# Supplementary material for: Selective and Irreversible Inhibitors of Aphid Acetylcholinesterases: Steps Toward Human-Safe Insecticides
Source: PLoS One. 2009 Feb 4;4(2):e4349. doi: 10.1371/journal.pone.0004349 (PMC2632757; doi:10.1371/journal.pone.0004349)
Supplement: Dataset S1 — The initial model of the human AChE in complex with AMTS13 (0.23 MB TXT) [file pone.0004349.s001.txt]

REMARK Initial Model of Human AChE with AMTS13 
ATOM      1  N   ASP     1     143.452  98.775-163.811
ATOM      3  CA  ASP     1     142.946 100.065-163.331
ATOM      5  CB  ASP     1     144.087 100.842-162.642
ATOM      8  CG  ASP     1     144.488 100.267-161.265
ATOM      9  OD1 ASP     1     143.788  99.371-160.733
ATOM     10  OD2 ASP     1     145.521 100.713-160.724
ATOM     11  C   ASP     1     142.236 100.885-164.430
ATOM     12  O   ASP     1     141.522 101.839-164.128
ATOM     13  N   ALA     2     142.343 100.465-165.699
ATOM     15  CA  ALA     2     141.577 100.996-166.839
ATOM     17  CB  ALA     2     141.853 100.117-168.068
ATOM     21  C   ALA     2     140.065 101.096-166.549
ATOM     22  O   ALA     2     139.411 102.075-166.903
ATOM     23  N   GLU     3     139.514 100.087-165.869
ATOM     25  CA  GLU     3     138.124 100.051-165.404
ATOM     27  CB  GLU     3     137.918  98.846-164.483
ATOM     30  CG  GLU     3     137.770  97.545-165.272
ATOM     33  CD  GLU     3     136.767  96.566-164.655
ATOM     34  OE1 GLU     3     136.175  96.835-163.578
ATOM     35  OE2 GLU     3     136.550  95.533-165.318
ATOM     36  C   GLU     3     137.673 101.282-164.613
ATOM     37  O   GLU     3     136.489 101.627-164.648
ATOM     38  N   LEU     4     138.593 101.895-163.865
ATOM     40  CA  LEU     4     138.334 102.992-162.933
ATOM     42  CB  LEU     4     139.515 103.121-161.954
ATOM     45  CG  LEU     4     139.876 101.812-161.224
ATOM     47  CD1 LEU     4     141.087 102.047-160.326
ATOM     51  CD2 LEU     4     138.696 101.291-160.400
ATOM     55  C   LEU     4     138.035 104.318-163.641
ATOM     56  O   LEU     4     137.655 105.283-162.982
ATOM     57  N   LEU     5     138.181 104.369-164.968
ATOM     59  CA  LEU     5     137.763 105.477-165.815
ATOM     61  CB  LEU     5     138.823 105.719-166.907
ATOM     64  CG  LEU     5     140.184 106.278-166.435
ATOM     66  CD1 LEU     5     140.058 107.419-165.420
ATOM     70  CD2 LEU     5     141.120 105.210-165.865
ATOM     74  C   LEU     5     136.375 105.183-166.401
ATOM     75  O   LEU     5     136.208 104.291-167.235
ATOM     76  N   VAL     6     135.366 105.941-165.964
ATOM     78  CA  VAL     6     133.977 105.830-166.453
ATOM     80  CB  VAL     6     133.050 105.155-165.418
ATOM     82  CG1 VAL     6     131.583 105.147-165.875
ATOM     86  CG2 VAL     6     133.445 103.690-165.202
ATOM     90  C   VAL     6     133.452 107.204-166.860
ATOM     91  O   VAL     6     133.606 108.180-166.127
ATOM     92  N   THR     7     132.812 107.288-168.027
ATOM     94  CA  THR     7     132.117 108.501-168.488
ATOM     96  CB  THR     7     132.395 108.799-169.968
ATOM     98  CG2 THR     7     131.776 110.122-170.423
ATOM    102  OG1 THR     7     133.787 108.911-170.179
ATOM    104  C   THR     7     130.619 108.366-168.240
ATOM    105  O   THR     7     129.990 107.428-168.723
ATOM    106  N   VAL     8     130.059 109.313-167.494
ATOM    108  CA  VAL     8     128.618 109.483-167.255
ATOM    110  CB  VAL     8     128.345 109.544-165.738
ATOM    112  CG1 VAL     8     128.732 108.216-165.077
ATOM    116  CG2 VAL     8     129.065 110.688-165.012
ATOM    120  C   VAL     8     128.122 110.735-167.991
ATOM    121  O   VAL     8     128.938 111.507-168.496
ATOM    122  N   ARG     9     126.808 110.984-168.051
ATOM    124  CA  ARG     9     126.214 112.167-168.712
ATOM    126  CB  ARG     9     124.725 112.235-168.357
ATOM    129  CG  ARG     9     123.906 113.231-169.204
ATOM    132  CD  ARG     9     123.758 112.815-170.675
ATOM    135  NE  ARG     9     123.164 111.475-170.767
ATOM    137  CZ  ARG     9     123.336 110.548-171.681
ATOM    138  NH1 ARG     9     123.974 110.787-172.795
ATOM    141  NH2 ARG     9     122.864 109.356-171.468
ATOM    144  C   ARG     9     126.897 113.486-168.349
ATOM    145  O   ARG     9     127.110 114.328-169.214
ATOM    146  N   GLY    10     127.199 113.664-167.063
ATOM    148  CA  GLY    10     127.895 114.837-166.537
ATOM    151  C   GLY    10     129.348 114.984-167.003
ATOM    152  O   GLY    10     129.848 116.100-167.042
ATOM    153  N   GLY    11     130.033 113.892-167.350
ATOM    155  CA  GLY    11     131.438 113.896-167.762
ATOM    158  C   GLY    11     132.220 112.673-167.268
ATOM    159  O   GLY    11     131.653 111.644-166.902
ATOM    160  N   ARG    12     133.554 112.776-167.240
ATOM    162  CA  ARG    12     134.458 111.673-166.847
ATOM    164  CB  ARG    12     135.812 111.814-167.562
ATOM    167  CG  ARG    12     135.724 111.576-169.083
ATOM    170  CD  ARG    12     136.409 112.694-169.880
ATOM    173  NE  ARG    12     137.870 112.717-169.659
ATOM    175  CZ  ARG    12     138.701 113.682-170.017
ATOM    176  NH1 ARG    12     138.297 114.743-170.656
ATOM    179  NH2 ARG    12     139.973 113.592-169.748
ATOM    182  C   ARG    12     134.656 111.596-165.330
ATOM    183  O   ARG    12     134.760 112.632-164.673
ATOM    184  N   LEU    13     134.759 110.379-164.803
ATOM    186  CA  LEU    13     135.059 110.035-163.409
ATOM    188  CB  LEU    13     133.880 109.239-162.814
ATOM    191  CG  LEU    13     132.498 109.896-162.941
ATOM    193  CD1 LEU    13     131.436 108.914-162.457
ATOM    197  CD2 LEU    13     132.407 111.177-162.114
ATOM    201  C   LEU    13     136.324 109.166-163.321
ATOM    202  O   LEU    13     136.601 108.398-164.245
ATOM    203  N   ARG    14     137.062 109.273-162.210
ATOM    205  CA  ARG    14     138.180 108.379-161.848
ATOM    207  CB  ARG    14     139.504 109.148-162.001
ATOM    210  CG  ARG    14     140.758 108.294-161.702
ATOM    213  CD  ARG    14     141.458 108.669-160.389
ATOM    216  NE  ARG    14     141.900 110.076-160.388
ATOM    218  CZ  ARG    14     141.975 110.846-159.319
ATOM    219  NH1 ARG    14     141.885 110.404-158.105
ATOM    222  NH2 ARG    14     142.110 112.130-159.422
ATOM    225  C   ARG    14     138.001 107.795-160.438
ATOM    226  O   ARG    14     138.146 108.533-159.465
ATOM    227  N   GLY    15     137.683 106.502-160.342
ATOM    229  CA  GLY    15     137.453 105.773-159.082
ATOM    232  C   GLY    15     138.677 105.021-158.531
ATOM    233  O   GLY    15     139.811 105.306-158.917
ATOM    234  N   ILE    16     138.435 104.049-157.641
ATOM    236  CA  ILE    16     139.432 103.152-157.019
ATOM    238  CB  ILE    16     139.775 103.580-155.572
ATOM    240  CG2 ILE    16     140.592 104.878-155.573
ATOM    244  CG1 ILE    16     138.537 103.712-154.649
ATOM    247  CD1 ILE    16     138.912 103.947-153.182
ATOM    251  C   ILE    16     138.977 101.686-157.003
ATOM    252  O   ILE    16     137.807 101.399-156.766
ATOM    253  N   ARG    17     139.902 100.728-157.167
ATOM    255  CA  ARG    17     139.614  99.300-156.930
ATOM    257  CB  ARG    17     140.321  98.378-157.935
ATOM    260  CG  ARG    17     141.847  98.533-158.016
ATOM    263  CD  ARG    17     142.525  97.167-157.926
ATOM    266  NE  ARG    17     143.969  97.275-158.178
ATOM    268  CZ  ARG    17     144.827  96.275-158.177
ATOM    269  NH1 ARG    17     144.438  95.036-158.031
ATOM    272  NH2 ARG    17     146.099  96.499-158.320
ATOM    275  C   ARG    17     139.826  98.913-155.460
ATOM    276  O   ARG    17     140.946  98.646-155.023
ATOM    277  N   LEU    18     138.739  98.893-154.688
ATOM    279  CA  LEU    18     138.725  98.476-153.284
ATOM    281  CB  LEU    18     137.320  98.683-152.689
ATOM    284  CG  LEU    18     136.929 100.156-152.470
ATOM    286  CD1 LEU    18     135.510 100.224-151.910
ATOM    290  CD2 LEU    18     137.859 100.858-151.478
ATOM    294  C   LEU    18     139.161  97.013-153.114
ATOM    295  O   LEU    18     138.985  96.190-154.012
ATOM    296  N   LYS    19     139.689  96.687-151.927
ATOM    298  CA  LYS    19     140.086  95.327-151.530
ATOM    300  CB  LYS    19     141.460  95.344-150.828
ATOM    303  CG  LYS    19     142.545  96.113-151.606
ATOM    306  CD  LYS    19     143.958  95.563-151.356
ATOM    309  CE  LYS    19     144.285  94.429-152.337
ATOM    312  NZ  LYS    19     145.591  93.790-152.030
ATOM    316  C   LYS    19     139.021  94.692-150.622
ATOM    317  O   LYS    19     138.671  95.276-149.596
ATOM    318  N   THR    20     138.565  93.500-151.001
ATOM    320  CA  THR    20     137.735  92.558-150.226
ATOM    322  CB  THR    20     136.362  92.433-150.918
ATOM    324  CG2 THR    20     135.439  91.357-150.362
ATOM    328  OG1 THR    20     135.666  93.647-150.759
ATOM    330  C   THR    20     138.473  91.202-150.185
ATOM    331  O   THR    20     139.194  90.908-151.142
ATOM    332  N   PRO    21     138.379  90.380-149.115
ATOM    333  CD  PRO    21     137.796  90.721-147.824
ATOM    336  CG  PRO    21     137.907  89.487-146.927
ATOM    339  CB  PRO    21     138.500  88.376-147.792
ATOM    342  CA  PRO    21     139.060  89.082-149.030
ATOM    344  C   PRO    21     138.970  88.198-150.285
ATOM    345  O   PRO    21     139.980  87.625-150.678
ATOM    346  N   GLY    22     137.793  88.086-150.914
ATOM    348  CA  GLY    22     137.593  87.253-152.105
ATOM    351  C   GLY    22     137.847  87.939-153.456
ATOM    352  O   GLY    22     137.546  87.343-154.489
ATOM    353  N   GLY    23     138.358  89.179-153.476
ATOM    355  CA  GLY    23     138.687  89.894-154.716
ATOM    358  C   GLY    23     138.555  91.429-154.694
ATOM    359  O   GLY    23     138.204  92.034-153.677
ATOM    360  N   PRO    24     138.867  92.096-155.825
ATOM    361  CD  PRO    24     139.481  91.516-157.012
ATOM    364  CG  PRO    24     140.033  92.675-157.842
ATOM    367  CB  PRO    24     139.640  93.962-157.112
ATOM    370  CA  PRO    24     138.699  93.539-155.978
ATOM    372  C   PRO    24     137.245  93.957-156.274
ATOM    373  O   PRO    24     136.438  93.162-156.756
ATOM    374  N   VAL    25     136.913  95.226-156.009
ATOM    376  CA  VAL    25     135.641  95.877-156.397
ATOM    378  CB  VAL    25     134.660  95.922-155.205
ATOM    380  CG1 VAL    25     133.431  96.806-155.465
ATOM    384  CG2 VAL    25     134.169  94.509-154.880
ATOM    388  C   VAL    25     135.915  97.286-156.926
ATOM    389  O   VAL    25     136.593  98.064-156.259
ATOM    390  N   SER    26     135.395  97.630-158.105
ATOM    392  CA  SER    26     135.562  98.952-158.729
ATOM    394  CB  SER    26     135.357  98.839-160.252
ATOM    397  OG  SER    26     136.433  98.138-160.855
ATOM    399  C   SER    26     134.580  99.956-158.103
ATOM    400  O   SER    26     133.368  99.812-158.254
ATOM    401  N   ALA    27     135.076 100.928-157.335
ATOM    403  CA  ALA    27     134.270 101.882-156.567
ATOM    405  CB  ALA    27     134.576 101.709-155.075
ATOM    409  C   ALA    27     134.492 103.335-157.020
ATOM    410  O   ALA    27     135.626 103.780-157.212
ATOM    411  N   PHE    28     133.393 104.070-157.182
ATOM    413  CA  PHE    28     133.348 105.484-157.551
ATOM    415  CB  PHE    28     132.656 105.631-158.916
ATOM    418  CG  PHE    28     133.313 104.856-160.041
ATOM    419  CD1 PHE    28     133.041 103.483-160.205
ATOM    421  CE1 PHE    28     133.794 102.726-161.117
ATOM    423  CZ  PHE    28     134.631 103.384-162.033
ATOM    425  CE2 PHE    28     134.709 104.788-162.023
ATOM    427  CD2 PHE    28     134.196 105.501-160.926
ATOM    429  C   PHE    28     132.600 106.239-156.448
ATOM    430  O   PHE    28     131.373 106.182-156.385
ATOM    431  N   LEU    29     133.329 106.901-155.553
ATOM    433  CA  LEU    29     132.801 107.563-154.358
ATOM    435  CB  LEU    29     133.704 107.241-153.150
ATOM    438  CG  LEU    29     134.046 105.754-152.929
ATOM    440  CD1 LEU    29     134.862 105.604-151.645
ATOM    444  CD2 LEU    29     132.805 104.872-152.794
ATOM    448  C   LEU    29     132.718 109.078-154.582
ATOM    449  O   LEU    29     133.638 109.665-155.142
ATOM    450  N   GLY    30     131.642 109.722-154.128
ATOM    452  CA  GLY    30     131.506 111.182-154.178
ATOM    455  C   GLY    30     131.175 111.774-155.558
ATOM    456  O   GLY    30     131.504 112.929-155.819
ATOM    457  N   ILE    31     130.436 111.047-156.401
ATOM    459  CA  ILE    31     129.946 111.511-157.708
ATOM    461  CB  ILE    31     129.346 110.350-158.536
ATOM    463  CG2 ILE    31     128.996 110.878-159.942
ATOM    467  CG1 ILE    31     130.278 109.120-158.643
ATOM    470  CD1 ILE    31     129.591 107.904-159.284
ATOM    474  C   ILE    31     128.878 112.609-157.521
ATOM    475  O   ILE    31     127.853 112.347-156.885
ATOM    476  N   PRO    32     129.050 113.830-158.063
ATOM    477  CD  PRO    32     130.217 114.291-158.795
ATOM    480  CG  PRO    32     130.003 115.772-159.106
ATOM    483  CB  PRO    32     128.739 116.189-158.353
ATOM    486  CA  PRO    32     128.052 114.889-157.931
ATOM    488  C   PRO    32     126.812 114.593-158.789
ATOM    489  O   PRO    32     126.940 114.338-159.990
ATOM    490  N   PHE    33     125.619 114.616-158.181
ATOM    492  CA  PHE    33     124.341 114.390-158.882
ATOM    494  CB  PHE    33     123.612 113.177-158.284
ATOM    497  CG  PHE    33     123.002 113.375-156.907
ATOM    498  CD1 PHE    33     121.717 113.932-156.777
ATOM    500  CE1 PHE    33     121.111 114.026-155.511
ATOM    502  CZ  PHE    33     121.729 113.436-154.396
ATOM    504  CE2 PHE    33     123.020 112.895-154.515
ATOM    506  CD2 PHE    33     123.666 112.892-155.765
ATOM    508  C   PHE    33     123.446 115.640-158.964
ATOM    509  O   PHE    33     122.684 115.784-159.922
ATOM    510  N   ALA    34     123.545 116.551-157.990
ATOM    512  CA  ALA    34     122.873 117.852-157.991
ATOM    514  CB  ALA    34     122.028 117.972-156.716
ATOM    518  C   ALA    34     123.867 119.026-158.105
ATOM    519  O   ALA    34     125.069 118.863-157.889
ATOM    520  N   GLU    35     123.366 120.222-158.417
ATOM    522  CA  GLU    35     124.043 121.468-158.045
ATOM    524  CB  GLU    35     123.454 122.673-158.801
ATOM    527  CG  GLU    35     123.866 122.786-160.276
ATOM    530  CD  GLU    35     125.368 122.598-160.526
ATOM    531  OE1 GLU    35     126.220 122.960-159.683
ATOM    532  OE2 GLU    35     125.733 122.004-161.563
ATOM    533  C   GLU    35     123.952 121.705-156.524
ATOM    534  O   GLU    35     122.953 121.326-155.904
ATOM    535  N   PRO    36     124.977 122.312-155.898
ATOM    536  CD  PRO    36     126.160 122.884-156.527
ATOM    539  CG  PRO    36     127.035 123.447-155.411
ATOM    542  CB  PRO    36     126.488 122.813-154.136
ATOM    545  CA  PRO    36     125.063 122.383-154.449
ATOM    547  C   PRO    36     124.003 123.325-153.842
ATOM    548  O   PRO    36     123.923 124.487-154.258
ATOM    549  N   PRO    37     123.192 122.875-152.857
ATOM    550  CD  PRO    37     123.056 121.465-152.510
ATOM    553  CG  PRO    37     121.696 121.280-151.858
ATOM    556  CB  PRO    37     121.230 122.677-151.468
ATOM    559  CA  PRO    37     122.108 123.663-152.249
ATOM    561  C   PRO    37     122.513 124.880-151.380
ATOM    562  O   PRO    37     121.795 125.254-150.453
ATOM    563  N   MET    38     123.595 125.580-151.720
ATOM    565  CA  MET    38     124.112 126.749-150.996
ATOM    567  CB  MET    38     125.444 127.213-151.617
ATOM    570  CG  MET    38     126.523 126.129-151.649
ATOM    573  SD  MET    38     126.831 125.320-150.055
ATOM    574  CE  MET    38     128.556 125.794-149.774
ATOM    578  C   MET    38     123.131 127.932-150.985
ATOM    579  O   MET    38     122.519 128.253-152.004
ATOM    580  N   GLY    39     123.024 128.615-149.837
ATOM    582  CA  GLY    39     122.434 129.955-149.664
ATOM    585  C   GLY    39     121.082 130.172-150.366
ATOM    586  O   GLY    39     120.057 129.781-149.802
ATOM    587  N   PRO    40     121.033 130.762-151.584
ATOM    588  CD  PRO    40     122.160 131.327-152.315
ATOM    591  CG  PRO    40     121.724 131.484-153.772
ATOM    594  CB  PRO    40     120.201 131.357-153.777
ATOM    597  CA  PRO    40     119.811 130.833-152.390
ATOM    599  C   PRO    40     119.068 129.490-152.478
ATOM    600  O   PRO    40     117.862 129.446-152.251
ATOM    601  N   ARG    41     119.786 128.390-152.743
ATOM    603  CA  ARG    41     119.237 127.038-152.967
ATOM    605  CB  ARG    41     120.211 126.242-153.855
ATOM    608  CG  ARG    41     120.306 126.776-155.289
ATOM    611  CD  ARG    41     121.368 126.025-156.100
ATOM    614  NE  ARG    41     121.144 126.253-157.533
ATOM    616  CZ  ARG    41     121.908 126.857-158.413
ATOM    617  NH1 ARG    41     123.080 127.336-158.112
ATOM    620  NH2 ARG    41     121.508 126.977-159.637
ATOM    623  C   ARG    41     118.885 126.262-151.683
ATOM    624  O   ARG    41     118.244 125.212-151.759
ATOM    625  N   ARG    42     119.225 126.777-150.493
ATOM    627  CA  ARG    42     118.823 126.181-149.202
ATOM    629  CB  ARG    42     119.369 127.038-148.047
ATOM    632  CG  ARG    42     119.261 126.310-146.697
ATOM    635  CD  ARG    42     119.510 127.255-145.517
ATOM    638  NE  ARG    42     120.943 127.443-145.267
ATOM    640  CZ  ARG    42     121.503 128.289-144.431
ATOM    641  NH1 ARG    42     120.837 129.154-143.729
ATOM    644  NH2 ARG    42     122.781 128.302-144.242
ATOM    647  C   ARG    42     117.297 126.030-149.147
ATOM    648  O   ARG    42     116.582 126.953-149.517
ATOM    649  N   PHE    43     116.799 124.865-148.732
ATOM    651  CA  PHE    43     115.363 124.531-148.665
ATOM    653  CB  PHE    43     114.596 125.487-147.726
ATOM    656  CG  PHE    43     115.350 126.017-146.518
ATOM    657  CD1 PHE    43     115.632 125.164-145.435
ATOM    659  CE1 PHE    43     116.168 125.689-144.247
ATOM    661  CZ  PHE    43     116.383 127.073-144.126
ATOM    663  CE2 PHE    43     116.265 127.896-145.260
ATOM    665  CD2 PHE    43     115.680 127.385-146.431
ATOM    667  C   PHE    43     114.635 124.433-150.027
ATOM    668  O   PHE    43     113.453 124.100-150.048
ATOM    669  N   LEU    44     115.298 124.685-151.165
ATOM    671  CA  LEU    44     114.720 124.457-152.498
ATOM    673  CB  LEU    44     115.364 125.386-153.548
ATOM    676  CG  LEU    44     115.155 126.896-153.344
ATOM    678  CD1 LEU    44     115.687 127.669-154.553
ATOM    682  CD2 LEU    44     113.682 127.271-153.184
ATOM    686  C   LEU    44     114.891 122.989-152.938
ATOM    687  O   LEU    44     115.846 122.334-152.503
ATOM    688  N   PRO    45     114.005 122.455-153.803
ATOM    689  CD  PRO    45     112.726 123.038-154.179
ATOM    692  CG  PRO    45     112.051 122.057-155.135
ATOM    695  CB  PRO    45     113.160 121.113-155.600
ATOM    698  CA  PRO    45     114.272 121.227-154.554
ATOM    700  C   PRO    45     115.663 121.242-155.227
ATOM    701  O   PRO    45     116.170 122.319-155.542
ATOM    702  N   PRO    46     116.309 120.078-155.412
ATOM    703  CD  PRO    46     115.796 118.750-155.119
ATOM    706  CG  PRO    46     116.882 117.763-155.542
ATOM    709  CB  PRO    46     118.153 118.602-155.671
ATOM    712  CA  PRO    46     117.631 119.993-156.022
ATOM    714  C   PRO    46     117.566 120.173-157.545
ATOM    715  O   PRO    46     116.722 119.577-158.214
ATOM    716  N   GLU    47     118.494 120.949-158.101
ATOM    718  CA  GLU    47     118.700 121.047-159.550
ATOM    720  CB  GLU    47     119.192 122.457-159.907
ATOM    723  CG  GLU    47     118.097 123.531-159.801
ATOM    726  CD  GLU    47     118.707 124.865-159.362
ATOM    727  OE1 GLU    47     119.273 125.588-160.211
ATOM    728  OE2 GLU    47     118.735 125.152-158.146
ATOM    729  C   GLU    47     119.717 119.986-160.026
ATOM    730  O   GLU    47     120.740 119.809-159.358
ATOM    731  N   PRO    48     119.482 119.274-161.148
ATOM    732  CD  PRO    48     118.263 119.330-161.938
ATOM    735  CG  PRO    48     118.393 118.303-163.061
ATOM    738  CB  PRO    48     119.817 117.748-162.982
ATOM    741  CA  PRO    48     120.443 118.322-161.708
ATOM    743  C   PRO    48     121.817 118.947-161.997
ATOM    744  O   PRO    48     121.903 120.035-162.569
ATOM    745  N   LYS    49     122.894 118.238-161.630
ATOM    747  CA  LYS    49     124.283 118.689-161.820
ATOM    749  CB  LYS    49     125.257 117.646-161.234
ATOM    752  CG  LYS    49     126.743 118.029-161.329
ATOM    755  CD  LYS    49     127.135 119.187-160.392
ATOM    758  CE  LYS    49     128.353 119.947-160.932
ATOM    761  NZ  LYS    49     128.204 121.406-160.743
ATOM    765  C   LYS    49     124.602 119.003-163.288
ATOM    766  O   LYS    49     124.478 118.146-164.163
ATOM    767  N   GLN    50     125.071 120.220-163.547
ATOM    769  CA  GLN    50     125.554 120.668-164.849
ATOM    771  CB  GLN    50     125.790 122.189-164.824
ATOM    774  CG  GLN    50     124.512 122.989-164.515
ATOM    777  CD  GLN    50     124.710 124.481-164.751
ATOM    778  OE1 GLN    50     125.319 125.198-163.978
ATOM    779  NE2 GLN    50     124.198 125.023-165.835
ATOM    782  C   GLN    50     126.846 119.921-165.261
ATOM    783  O   GLN    50     127.700 119.668-164.402
ATOM    784  N   PRO    51     127.006 119.556-166.552
ATOM    785  CD  PRO    51     126.034 119.766-167.614
ATOM    788  CG  PRO    51     126.561 119.078-168.871
ATOM    791  CB  PRO    51     127.954 118.548-168.530
ATOM    794  CA  PRO    51     128.167 118.808-167.034
ATOM    796  C   PRO    51     129.511 119.505-166.767
ATOM    797  O   PRO    51     129.654 120.712-166.955
ATOM    798  N   TRP    52     130.516 118.721-166.374
ATOM    800  CA  TRP    52     131.864 119.164-166.025
ATOM    802  CB  TRP    52     132.266 118.541-164.678
ATOM    805  CG  TRP    52     132.272 117.039-164.609
ATOM    806  CD1 TRP    52     133.309 116.244-164.965
ATOM    808  NE1 TRP    52     132.976 114.922-164.730
ATOM    810  CE2 TRP    52     131.656 114.799-164.352
ATOM    811  CZ2 TRP    52     130.862 113.694-164.010
ATOM    813  CH2 TRP    52     129.694 113.908-163.258
ATOM    815  CZ3 TRP    52     129.193 115.216-163.117
ATOM    817  CE3 TRP    52     129.884 116.302-163.694
ATOM    819  CD2 TRP    52     131.215 116.140-164.144
ATOM    820  C   TRP    52     132.891 118.836-167.122
ATOM    821  O   TRP    52     132.888 117.760-167.727
ATOM    822  N   SER    53     133.822 119.760-167.353
ATOM    824  CA  SER    53     135.021 119.517-168.160
ATOM    826  CB  SER    53     135.611 120.858-168.622
ATOM    829  OG  SER    53     135.708 121.768-167.544
ATOM    831  C   SER    53     136.060 118.668-167.401
ATOM    832  O   SER    53     135.958 118.442-166.196
ATOM    833  N   GLY    54     137.069 118.159-168.116
ATOM    835  CA  GLY    54     138.166 117.389-167.520
ATOM    838  C   GLY    54     137.739 116.000-167.033
ATOM    839  O   GLY    54     137.240 115.197-167.822
ATOM    840  N   VAL    55     137.991 115.699-165.758
ATOM    842  CA  VAL    55     137.659 114.429-165.090
ATOM    844  CB  VAL    55     138.660 113.297-165.428
ATOM    846  CG1 VAL    55     140.140 113.694-165.324
ATOM    850  CG2 VAL    55     138.437 112.035-164.584
ATOM    854  C   VAL    55     137.542 114.663-163.584
ATOM    855  O   VAL    55     138.456 115.211-162.974
ATOM    856  N   VAL    56     136.420 114.255-162.993
ATOM    858  CA  VAL    56     136.167 114.370-161.552
ATOM    860  CB  VAL    56     134.649 114.426-161.271
ATOM    862  CG1 VAL    56     134.241 114.054-159.841
ATOM    866  CG2 VAL    56     134.116 115.839-161.545
ATOM    870  C   VAL    56     136.868 113.242-160.796
ATOM    871  O   VAL    56     136.798 112.068-161.174
ATOM    872  N   ASP    57     137.555 113.621-159.723
ATOM    874  CA  ASP    57     138.033 112.697-158.703
ATOM    876  CB  ASP    57     138.913 113.458-157.694
ATOM    879  CG  ASP    57     139.867 112.510-156.985
ATOM    880  OD1 ASP    57     139.408 111.438-156.534
ATOM    881  OD2 ASP    57     141.093 112.758-157.031
ATOM    882  C   ASP    57     136.839 112.026-158.003
ATOM    883  O   ASP    57     136.018 112.708-157.394
ATOM    884  N   ALA    58     136.723 110.702-158.124
ATOM    886  CA  ALA    58     135.683 109.907-157.473
ATOM    888  CB  ALA    58     134.748 109.343-158.558
ATOM    892  C   ALA    58     136.297 108.822-156.561
ATOM    893  O   ALA    58     135.863 107.667-156.567
ATOM    894  N   THR    59     137.362 109.169-155.828
ATOM    896  CA  THR    59     138.140 108.210-155.019
ATOM    898  CB  THR    59     139.649 108.431-155.160
ATOM    900  CG2 THR    59     140.109 108.229-156.602
ATOM    904  OG1 THR    59     140.034 109.715-154.740
ATOM    906  C   THR    59     137.765 108.169-153.539
ATOM    907  O   THR    59     137.858 107.106-152.928
ATOM    908  N   THR    60     137.326 109.283-152.945
ATOM    910  CA  THR    60     136.940 109.368-151.525
ATOM    912  CB  THR    60     137.856 110.320-150.734
ATOM    914  CG2 THR    60     137.909 111.751-151.275
ATOM    918  OG1 THR    60     137.422 110.408-149.387
ATOM    920  C   THR    60     135.474 109.756-151.348
ATOM    921  O   THR    60     134.918 110.537-152.114
ATOM    922  N   PHE    61     134.842 109.236-150.294
ATOM    924  CA  PHE    61     133.567 109.746-149.802
ATOM    926  CB  PHE    61     133.156 108.999-148.533
ATOM    929  CG  PHE    61     132.811 107.537-148.733
ATOM    930  CD1 PHE    61     131.650 107.187-149.447
ATOM    932  CE1 PHE    61     131.112 105.895-149.323
ATOM    934  CZ  PHE    61     131.703 104.979-148.437
ATOM    936  CE2 PHE    61     132.978 105.249-147.912
ATOM    938  CD2 PHE    61     133.518 106.543-148.029
ATOM    940  C   PHE    61     133.631 111.255-149.515
ATOM    941  O   PHE    61     134.496 111.719-148.763
ATOM    942  N   GLN    62     132.697 111.980-150.133
ATOM    944  CA  GLN    62     132.486 113.429-150.028
ATOM    946  CB  GLN    62     131.617 113.873-151.232
ATOM    949  CG  GLN    62     132.437 114.602-152.314
ATOM    952  CD  GLN    62     132.631 116.093-152.036
ATOM    953  OE1 GLN    62     132.479 116.573-150.922
ATOM    954  NE2 GLN    62     132.951 116.884-153.035
ATOM    957  C   GLN    62     131.861 113.870-148.684
ATOM    958  O   GLN    62     131.505 113.044-147.838
ATOM    959  N   SER    63     131.751 115.189-148.499
ATOM    961  CA  SER    63     131.130 115.883-147.359
ATOM    963  CB  SER    63     130.931 117.364-147.702
ATOM    966  OG  SER    63     132.132 117.914-148.205
ATOM    968  C   SER    63     129.774 115.307-146.938
ATOM    969  O   SER    63     128.904 115.046-147.773
ATOM    970  N   VAL    64     129.564 115.164-145.627
ATOM    972  CA  VAL    64     128.269 114.788-145.045
ATOM    974  CB  VAL    64     128.448 114.233-143.618
ATOM    976  CG1 VAL    64     127.089 113.894-142.992
ATOM    980  CG2 VAL    64     129.363 112.997-143.558
ATOM    984  C   VAL    64     127.340 116.008-145.035
ATOM    985  O   VAL    64     127.760 117.117-144.706
ATOM    986  N   CYX    65     126.066 115.809-145.384
ATOM    988  CA  CYX    65     125.040 116.848-145.286
ATOM    990  CB  CYX    65     123.698 116.296-145.783
ATOM    993  SG  CYX    65     123.637 115.898-147.550
ATOM    994  C   CYX    65     124.921 117.397-143.857
ATOM    995  O   CYX    65     124.683 116.627-142.923
ATOM    996  N   TYR    66     125.116 118.710-143.707
ATOM    998  CA  TYR    66     125.057 119.465-142.449
ATOM   1000  CB  TYR    66     124.891 120.961-142.767
ATOM   1003  CG  TYR    66     125.679 121.855-141.832
ATOM   1004  CD1 TYR    66     126.971 122.289-142.188
ATOM   1006  CE1 TYR    66     127.857 122.741-141.192
ATOM   1008  CZ  TYR    66     127.366 123.009-139.896
ATOM   1009  OH  TYR    66     128.033 123.875-139.091
ATOM   1011  CE2 TYR    66     126.071 122.578-139.539
ATOM   1013  CD2 TYR    66     125.190 122.119-140.539
ATOM   1015  C   TYR    66     123.957 118.971-141.490
ATOM   1016  O   TYR    66     122.784 118.934-141.856
ATOM   1017  N   GLN    67     124.343 118.575-140.273
ATOM   1019  CA  GLN    67     123.468 117.882-139.318
ATOM   1021  CB  GLN    67     123.374 116.385-139.670
ATOM   1024  CG  GLN    67     124.703 115.610-139.691
ATOM   1027  CD  GLN    67     124.535 114.233-140.324
ATOM   1028  OE1 GLN    67     124.717 113.193-139.710
ATOM   1029  NE2 GLN    67     124.189 114.177-141.588
ATOM   1032  C   GLN    67     123.900 118.058-137.857
ATOM   1033  O   GLN    67     125.027 118.465-137.571
ATOM   1034  N   TYR    68     123.002 117.695-136.940
ATOM   1036  CA  TYR    68     123.313 117.495-135.525
ATOM   1038  CB  TYR    68     121.993 117.400-134.749
ATOM   1041  CG  TYR    68     122.153 117.057-133.285
ATOM   1042  CD1 TYR    68     122.567 118.046-132.372
ATOM   1044  CE1 TYR    68     122.871 117.686-131.046
ATOM   1046  CZ  TYR    68     122.532 116.399-130.577
ATOM   1047  OH  TYR    68     122.942 116.010-129.345
ATOM   1049  CE2 TYR    68     122.001 115.445-131.470
ATOM   1051  CD2 TYR    68     121.960 115.732-132.847
ATOM   1053  C   TYR    68     124.192 116.247-135.308
ATOM   1054  O   TYR    68     124.032 115.240-135.994
ATOM   1055  N   VAL    69     125.079 116.310-134.311
ATOM   1057  CA  VAL    69     126.000 115.235-133.901
ATOM   1059  CB  VAL    69     127.444 115.780-133.823
ATOM   1061  CG1 VAL    69     128.486 114.715-133.458
ATOM   1065  CG2 VAL    69     127.874 116.402-135.163
ATOM   1069  C   VAL    69     125.542 114.690-132.544
ATOM   1070  O   VAL    69     125.436 115.453-131.582
ATOM   1071  N   ASP    70     125.297 113.382-132.438
ATOM   1073  CA  ASP    70     124.975 112.761-131.148
ATOM   1075  CB  ASP    70     124.313 111.379-131.300
ATOM   1078  CG  ASP    70     123.991 110.775-129.920
ATOM   1079  OD1 ASP    70     123.835 111.561-128.958
ATOM   1080  OD2 ASP    70     123.864 109.532-129.807
ATOM   1081  C   ASP    70     126.219 112.671-130.253
ATOM   1082  O   ASP    70     127.084 111.820-130.449
ATOM   1083  N   THR    71     126.322 113.589-129.294
ATOM   1085  CA  THR    71     127.327 113.574-128.224
ATOM   1087  CB  THR    71     128.065 114.924-128.171
ATOM   1089  CG2 THR    71     128.782 115.257-129.479
ATOM   1093  OG1 THR    71     127.156 115.969-127.893
ATOM   1095  C   THR    71     126.720 113.216-126.857
ATOM   1096  O   THR    71     127.166 113.746-125.839
ATOM   1097  N   LEU    72     125.698 112.346-126.804
ATOM   1099  CA  LEU    72     125.138 111.821-125.546
ATOM   1101  CB  LEU    72     123.933 110.906-125.856
ATOM   1104  CG  LEU    72     123.340 110.209-124.614
ATOM   1106  CD1 LEU    72     122.720 111.206-123.632
ATOM   1110  CD2 LEU    72     122.261 109.205-125.008
ATOM   1114  C   LEU    72     126.202 111.091-124.711
ATOM   1115  O   LEU    72     126.303 111.289-123.501
ATOM   1116  N   TYR    73     126.973 110.221-125.366
ATOM   1118  CA  TYR    73     128.043 109.431-124.761
ATOM   1120  CB  TYR    73     127.624 107.951-124.744
ATOM   1123  CG  TYR    73     126.334 107.647-123.995
ATOM   1124  CD1 TYR    73     126.219 107.926-122.618
ATOM   1126  CE1 TYR    73     125.267 107.211-121.864
ATOM   1128  CZ  TYR    73     124.174 106.607-122.521
ATOM   1129  OH  TYR    73     123.056 106.289-121.817
ATOM   1131  CE2 TYR    73     124.167 106.528-123.931
ATOM   1133  CD2 TYR    73     125.229 107.089-124.672
ATOM   1135  C   TYR    73     129.376 109.677-125.497
ATOM   1136  O   TYR    73     129.709 108.925-126.410
ATOM   1137  N   PRO    74     130.138 110.727-125.127
ATOM   1138  CD  PRO    74     129.780 111.735-124.142
ATOM   1141  CG  PRO    74     130.828 112.841-124.226
ATOM   1144  CB  PRO    74     131.952 112.308-125.118
ATOM   1147  CA  PRO    74     131.453 110.983-125.709
ATOM   1149  C   PRO    74     132.424 109.829-125.424
ATOM   1150  O   PRO    74     132.606 109.446-124.265
ATOM   1151  N   GLY    75     133.044 109.282-126.468
ATOM   1153  CA  GLY    75     133.887 108.088-126.398
ATOM   1156  C   GLY    75     133.076 106.800-126.223
ATOM   1157  O   GLY    75     133.389 105.967-125.367
ATOM   1158  N   PHE    76     132.052 106.614-127.056
ATOM   1160  CA  PHE    76     131.200 105.431-127.089
ATOM   1162  CB  PHE    76     130.003 105.597-126.152
ATOM   1165  CG  PHE    76     129.122 104.367-126.077
ATOM   1166  CD1 PHE    76     129.653 103.142-125.627
ATOM   1168  CE1 PHE    76     128.924 101.954-125.814
ATOM   1170  CZ  PHE    76     127.748 101.983-126.584
ATOM   1172  CE2 PHE    76     127.126 103.215-126.845
ATOM   1174  CD2 PHE    76     127.802 104.413-126.563
ATOM   1176  C   PHE    76     130.747 105.079-128.511
ATOM   1177  O   PHE    76     129.754 105.593-129.029
ATOM   1178  N   GLU    77     131.473 104.126-129.097
ATOM   1180  CA  GLU    77     131.240 103.505-130.408
ATOM   1182  CB  GLU    77     131.989 102.163-130.447
ATOM   1185  CG  GLU    77     131.971 101.472-131.825
ATOM   1188  CD  GLU    77     131.610  99.984-131.701
ATOM   1189  OE1 GLU    77     130.533  99.700-131.120
ATOM   1190  OE2 GLU    77     132.433  99.158-132.150
ATOM   1191  C   GLU    77     129.752 103.352-130.781
ATOM   1192  O   GLU    77     129.348 103.880-131.810
ATOM   1193  N   GLY    78     128.926 102.681-129.968
ATOM   1195  CA  GLY    78     127.495 102.486-130.245
ATOM   1198  C   GLY    78     126.686 103.750-130.598
ATOM   1199  O   GLY    78     125.703 103.634-131.331
ATOM   1200  N   THR    79     127.069 104.921-130.071
ATOM   1202  CA  THR    79     126.564 106.240-130.507
ATOM   1204  CB  THR    79     126.475 107.237-129.321
ATOM   1206  CG2 THR    79     126.830 108.698-129.608
ATOM   1210  OG1 THR    79     125.156 107.267-128.813
ATOM   1212  C   THR    79     127.425 106.767-131.664
ATOM   1213  O   THR    79     126.910 107.089-132.734
ATOM   1214  N   GLU    80     128.743 106.848-131.474
ATOM   1216  CA  GLU    80     129.663 107.568-132.362
ATOM   1218  CB  GLU    80     131.010 107.781-131.646
ATOM   1221  CG  GLU    80     130.865 108.833-130.526
ATOM   1224  CD  GLU    80     132.091 108.990-129.618
ATOM   1225  OE1 GLU    80     132.781 107.980-129.356
ATOM   1226  OE2 GLU    80     132.293 110.101-129.075
ATOM   1227  C   GLU    80     129.817 106.959-133.770
ATOM   1228  O   GLU    80     130.105 107.692-134.711
ATOM   1229  N   MET    81     129.557 105.661-133.954
ATOM   1231  CA  MET    81     129.508 104.994-135.267
ATOM   1233  CB  MET    81     129.280 103.483-135.089
ATOM   1236  CG  MET    81     127.859 103.104-134.647
ATOM   1239  SD  MET    81     127.638 101.320-134.412
ATOM   1240  CE  MET    81     127.059 100.850-136.066
ATOM   1244  C   MET    81     128.487 105.601-136.246
ATOM   1245  O   MET    81     128.660 105.476-137.458
ATOM   1246  N   TRP    82     127.435 106.250-135.733
ATOM   1248  CA  TRP    82     126.401 106.913-136.535
ATOM   1250  CB  TRP    82     125.061 106.816-135.792
ATOM   1253  CG  TRP    82     124.636 105.431-135.394
ATOM   1254  CD1 TRP    82     124.579 104.962-134.125
ATOM   1256  NE1 TRP    82     124.313 103.606-134.152
ATOM   1258  CE2 TRP    82     123.973 103.183-135.420
ATOM   1259  CZ2 TRP    82     123.582 101.941-135.943
ATOM   1261  CH2 TRP    82     123.594 101.754-137.337
ATOM   1263  CZ3 TRP    82     123.939 102.821-138.186
ATOM   1265  CE3 TRP    82     124.269 104.083-137.651
ATOM   1267  CD2 TRP    82     124.295 104.297-136.254
ATOM   1268  C   TRP    82     126.743 108.374-136.885
ATOM   1269  O   TRP    82     126.054 108.987-137.701
ATOM   1270  N   ASN    83     127.787 108.953-136.278
ATOM   1272  CA  ASN    83     128.129 110.369-136.428
ATOM   1274  CB  ASN    83     128.917 110.834-135.183
ATOM   1277  CG  ASN    83     128.019 111.289-134.044
ATOM   1278  OD1 ASN    83     126.999 111.933-134.246
ATOM   1279  ND2 ASN    83     128.430 111.068-132.819
ATOM   1282  C   ASN    83     128.872 110.674-137.753
ATOM   1283  O   ASN    83     129.475 109.785-138.356
ATOM   1284  N   PRO    84     128.854 111.936-138.232
ATOM   1285  CD  PRO    84     128.137 113.046-137.620
ATOM   1288  CG  PRO    84     128.559 114.309-138.355
ATOM   1291  CB  PRO    84     129.173 113.836-139.673
ATOM   1294  CA  PRO    84     129.462 112.334-139.506
ATOM   1296  C   PRO    84     130.967 112.007-139.616
ATOM   1297  O   PRO    84     131.819 112.757-139.147
ATOM   1298  N   ASN    85     131.323 110.907-140.293
ATOM   1300  CA  ASN    85     132.722 110.506-140.537
ATOM   1302  CB  ASN    85     132.802 108.961-140.650
ATOM   1305  CG  ASN    85     132.480 108.394-142.025
ATOM   1306  OD1 ASN    85     131.814 109.014-142.844
ATOM   1307  ND2 ASN    85     132.911 107.187-142.321
ATOM   1310  C   ASN    85     133.412 111.273-141.699
ATOM   1311  O   ASN    85     134.411 110.803-142.253
ATOM   1312  N   ARG    86     132.919 112.474-142.038
ATOM   1314  CA  ARG    86     133.479 113.466-142.981
ATOM   1316  CB  ARG    86     133.018 113.212-144.438
ATOM   1319  CG  ARG    86     133.527 111.925-145.093
ATOM   1322  CD  ARG    86     135.053 111.941-145.233
ATOM   1325  NE  ARG    86     135.532 110.793-146.010
ATOM   1327  CZ  ARG    86     135.744 109.578-145.547
ATOM   1328  NH1 ARG    86     135.431 109.211-144.333
ATOM   1331  NH2 ARG    86     136.311 108.695-146.317
ATOM   1334  C   ARG    86     133.054 114.877-142.547
ATOM   1335  O   ARG    86     132.166 115.023-141.710
ATOM   1336  N   GLU    87     133.671 115.895-143.144
ATOM   1338  CA  GLU    87     133.298 117.310-142.998
ATOM   1340  CB  GLU    87     134.144 118.142-143.978
ATOM   1343  CG  GLU    87     134.383 119.580-143.489
ATOM   1346  CD  GLU    87     135.771 120.082-143.914
ATOM   1347  OE1 GLU    87     136.759 119.534-143.372
ATOM   1348  OE2 GLU    87     135.834 120.985-144.775
ATOM   1349  C   GLU    87     131.796 117.568-143.229
ATOM   1350  O   GLU    87     131.169 116.901-144.057
ATOM   1351  N   LEU    88     131.234 118.544-142.505
ATOM   1353  CA  LEU    88     129.824 118.936-142.596
ATOM   1355  CB  LEU    88     129.293 119.355-141.212
ATOM   1358  CG  LEU    88     129.050 118.216-140.213
ATOM   1360  CD1 LEU    88     128.378 118.783-138.960
ATOM   1364  CD2 LEU    88     128.158 117.120-140.792
ATOM   1368  C   LEU    88     129.647 120.102-143.571
ATOM   1369  O   LEU    88     130.177 121.183-143.321
ATOM   1370  N   SER    89     128.871 119.904-144.637
ATOM   1372  CA  SER    89     128.602 120.943-145.640
ATOM   1374  CB  SER    89     129.528 120.753-146.845
ATOM   1377  OG  SER    89     129.505 121.917-147.653
ATOM   1379  C   SER    89     127.137 120.986-146.088
ATOM   1380  O   SER    89     126.393 120.009-145.976
ATOM   1381  N   GLU    90     126.725 122.137-146.620
ATOM   1383  CA  GLU    90     125.509 122.268-147.437
ATOM   1385  CB  GLU    90     124.986 123.716-147.364
ATOM   1388  CG  GLU    90     124.418 124.054-145.976
ATOM   1391  CD  GLU    90     123.749 125.436-145.939
ATOM   1392  OE1 GLU    90     122.593 125.578-146.398
ATOM   1393  OE2 GLU    90     124.322 126.390-145.363
ATOM   1394  C   GLU    90     125.747 121.790-148.887
ATOM   1395  O   GLU    90     124.823 121.295-149.532
ATOM   1396  N   ASP    91     126.996 121.863-149.365
ATOM   1398  CA  ASP    91     127.481 121.182-150.566
ATOM   1400  CB  ASP    91     128.733 121.897-151.108
ATOM   1403  CG  ASP    91     129.096 121.451-152.529
ATOM   1404  OD1 ASP    91     128.722 120.322-152.928
ATOM   1405  OD2 ASP    91     129.675 122.275-153.266
ATOM   1406  C   ASP    91     127.740 119.701-150.248
ATOM   1407  O   ASP    91     128.830 119.312-149.828
ATOM   1408  N   CYX    92     126.681 118.891-150.333
ATOM   1410  CA  CYX    92     126.709 117.491-149.900
ATOM   1412  CB  CYX    92     126.080 117.420-148.507
ATOM   1415  SG  CYX    92     124.272 117.602-148.470
ATOM   1416  C   CYX    92     126.036 116.484-150.848
ATOM   1417  O   CYX    92     126.082 115.284-150.563
ATOM   1418  N   LEU    93     125.429 116.927-151.958
ATOM   1420  CA  LEU    93     124.580 116.089-152.823
ATOM   1422  CB  LEU    93     123.468 116.939-153.464
ATOM   1425  CG  LEU    93     122.419 117.468-152.463
ATOM   1427  CD1 LEU    93     121.224 118.045-153.221
ATOM   1431  CD2 LEU    93     121.890 116.393-151.509
ATOM   1435  C   LEU    93     125.391 115.249-153.825
ATOM   1436  O   LEU    93     125.407 115.468-155.042
ATOM   1437  N   TYR    94     126.056 114.255-153.244
ATOM   1439  CA  TYR    94     126.933 113.292-153.892
ATOM   1441  CB  TYR    94     128.345 113.451-153.320
ATOM   1444  CG  TYR    94     128.949 114.835-153.500
ATOM   1445  CD1 TYR    94     129.526 115.186-154.731
ATOM   1447  CE1 TYR    94     130.074 116.470-154.919
ATOM   1449  CZ  TYR    94     129.825 117.476-153.968
ATOM   1450  OH  TYR    94     130.332 118.718-154.160
ATOM   1452  CE2 TYR    94     129.302 117.117-152.706
ATOM   1454  CD2 TYR    94     128.912 115.788-152.457
ATOM   1456  C   TYR    94     126.427 111.855-153.695
ATOM   1457  O   TYR    94     125.826 111.526-152.668
ATOM   1458  N   LEU    95     126.674 110.982-154.672
ATOM   1460  CA  LEU    95     126.394 109.546-154.590
ATOM   1462  CB  LEU    95     125.157 109.187-155.442
ATOM   1465  CG  LEU    95     125.259 109.432-156.961
ATOM   1467  CD1 LEU    95     125.935 108.273-157.693
ATOM   1471  CD2 LEU    95     123.854 109.582-157.552
ATOM   1475  C   LEU    95     127.633 108.690-154.881
ATOM   1476  O   LEU    95     128.644 109.179-155.379
ATOM   1477  N   ASN    96     127.560 107.413-154.525
ATOM   1479  CA  ASN    96     128.646 106.442-154.624
ATOM   1481  CB  ASN    96     129.146 106.072-153.216
ATOM   1484  CG  ASN    96     129.156 107.235-152.241
ATOM   1485  OD1 ASN    96     129.992 108.128-152.304
ATOM   1486  ND2 ASN    96     128.203 107.265-151.339
ATOM   1489  C   ASN    96     128.157 105.196-155.370
ATOM   1490  O   ASN    96     127.046 104.741-155.106
ATOM   1491  N   VAL    97     128.969 104.650-156.279
ATOM   1493  CA  VAL    97     128.675 103.431-157.058
ATOM   1495  CB  VAL    97     128.484 103.735-158.561
ATOM   1497  CG1 VAL    97     128.063 102.465-159.319
ATOM   1501  CG2 VAL    97     127.418 104.812-158.804
ATOM   1505  C   VAL    97     129.789 102.397-156.878
ATOM   1506  O   VAL    97     130.938 102.644-157.241
ATOM   1507  N   TRP    98     129.454 101.226-156.338
ATOM   1509  CA  TRP    98     130.316 100.044-156.282
ATOM   1511  CB  TRP    98     130.261  99.413-154.881
ATOM   1514  CG  TRP    98     130.911 100.165-153.754
ATOM   1515  CD1 TRP    98     131.926  99.681-152.999
ATOM   1517  NE1 TRP    98     131.989 100.375-151.805
ATOM   1519  CE2 TRP    98     131.152 101.467-151.814
ATOM   1520  CZ2 TRP    98     130.745 102.299-150.763
ATOM   1522  CH2 TRP    98     129.412 102.736-150.708
ATOM   1524  CZ3 TRP    98     128.590 102.556-151.836
ATOM   1526  CE3 TRP    98     129.103 101.954-153.002
ATOM   1528  CD2 TRP    98     130.347 101.278-152.982
ATOM   1529  C   TRP    98     129.862  99.045-157.357
ATOM   1530  O   TRP    98     128.712  98.604-157.355
ATOM   1531  N   THR    99     130.749  98.691-158.290
ATOM   1533  CA  THR    99     130.511  97.680-159.336
ATOM   1535  CB  THR    99     130.433  98.317-160.733
ATOM   1537  CG2 THR    99     131.715  98.970-161.246
ATOM   1541  OG1 THR    99     130.093  97.329-161.668
ATOM   1543  C   THR    99     131.553  96.545-159.263
ATOM   1544  O   THR    99     132.719  96.808-158.937
ATOM   1545  N   PRO   100     131.172  95.269-159.482
ATOM   1546  CD  PRO   100     129.819  94.819-159.785
ATOM   1549  CG  PRO   100     129.804  93.314-159.594
ATOM   1552  CB  PRO   100     131.268  92.886-159.678
ATOM   1555  CA  PRO   100     132.101  94.139-159.400
ATOM   1557  C   PRO   100     133.283  94.251-160.376
ATOM   1558  O   PRO   100     133.122  94.737-161.489
ATOM   1559  N   TYR   101     134.459  93.754-159.975
ATOM   1561  CA  TYR   101     135.661  93.659-160.819
ATOM   1563  CB  TYR   101     136.887  94.038-159.972
ATOM   1566  CG  TYR   101     138.154  94.323-160.759
ATOM   1567  CD1 TYR   101     138.848  93.270-161.391
ATOM   1569  CE1 TYR   101     139.943  93.563-162.224
ATOM   1571  CZ  TYR   101     140.569  94.824-162.118
ATOM   1572  OH  TYR   101     141.875  94.958-162.459
ATOM   1574  CE2 TYR   101     139.912  95.876-161.446
ATOM   1576  CD2 TYR   101     138.728  95.612-160.727
ATOM   1578  C   TYR   101     135.814  92.229-161.385
ATOM   1579  O   TYR   101     135.698  91.274-160.606
ATOM   1580  N   PRO   102     136.022  92.018-162.701
ATOM   1581  CD  PRO   102     136.355  90.711-163.253
ATOM   1584  CG  PRO   102     136.419  90.852-164.774
ATOM   1587  CB  PRO   102     136.377  92.353-165.051
ATOM   1590  CA  PRO   102     135.829  92.993-163.772
ATOM   1592  C   PRO   102     134.352  93.377-163.960
ATOM   1593  O   PRO   102     133.454  92.568-163.674
ATOM   1594  N   ARG   103     134.129  94.596-164.457
ATOM   1596  CA  ARG   103     132.840  95.211-164.784
ATOM   1598  CB  ARG   103     133.099  96.485-165.612
ATOM   1601  CG  ARG   103     131.812  97.185-166.091
ATOM   1604  CD  ARG   103     131.821  98.709-165.902
ATOM   1607  NE  ARG   103     132.900  99.403-166.642
ATOM   1609  CZ  ARG   103     133.919 100.068-166.120
ATOM   1610  NH1 ARG   103     134.242  99.986-164.864
ATOM   1613  NH2 ARG   103     134.657 100.858-166.845
ATOM   1616  C   ARG   103     131.931  94.207-165.512
ATOM   1617  O   ARG   103     132.321  93.696-166.562
ATOM   1618  N   PRO   104     130.741  93.889-164.964
ATOM   1619  CD  PRO   104     130.272  94.323-163.659
ATOM   1622  CG  PRO   104     128.933  93.644-163.415
ATOM   1625  CB  PRO   104     128.494  93.083-164.769
ATOM   1628  CA  PRO   104     129.774  92.998-165.600
ATOM   1630  C   PRO   104     129.520  93.327-167.079
ATOM   1631  O   PRO   104     129.287  94.478-167.445
ATOM   1632  N   THR   105     129.608  92.294-167.921
ATOM   1634  CA  THR   105     129.379  92.341-169.373
ATOM   1636  CB  THR   105     129.862  91.034-170.025
ATOM   1638  CG2 THR   105     131.386  90.948-170.075
ATOM   1642  OG1 THR   105     129.418  89.915-169.281
ATOM   1644  C   THR   105     127.903  92.553-169.702
ATOM   1645  O   THR   105     127.548  93.426-170.489
ATOM   1646  N   SER   106     127.040  91.729-169.108
ATOM   1648  CA  SER   106     125.585  91.890-169.119
ATOM   1650  CB  SER   106     124.899  90.534-168.912
ATOM   1653  OG  SER   106     125.405  89.564-169.814
ATOM   1655  C   SER   106     125.137  92.847-168.001
ATOM   1656  O   SER   106     125.768  92.848-166.938
ATOM   1657  N   PRO   107     124.046  93.617-168.196
ATOM   1658  CD  PRO   107     123.309  93.746-169.444
ATOM   1661  CG  PRO   107     122.182  94.750-169.211
ATOM   1664  CB  PRO   107     122.129  94.988-167.701
ATOM   1667  CA  PRO   107     123.401  94.361-167.116
ATOM   1669  C   PRO   107     123.096  93.460-165.908
ATOM   1670  O   PRO   107     122.626  92.332-166.066
ATOM   1671  N   THR   108     123.414  93.934-164.700
ATOM   1673  CA  THR   108     123.169  93.223-163.428
ATOM   1675  CB  THR   108     124.496  92.727-162.823
ATOM   1677  CG2 THR   108     125.544  93.825-162.691
ATOM   1681  OG1 THR   108     124.339  92.137-161.553
ATOM   1683  C   THR   108     122.350  94.093-162.454
ATOM   1684  O   THR   108     122.547  95.315-162.429
ATOM   1685  N   PRO   109     121.402  93.516-161.681
ATOM   1686  CD  PRO   109     121.055  92.105-161.688
ATOM   1689  CG  PRO   109     120.066  91.872-160.552
ATOM   1692  CB  PRO   109     119.635  93.251-160.053
ATOM   1695  CA  PRO   109     120.499  94.268-160.808
ATOM   1697  C   PRO   109     121.205  95.230-159.842
ATOM   1698  O   PRO   109     122.302  94.966-159.338
ATOM   1699  N   VAL   110     120.531  96.347-159.565
ATOM   1701  CA  VAL   110     121.058  97.472-158.780
ATOM   1703  CB  VAL   110     120.861  98.809-159.521
ATOM   1705  CG1 VAL   110     121.599  99.944-158.802
ATOM   1709  CG2 VAL   110     121.355  98.770-160.973
ATOM   1713  C   VAL   110     120.373  97.526-157.417
ATOM   1714  O   VAL   110     119.149  97.594-157.336
ATOM   1715  N   LEU   111     121.156  97.522-156.341
ATOM   1717  CA  LEU   111     120.705  97.820-154.980
ATOM   1719  CB  LEU   111     121.438  96.895-153.991
ATOM   1722  CG  LEU   111     120.861  95.475-153.879
ATOM   1724  CD1 LEU   111     121.705  94.663-152.897
ATOM   1728  CD2 LEU   111     119.415  95.471-153.373
ATOM   1732  C   LEU   111     120.990  99.294-154.655
ATOM   1733  O   LEU   111     122.146  99.711-154.707
ATOM   1734  N   VAL   112     119.968 100.086-154.323
ATOM   1736  CA  VAL   112     120.129 101.504-153.941
ATOM   1738  CB  VAL   112     119.276 102.461-154.794
ATOM   1740  CG1 VAL   112     119.713 103.912-154.533
ATOM   1744  CG2 VAL   112     119.412 102.179-156.295
ATOM   1748  C   VAL   112     119.841 101.708-152.454
ATOM   1749  O   VAL   112     118.696 101.565-152.026
ATOM   1750  N   TRP   113     120.874 102.048-151.680
ATOM   1752  CA  TRP   113     120.798 102.291-150.237
ATOM   1754  CB  TRP   113     122.145 102.009-149.560
ATOM   1757  CG  TRP   113     122.120 102.152-148.064
ATOM   1758  CD1 TRP   113     122.928 102.949-147.325
ATOM   1760  NE1 TRP   113     122.609 102.787-145.989
ATOM   1762  CE2 TRP   113     121.447 102.061-145.823
ATOM   1763  CZ2 TRP   113     120.848 101.521-144.674
ATOM   1765  CH2 TRP   113     120.328 100.216-144.730
ATOM   1767  CZ3 TRP   113     120.038  99.653-145.984
ATOM   1769  CE3 TRP   113     120.442 100.315-147.160
ATOM   1771  CD2 TRP   113     121.238 101.480-147.109
ATOM   1772  C   TRP   113     120.350 103.716-149.896
ATOM   1773  O   TRP   113     120.960 104.694-150.345
ATOM   1774  N   ILE   114     119.321 103.825-149.054
ATOM   1776  CA  ILE   114     118.934 105.056-148.354
ATOM   1778  CB  ILE   114     117.459 105.429-148.638
ATOM   1780  CG2 ILE   114     117.198 106.845-148.091
ATOM   1784  CG1 ILE   114     117.119 105.387-150.149
ATOM   1787  CD1 ILE   114     115.661 105.741-150.478
ATOM   1791  C   ILE   114     119.203 104.876-146.850
ATOM   1792  O   ILE   114     118.592 104.025-146.203
ATOM   1793  N   TYR   115     120.122 105.670-146.293
ATOM   1795  CA  TYR   115     120.529 105.593-144.883
ATOM   1797  CB  TYR   115     121.822 106.394-144.657
ATOM   1800  CG  TYR   115     121.806 107.835-145.137
ATOM   1801  CD1 TYR   115     121.277 108.863-144.327
ATOM   1803  CE1 TYR   115     121.471 110.216-144.675
ATOM   1805  CZ  TYR   115     122.195 110.540-145.844
ATOM   1806  OH  TYR   115     122.398 111.836-146.205
ATOM   1808  CE2 TYR   115     122.806 109.505-146.581
ATOM   1810  CD2 TYR   115     122.443 108.169-146.346
ATOM   1812  C   TYR   115     119.437 106.037-143.893
ATOM   1813  O   TYR   115     118.663 106.961-144.165
ATOM   1814  N   GLY   116     119.428 105.422-142.709
ATOM   1816  CA  GLY   116     118.689 105.903-141.543
ATOM   1819  C   GLY   116     119.383 107.077-140.839
ATOM   1820  O   GLY   116     120.490 107.477-141.194
ATOM   1821  N   GLY   117     118.716 107.632-139.821
ATOM   1823  CA  GLY   117     119.178 108.839-139.113
ATOM   1826  C   GLY   117     118.065 109.766-138.605
ATOM   1827  O   GLY   117     118.281 110.970-138.460
ATOM   1828  N   GLY   118     116.864 109.227-138.352
ATOM   1830  CA  GLY   118     115.657 109.985-137.981
ATOM   1833  C   GLY   118     115.362 111.246-138.814
ATOM   1834  O   GLY   118     114.789 112.186-138.278
ATOM   1835  N   PHE   119     115.770 111.292-140.088
ATOM   1837  CA  PHE   119     115.702 112.466-140.983
ATOM   1839  CB  PHE   119     114.243 112.848-141.298
ATOM   1842  CG  PHE   119     113.468 111.781-142.047
ATOM   1843  CD1 PHE   119     113.721 111.572-143.416
ATOM   1845  CE1 PHE   119     112.914 110.689-144.152
ATOM   1847  CZ  PHE   119     112.000 109.860-143.481
ATOM   1849  CE2 PHE   119     111.682 110.125-142.137
ATOM   1851  CD2 PHE   119     112.473 111.024-141.398
ATOM   1853  C   PHE   119     116.534 113.695-140.554
ATOM   1854  O   PHE   119     116.664 114.615-141.356
ATOM   1855  N   TYR   120     117.136 113.712-139.358
ATOM   1857  CA  TYR   120     117.992 114.797-138.845
ATOM   1859  CB  TYR   120     117.646 115.085-137.376
ATOM   1862  CG  TYR   120     118.155 114.055-136.382
ATOM   1863  CD1 TYR   120     119.461 114.158-135.859
ATOM   1865  CE1 TYR   120     119.990 113.122-135.065
ATOM   1867  CZ  TYR   120     119.141 112.082-134.633
ATOM   1868  OH  TYR   120     119.454 111.380-133.516
ATOM   1870  CE2 TYR   120     117.870 111.931-135.223
ATOM   1872  CD2 TYR   120     117.350 112.957-136.034
ATOM   1874  C   TYR   120     119.501 114.538-139.011
ATOM   1875  O   TYR   120     120.290 115.475-138.920
ATOM   1876  N   SER   121     119.907 113.284-139.228
ATOM   1878  CA  SER   121     121.307 112.838-139.325
ATOM   1880  CB  SER   121     121.794 112.370-137.947
ATOM   1883  OG  SER   121     120.991 111.305-137.467
ATOM   1885  C   SER   121     121.499 111.726-140.370
ATOM   1886  O   SER   121     120.546 111.325-141.042
ATOM   1887  N   GLY   122     122.732 111.232-140.519
ATOM   1889  CA  GLY   122     123.086 110.109-141.393
ATOM   1892  C   GLY   122     123.972 110.520-142.572
ATOM   1893  O   GLY   122     124.043 111.695-142.944
ATOM   1894  N   ALA   123     124.673 109.546-143.157
ATOM   1896  CA  ALA   123     125.564 109.743-144.300
ATOM   1898  CB  ALA   123     126.921 110.272-143.812
ATOM   1902  C   ALA   123     125.758 108.449-145.100
ATOM   1903  O   ALA   123     125.829 107.361-144.533
ATOM   1904  N   SER   124     125.955 108.574-146.415
ATOM   1906  CA  SER   124     126.322 107.449-147.292
ATOM   1908  CB  SER   124     126.114 107.834-148.760
ATOM   1911  OG  SER   124     126.970 108.895-149.150
ATOM   1913  C   SER   124     127.754 106.934-147.076
ATOM   1914  O   SER   124     128.103 105.876-147.586
ATOM   1915  N   SER   125     128.568 107.686-146.326
ATOM   1917  CA  SER   125     129.996 107.458-146.079
ATOM   1919  CB  SER   125     130.684 108.822-145.970
ATOM   1922  OG  SER   125     130.161 109.565-144.883
ATOM   1924  C   SER   125     130.333 106.641-144.828
ATOM   1925  O   SER   125     131.508 106.345-144.610
ATOM   1926  N   LEU   126     129.348 106.323-143.978
ATOM   1928  CA  LEU   126     129.564 105.568-142.739
ATOM   1930  CB  LEU   126     128.276 105.502-141.895
ATOM   1933  CG  LEU   126     127.659 106.846-141.470
ATOM   1935  CD1 LEU   126     126.486 106.585-140.525
ATOM   1939  CD2 LEU   126     128.658 107.759-140.761
ATOM   1943  C   LEU   126     130.061 104.149-143.043
ATOM   1944  O   LEU   126     129.458 103.450-143.851
ATOM   1945  N   ASP   127     131.127 103.723-142.363
ATOM   1947  CA  ASP   127     131.754 102.394-142.423
ATOM   1949  CB  ASP   127     132.491 102.156-141.092
ATOM   1952  CG  ASP   127     133.714 103.046-140.847
ATOM   1953  OD1 ASP   127     133.649 104.266-141.155
ATOM   1954  OD2 ASP   127     134.688 102.469-140.304
ATOM   1955  C   ASP   127     130.772 101.229-142.649
ATOM   1956  O   ASP   127     130.965 100.394-143.530
ATOM   1957  N   VAL   128     129.709 101.192-141.840
ATOM   1959  CA  VAL   128     128.656 100.164-141.832
ATOM   1961  CB  VAL   128     127.779 100.379-140.580
ATOM   1963  CG1 VAL   128     126.788 101.542-140.713
ATOM   1967  CG2 VAL   128     127.047  99.111-140.138
ATOM   1971  C   VAL   128     127.836 100.066-143.136
ATOM   1972  O   VAL   128     127.052  99.132-143.284
ATOM   1973  N   TYR   129     128.009 101.004-144.076
ATOM   1975  CA  TYR   129     127.365 101.025-145.394
ATOM   1977  CB  TYR   129     126.530 102.313-145.544
ATOM   1980  CG  TYR   129     125.604 102.692-144.393
ATOM   1981  CD1 TYR   129     124.718 101.745-143.845
ATOM   1983  CE1 TYR   129     123.643 102.161-143.031
ATOM   1985  CZ  TYR   129     123.464 103.521-142.706
ATOM   1986  OH  TYR   129     122.240 103.952-142.290
ATOM   1988  CE2 TYR   129     124.392 104.461-143.209
ATOM   1990  CD2 TYR   129     125.432 104.053-144.068
ATOM   1992  C   TYR   129     128.362 100.878-146.572
ATOM   1993  O   TYR   129     128.027 101.225-147.707
ATOM   1994  N   ASP   130     129.583 100.366-146.354
ATOM   1996  CA  ASP   130     130.519 100.053-147.452
ATOM   1998  CB  ASP   130     131.958  99.830-146.951
ATOM   2001  CG  ASP   130     132.989  99.731-148.093
ATOM   2002  OD1 ASP   130     132.637  99.380-149.244
ATOM   2003  OD2 ASP   130     134.193  99.964-147.834
ATOM   2004  C   ASP   130     130.019  98.855-148.284
ATOM   2005  O   ASP   130     130.094  97.695-147.874
ATOM   2006  N   GLY   131     129.513  99.146-149.484
ATOM   2008  CA  GLY   131     128.953  98.163-150.413
ATOM   2011  C   GLY   131     129.910  97.069-150.908
ATOM   2012  O   GLY   131     129.448  96.114-151.535
ATOM   2013  N   ARG   132     131.227  97.183-150.667
ATOM   2015  CA  ARG   132     132.250  96.305-151.267
ATOM   2017  CB  ARG   132     133.682  96.723-150.876
ATOM   2020  CG  ARG   132     134.112  96.291-149.462
ATOM   2023  CD  ARG   132     135.601  96.544-149.230
ATOM   2026  NE  ARG   132     135.825  97.909-148.753
ATOM   2028  CZ  ARG   132     136.913  98.371-148.190
ATOM   2029  NH1 ARG   132     138.033  97.703-148.152
ATOM   2032  NH2 ARG   132     136.864  99.542-147.640
ATOM   2035  C   ARG   132     132.014  94.809-151.048
ATOM   2036  O   ARG   132     132.287  94.042-151.962
ATOM   2037  N   PHE   133     131.584  94.380-149.862
ATOM   2039  CA  PHE   133     131.449  92.954-149.541
ATOM   2041  CB  PHE   133     131.341  92.753-148.025
ATOM   2044  CG  PHE   133     132.498  93.340-147.235
ATOM   2045  CD1 PHE   133     132.381  94.616-146.651
ATOM   2047  CE1 PHE   133     133.509  95.235-146.083
ATOM   2049  CZ  PHE   133     134.737  94.553-146.036
ATOM   2051  CE2 PHE   133     134.816  93.221-146.483
ATOM   2053  CD2 PHE   133     133.721  92.648-147.157
ATOM   2055  C   PHE   133     130.288  92.333-150.328
ATOM   2056  O   PHE   133     130.518  91.418-151.118
ATOM   2057  N   LEU   134     129.086  92.892-150.159
ATOM   2059  CA  LEU   134     127.880  92.620-150.946
ATOM   2061  CB  LEU   134     126.839  93.679-150.531
ATOM   2064  CG  LEU   134     125.414  93.515-151.088
ATOM   2066  CD1 LEU   134     124.828  92.122-150.851
ATOM   2070  CD2 LEU   134     124.510  94.529-150.382
ATOM   2074  C   LEU   134     128.151  92.559-152.462
ATOM   2075  O   LEU   134     127.886  91.535-153.093
ATOM   2076  N   VAL   135     128.731  93.618-153.038
ATOM   2078  CA  VAL   135     129.085  93.695-154.470
ATOM   2080  CB  VAL   135     129.641  95.091-154.816
ATOM   2082  CG1 VAL   135     130.290  95.174-156.201
ATOM   2086  CG2 VAL   135     128.490  96.097-154.771
ATOM   2090  C   VAL   135     130.042  92.585-154.916
ATOM   2091  O   VAL   135     129.858  92.012-155.990
ATOM   2092  N   GLN   136     131.081  92.287-154.131
ATOM   2094  CA  GLN   136     132.052  91.242-154.465
ATOM   2096  CB  GLN   136     133.273  91.340-153.542
ATOM   2099  CG  GLN   136     134.552  90.813-154.201
ATOM   2102  CD  GLN   136     134.831  89.374-153.804
ATOM   2103  OE1 GLN   136     135.222  89.097-152.681
ATOM   2104  NE2 GLN   136     134.565  88.415-154.661
ATOM   2107  C   GLN   136     131.450  89.830-154.413
ATOM   2108  O   GLN   136     131.736  89.026-155.301
ATOM   2109  N   ALA   137     130.680  89.530-153.363
ATOM   2111  CA  ALA   137     130.081  88.221-153.106
ATOM   2113  CB  ALA   137     129.649  88.175-151.633
ATOM   2117  C   ALA   137     128.907  87.906-154.048
ATOM   2118  O   ALA   137     128.822  86.810-154.595
ATOM   2119  N   GLU   138     127.978  88.851-154.213
ATOM   2121  CA  GLU   138     126.715  88.637-154.932
ATOM   2123  CB  GLU   138     125.563  89.183-154.071
ATOM   2126  CG  GLU   138     125.333  88.365-152.783
ATOM   2129  CD  GLU   138     124.918  86.910-153.056
ATOM   2130  OE1 GLU   138     124.080  86.676-153.959
ATOM   2131  OE2 GLU   138     125.419  85.989-152.378
ATOM   2132  C   GLU   138     126.706  89.222-156.360
ATOM   2133  O   GLU   138     125.761  89.003-157.120
ATOM   2134  N   ARG   139     127.763  89.942-156.761
ATOM   2136  CA  ARG   139     128.014  90.411-158.141
ATOM   2138  CB  ARG   139     128.310  89.191-159.045
ATOM   2141  CG  ARG   139     129.307  89.500-160.182
ATOM   2144  CD  ARG   139     130.558  88.593-160.194
ATOM   2147  NE  ARG   139     131.807  89.311-160.531
ATOM   2149  CZ  ARG   139     132.087  90.024-161.609
ATOM   2150  NH1 ARG   139     131.251  90.217-162.588
ATOM   2153  NH2 ARG   139     133.237  90.602-161.733
ATOM   2156  C   ARG   139     126.927  91.347-158.716
ATOM   2157  O   ARG   139     126.787  91.479-159.935
ATOM   2158  N   THR   140     126.202  92.043-157.842
ATOM   2160  CA  THR   140     125.246  93.119-158.165
ATOM   2162  CB  THR   140     124.076  93.107-157.164
ATOM   2164  CG2 THR   140     123.326  91.772-157.155
ATOM   2168  OG1 THR   140     124.540  93.342-155.853
ATOM   2170  C   THR   140     125.942  94.487-158.147
ATOM   2171  O   THR   140     127.071  94.603-157.663
ATOM   2172  N   VAL   141     125.276  95.540-158.632
ATOM   2174  CA  VAL   141     125.724  96.937-158.431
ATOM   2176  CB  VAL   141     125.387  97.826-159.646
ATOM   2178  CG1 VAL   141     125.854  99.279-159.470
ATOM   2182  CG2 VAL   141     126.063  97.272-160.905
ATOM   2186  C   VAL   141     125.108  97.497-157.146
ATOM   2187  O   VAL   141     123.941  97.239-156.858
ATOM   2188  N   LEU   142     125.886  98.251-156.366
ATOM   2190  CA  LEU   142     125.438  98.927-155.141
ATOM   2192  CB  LEU   142     126.198  98.328-153.944
ATOM   2195  CG  LEU   142     125.697  98.642-152.524
ATOM   2197  CD1 LEU   142     125.730 100.123-152.140
ATOM   2201  CD2 LEU   142     124.305  98.077-152.277
ATOM   2205  C   LEU   142     125.625 100.443-155.282
ATOM   2206  O   LEU   142     126.737 100.915-155.517
ATOM   2207  N   VAL   143     124.540 101.205-155.141
ATOM   2209  CA  VAL   143     124.535 102.677-155.156
ATOM   2211  CB  VAL   143     123.654 103.223-156.298
ATOM   2213  CG1 VAL   143     123.745 104.754-156.399
ATOM   2217  CG2 VAL   143     124.063 102.622-157.651
ATOM   2221  C   VAL   143     124.082 103.220-153.798
ATOM   2222  O   VAL   143     123.168 102.675-153.186
ATOM   2223  N   SER   144     124.696 104.293-153.300
ATOM   2225  CA  SER   144     124.235 105.013-152.099
ATOM   2227  CB  SER   144     124.989 104.526-150.854
ATOM   2230  OG  SER   144     126.338 104.961-150.828
ATOM   2232  C   SER   144     124.353 106.528-152.282
ATOM   2233  O   SER   144     125.320 106.995-152.879
ATOM   2234  N   MET   145     123.371 107.310-151.817
ATOM   2236  CA  MET   145     123.359 108.776-151.978
ATOM   2238  CB  MET   145     122.238 109.217-152.944
ATOM   2241  CG  MET   145     120.870 109.549-152.322
ATOM   2244  SD  MET   145     119.919 108.146-151.668
ATOM   2245  CE  MET   145     119.312 107.404-153.208
ATOM   2249  C   MET   145     123.314 109.535-150.649
ATOM   2250  O   MET   145     122.655 109.114-149.699
ATOM   2251  N   ASN   146     123.975 110.692-150.603
ATOM   2253  CA  ASN   146     123.714 111.723-149.603
ATOM   2255  CB  ASN   146     124.934 112.647-149.474
ATOM   2258  CG  ASN   146     126.011 112.149-148.531
ATOM   2259  OD1 ASN   146     125.965 111.061-147.965
ATOM   2260  ND2 ASN   146     127.038 112.937-148.340
ATOM   2263  C   ASN   146     122.444 112.507-149.966
ATOM   2264  O   ASN   146     122.285 112.966-151.095
ATOM   2265  N   TYR   147     121.547 112.654-148.995
ATOM   2267  CA  TYR   147     120.341 113.478-149.069
ATOM   2269  CB  TYR   147     119.098 112.579-149.133
ATOM   2272  CG  TYR   147     118.823 111.712-147.913
ATOM   2273  CD1 TYR   147     119.284 110.380-147.869
ATOM   2275  CE1 TYR   147     118.911 109.539-146.801
ATOM   2277  CZ  TYR   147     118.000 109.989-145.821
ATOM   2278  OH  TYR   147     117.280 109.089-145.102
ATOM   2280  CE2 TYR   147     117.587 111.338-145.838
ATOM   2282  CD2 TYR   147     117.978 112.189-146.890
ATOM   2284  C   TYR   147     120.292 114.449-147.884
ATOM   2285  O   TYR   147     120.762 114.119-146.790
ATOM   2286  N   ARG   148     119.754 115.658-148.085
ATOM   2288  CA  ARG   148     119.695 116.688-147.038
ATOM   2290  CB  ARG   148     119.172 118.012-147.597
ATOM   2293  CG  ARG   148     120.198 118.726-148.481
ATOM   2296  CD  ARG   148     119.529 119.927-149.150
ATOM   2299  NE  ARG   148     118.759 119.531-150.343
ATOM   2301  CZ  ARG   148     118.058 120.341-151.109
ATOM   2302  NH1 ARG   148     117.971 121.616-150.869
ATOM   2305  NH2 ARG   148     117.412 119.909-152.140
ATOM   2308  C   ARG   148     118.830 116.245-145.863
ATOM   2309  O   ARG   148     117.767 115.650-146.034
ATOM   2310  N   VAL   149     119.265 116.622-144.666
ATOM   2312  CA  VAL   149     118.645 116.253-143.386
ATOM   2314  CB  VAL   149     119.509 115.202-142.658
ATOM   2316  CG1 VAL   149     119.374 113.837-143.341
ATOM   2320  CG2 VAL   149     120.993 115.573-142.575
ATOM   2324  C   VAL   149     118.368 117.482-142.515
ATOM   2325  O   VAL   149     118.782 118.597-142.849
ATOM   2326  N   GLY   150     117.603 117.278-141.442
ATOM   2328  CA  GLY   150     117.166 118.299-140.491
ATOM   2331  C   GLY   150     116.504 119.488-141.182
ATOM   2332  O   GLY   150     115.805 119.327-142.192
ATOM   2333  N   ALA   151     116.760 120.696-140.679
ATOM   2335  CA  ALA   151     116.255 121.930-141.285
ATOM   2337  CB  ALA   151     116.787 123.140-140.504
ATOM   2341  C   ALA   151     116.553 122.034-142.801
ATOM   2342  O   ALA   151     115.666 122.374-143.582
ATOM   2343  N   PHE   152     117.770 121.702-143.245
ATOM   2345  CA  PHE   152     118.187 121.789-144.655
ATOM   2347  CB  PHE   152     119.675 121.427-144.797
ATOM   2350  CG  PHE   152     120.599 122.140-143.826
ATOM   2351  CD1 PHE   152     120.855 121.573-142.565
ATOM   2353  CE1 PHE   152     121.194 122.409-141.489
ATOM   2355  CZ  PHE   152     121.556 123.745-141.737
ATOM   2357  CE2 PHE   152     121.575 124.234-143.057
ATOM   2359  CD2 PHE   152     121.065 123.440-144.101
ATOM   2361  C   PHE   152     117.342 120.931-145.610
ATOM   2362  O   PHE   152     117.115 121.346-146.750
ATOM   2363  N   GLY   153     116.927 119.742-145.157
ATOM   2365  CA  GLY   153     116.160 118.762-145.931
ATOM   2368  C   GLY   153     114.641 118.850-145.773
ATOM   2369  O   GLY   153     113.916 118.492-146.705
ATOM   2370  N   PHE   154     114.160 119.249-144.591
ATOM   2372  CA  PHE   154     112.756 119.083-144.198
ATOM   2374  CB  PHE   154     112.645 117.778-143.392
ATOM   2377  CG  PHE   154     112.949 116.512-144.170
ATOM   2378  CD1 PHE   154     114.156 115.819-143.956
ATOM   2380  CE1 PHE   154     114.591 114.878-144.905
ATOM   2382  CZ  PHE   154     113.680 114.381-145.854
ATOM   2384  CE2 PHE   154     112.436 115.016-146.026
ATOM   2386  CD2 PHE   154     112.062 116.065-145.167
ATOM   2388  C   PHE   154     112.135 120.288-143.458
ATOM   2389  O   PHE   154     111.016 120.179-142.954
ATOM   2390  N   LEU   155     112.787 121.461-143.412
ATOM   2392  CA  LEU   155     112.099 122.701-143.027
ATOM   2394  CB  LEU   155     113.089 123.850-142.789
ATOM   2397  CG  LEU   155     112.417 125.088-142.156
ATOM   2399  CD1 LEU   155     113.393 125.818-141.234
ATOM   2403  CD2 LEU   155     111.903 126.094-143.193
ATOM   2407  C   LEU   155     111.046 123.062-144.079
ATOM   2408  O   LEU   155     111.380 123.333-145.230
ATOM   2409  N   ALA   156     109.781 123.037-143.665
ATOM   2411  CA  ALA   156     108.632 123.235-144.534
ATOM   2413  CB  ALA   156     107.812 121.948-144.521
ATOM   2417  C   ALA   156     107.773 124.432-144.107
ATOM   2418  O   ALA   156     107.263 124.493-142.983
ATOM   2419  N   LEU   157     107.559 125.341-145.051
ATOM   2421  CA  LEU   157     106.444 126.275-145.136
ATOM   2423  CB  LEU   157     107.013 127.695-145.364
ATOM   2426  CG  LEU   157     107.026 128.603-144.122
ATOM   2428  CD1 LEU   157     107.614 127.937-142.875
ATOM   2432  CD2 LEU   157     107.862 129.850-144.407
ATOM   2436  C   LEU   157     105.535 125.774-146.281
ATOM   2437  O   LEU   157     105.700 126.207-147.427
ATOM   2438  N   PRO   158     104.608 124.827-146.006
ATOM   2439  CD  PRO   158     104.334 124.238-144.706
ATOM   2442  CG  PRO   158     103.305 123.132-144.899
ATOM   2445  CB  PRO   158     102.823 123.234-146.344
ATOM   2448  CA  PRO   158     103.720 124.274-147.022
ATOM   2450  C   PRO   158     102.907 125.384-147.691
ATOM   2451  O   PRO   158     102.342 126.241-147.004
ATOM   2452  N   GLY   159     102.912 125.386-149.027
ATOM   2454  CA  GLY   159     102.334 126.441-149.866
ATOM   2457  C   GLY   159     103.367 127.428-150.429
ATOM   2458  O   GLY   159     103.114 128.031-151.471
ATOM   2459  N   SER   160     104.519 127.596-149.769
ATOM   2461  CA  SER   160     105.642 128.378-150.303
ATOM   2463  CB  SER   160     106.592 128.807-149.174
ATOM   2466  OG  SER   160     107.533 127.797-148.856
ATOM   2468  C   SER   160     106.383 127.629-151.419
ATOM   2469  O   SER   160     106.378 126.399-151.482
ATOM   2470  N   ARG   161     107.058 128.375-152.300
ATOM   2472  CA  ARG   161     108.064 127.837-153.243
ATOM   2474  CB  ARG   161     107.965 128.605-154.569
ATOM   2477  CG  ARG   161     106.709 128.199-155.356
ATOM   2480  CD  ARG   161     106.637 128.921-156.707
ATOM   2483  NE  ARG   161     106.448 130.375-156.533
ATOM   2485  CZ  ARG   161     106.492 131.295-157.476
ATOM   2486  NH1 ARG   161     106.692 130.990-158.731
ATOM   2489  NH2 ARG   161     106.344 132.552-157.175
ATOM   2492  C   ARG   161     109.482 127.928-152.669
ATOM   2493  O   ARG   161     110.415 127.315-153.176
ATOM   2494  N   GLU   162     109.636 128.764-151.653
ATOM   2496  CA  GLU   162     110.866 129.218-151.033
ATOM   2498  CB  GLU   162     110.554 130.539-150.308
ATOM   2501  CG  GLU   162     110.355 131.706-151.288
ATOM   2504  CD  GLU   162     108.899 131.932-151.754
ATOM   2505  OE1 GLU   162     108.099 130.966-151.790
ATOM   2506  OE2 GLU   162     108.604 133.082-152.136
ATOM   2507  C   GLU   162     111.464 128.185-150.078
ATOM   2508  O   GLU   162     112.687 128.009-150.068
ATOM   2509  N   ALA   163     110.613 127.532-149.283
ATOM   2511  CA  ALA   163     110.921 126.341-148.497
ATOM   2513  CB  ALA   163     111.391 126.767-147.097
ATOM   2517  C   ALA   163     109.671 125.438-148.447
ATOM   2518  O   ALA   163     109.023 125.370-147.405
ATOM   2519  N   PRO   164     109.287 124.754-149.546
ATOM   2520  CD  PRO   164     110.019 124.679-150.801
ATOM   2523  CG  PRO   164     109.305 123.661-151.686
ATOM   2526  CB  PRO   164     107.960 123.373-151.010
ATOM   2529  CA  PRO   164     108.035 123.987-149.603
ATOM   2531  C   PRO   164     107.970 122.917-148.504
ATOM   2532  O   PRO   164     107.046 122.881-147.694
ATOM   2533  N   GLY   165     109.004 122.075-148.470
ATOM   2535  CA  GLY   165     109.123 120.871-147.653
ATOM   2538  C   GLY   165     109.717 119.730-148.482
ATOM   2539  O   GLY   165     110.058 119.923-149.647
ATOM   2540  N   ASN   166     109.866 118.549-147.875
ATOM   2542  CA  ASN   166     110.171 117.270-148.540
ATOM   2544  CB  ASN   166     108.909 116.809-149.315
ATOM   2547  CG  ASN   166     107.884 116.143-148.411
ATOM   2548  OD1 ASN   166     108.229 115.491-147.439
ATOM   2549  ND2 ASN   166     106.612 116.301-148.653
ATOM   2552  C   ASN   166     111.467 117.186-149.387
ATOM   2553  O   ASN   166     111.746 116.130-149.961
ATOM   2554  N   VAL   167     112.296 118.235-149.461
ATOM   2556  CA  VAL   167     113.420 118.309-150.414
ATOM   2558  CB  VAL   167     114.051 119.713-150.525
ATOM   2560  CG1 VAL   167     112.978 120.784-150.746
ATOM   2564  CG2 VAL   167     114.914 120.143-149.335
ATOM   2568  C   VAL   167     114.463 117.201-150.248
ATOM   2569  O   VAL   167     115.017 116.759-151.248
ATOM   2570  N   GLY   168     114.690 116.684-149.035
ATOM   2572  CA  GLY   168     115.499 115.474-148.809
ATOM   2575  C   GLY   168     115.018 114.241-149.602
ATOM   2576  O   GLY   168     115.819 113.496-150.167
ATOM   2577  N   LEU   169     113.700 114.026-149.712
ATOM   2579  CA  LEU   169     113.130 112.961-150.556
ATOM   2581  CB  LEU   169     111.637 112.754-150.255
ATOM   2584  CG  LEU   169     111.308 112.258-148.838
ATOM   2586  CD1 LEU   169     109.821 112.472-148.589
ATOM   2590  CD2 LEU   169     111.617 110.772-148.657
ATOM   2594  C   LEU   169     113.313 113.241-152.057
ATOM   2595  O   LEU   169     113.403 112.302-152.853
ATOM   2596  N   LEU   170     113.341 114.518-152.453
ATOM   2598  CA  LEU   170     113.657 114.944-153.819
ATOM   2600  CB  LEU   170     113.201 116.392-154.079
ATOM   2603  CG  LEU   170     111.678 116.600-153.968
ATOM   2605  CD1 LEU   170     111.327 118.079-154.121
ATOM   2609  CD2 LEU   170     110.922 115.831-155.057
ATOM   2613  C   LEU   170     115.138 114.724-154.162
ATOM   2614  O   LEU   170     115.418 114.277-155.267
ATOM   2615  N   ASP   171     116.073 114.968-153.237
ATOM   2617  CA  ASP   171     117.495 114.596-153.381
ATOM   2619  CB  ASP   171     118.304 114.928-152.114
ATOM   2622  CG  ASP   171     118.230 116.380-151.641
ATOM   2623  OD1 ASP   171     117.932 117.284-152.449
ATOM   2624  OD2 ASP   171     118.496 116.625-150.444
ATOM   2625  C   ASP   171     117.638 113.105-153.721
ATOM   2626  O   ASP   171     118.212 112.736-154.744
ATOM   2627  N   GLN   172     117.030 112.238-152.904
ATOM   2629  CA  GLN   172     116.934 110.799-153.179
ATOM   2631  CB  GLN   172     116.102 110.107-152.096
ATOM   2634  CG  GLN   172     116.627 110.204-150.649
ATOM   2637  CD  GLN   172     115.545 109.816-149.644
ATOM   2638  OE1 GLN   172     114.485 109.326-150.015
ATOM   2639  NE2 GLN   172     115.744 109.999-148.359
ATOM   2642  C   GLN   172     116.320 110.498-154.563
ATOM   2643  O   GLN   172     116.805 109.617-155.269
ATOM   2644  N   ARG   173     115.238 111.195-154.955
ATOM   2646  CA  ARG   173     114.603 111.057-156.284
ATOM   2648  CB  ARG   173     113.293 111.869-156.362
ATOM   2651  CG  ARG   173     112.397 111.427-157.536
ATOM   2654  CD  ARG   173     111.248 112.415-157.814
ATOM   2657  NE  ARG   173     110.012 112.079-157.067
ATOM   2659  CZ  ARG   173     108.997 112.892-156.814
ATOM   2660  NH1 ARG   173     108.975 114.135-157.205
ATOM   2663  NH2 ARG   173     107.958 112.476-156.149
ATOM   2666  C   ARG   173     115.568 111.420-157.420
ATOM   2667  O   ARG   173     115.689 110.640-158.357
ATOM   2668  N   LEU   174     116.268 112.549-157.323
ATOM   2670  CA  LEU   174     117.270 112.983-158.298
ATOM   2672  CB  LEU   174     117.762 114.393-157.930
ATOM   2675  CG  LEU   174     118.677 115.021-159.001
ATOM   2677  CD1 LEU   174     117.932 115.293-160.309
ATOM   2681  CD2 LEU   174     119.245 116.341-158.483
ATOM   2685  C   LEU   174     118.416 111.969-158.436
ATOM   2686  O   LEU   174     118.751 111.593-159.553
ATOM   2687  N   ALA   175     118.978 111.478-157.326
ATOM   2689  CA  ALA   175     119.941 110.372-157.342
ATOM   2691  CB  ALA   175     120.370 110.073-155.904
ATOM   2695  C   ALA   175     119.398 109.111-158.051
ATOM   2696  O   ALA   175     120.122 108.452-158.791
ATOM   2697  N   LEU   176     118.125 108.762-157.838
ATOM   2699  CA  LEU   176     117.463 107.654-158.539
ATOM   2701  CB  LEU   176     116.150 107.296-157.823
ATOM   2704  CG  LEU   176     116.364 106.569-156.486
ATOM   2706  CD1 LEU   176     115.061 106.563-155.678
ATOM   2710  CD2 LEU   176     116.805 105.125-156.713
ATOM   2714  C   LEU   176     117.245 107.911-160.043
ATOM   2715  O   LEU   176     117.292 106.971-160.834
ATOM   2716  N   GLN   177     116.995 109.159-160.443
ATOM   2718  CA  GLN   177     116.956 109.581-161.848
ATOM   2720  CB  GLN   177     116.336 110.986-161.958
ATOM   2723  CG  GLN   177     114.822 110.946-161.699
ATOM   2726  CD  GLN   177     114.221 112.332-161.502
ATOM   2727  OE1 GLN   177     113.911 112.765-160.402
ATOM   2728  NE2 GLN   177     113.971 113.064-162.566
ATOM   2731  C   GLN   177     118.348 109.493-162.500
ATOM   2732  O   GLN   177     118.475 108.967-163.603
ATOM   2733  N   TRP   178     119.392 109.955-161.803
ATOM   2735  CA  TRP   178     120.796 109.758-162.183
ATOM   2737  CB  TRP   178     121.709 110.412-161.136
ATOM   2740  CG  TRP   178     123.171 110.401-161.461
ATOM   2741  CD1 TRP   178     123.864 111.448-161.963
ATOM   2743  NE1 TRP   178     125.198 111.097-162.065
ATOM   2745  CE2 TRP   178     125.421 109.788-161.689
ATOM   2746  CZ2 TRP   178     126.495 108.912-161.908
ATOM   2748  CH2 TRP   178     126.369 107.567-161.518
ATOM   2750  CZ3 TRP   178     125.101 107.068-161.176
ATOM   2752  CE3 TRP   178     124.060 107.967-160.870
ATOM   2754  CD2 TRP   178     124.133 109.311-161.303
ATOM   2755  C   TRP   178     121.135 108.275-162.399
ATOM   2756  O   TRP   178     121.754 107.942-163.407
ATOM   2757  N   VAL   179     120.723 107.389-161.479
ATOM   2759  CA  VAL   179     120.847 105.926-161.634
ATOM   2761  CB  VAL   179     120.254 105.164-160.425
ATOM   2763  CG1 VAL   179     119.965 103.673-160.662
ATOM   2767  CG2 VAL   179     121.223 105.238-159.240
ATOM   2771  C   VAL   179     120.244 105.450-162.958
ATOM   2772  O   VAL   179     120.930 104.759-163.703
ATOM   2773  N   GLN   180     118.991 105.811-163.257
ATOM   2775  CA  GLN   180     118.296 105.365-164.471
ATOM   2777  CB  GLN   180     116.879 105.963-164.539
ATOM   2780  CG  GLN   180     115.876 105.254-163.612
ATOM   2783  CD  GLN   180     115.595 103.812-164.031
ATOM   2784  OE1 GLN   180     115.286 103.522-165.171
ATOM   2785  NE2 GLN   180     115.628 102.862-163.123
ATOM   2788  C   GLN   180     119.081 105.630-165.770
ATOM   2789  O   GLN   180     119.116 104.762-166.637
ATOM   2790  N   GLU   181     119.704 106.805-165.920
ATOM   2792  CA  GLU   181     120.469 107.137-167.133
ATOM   2794  CB  GLU   181     120.231 108.596-167.548
ATOM   2797  CG  GLU   181     120.813 109.662-166.598
ATOM   2800  CD  GLU   181     121.702 110.723-167.272
ATOM   2801  OE1 GLU   181     121.778 110.775-168.524
ATOM   2802  OE2 GLU   181     122.344 111.488-166.513
ATOM   2803  C   GLU   181     121.966 106.763-167.105
ATOM   2804  O   GLU   181     122.545 106.562-168.172
ATOM   2805  N   ASN   182     122.607 106.687-165.927
ATOM   2807  CA  ASN   182     124.061 106.486-165.810
ATOM   2809  CB  ASN   182     124.674 107.576-164.921
ATOM   2812  CG  ASN   182     124.573 108.941-165.564
ATOM   2813  OD1 ASN   182     125.135 109.191-166.619
ATOM   2814  ND2 ASN   182     123.905 109.866-164.923
ATOM   2817  C   ASN   182     124.501 105.092-165.335
ATOM   2818  O   ASN   182     125.629 104.696-165.624
ATOM   2819  N   VAL   183     123.679 104.336-164.593
ATOM   2821  CA  VAL   183     124.111 103.069-163.957
ATOM   2823  CB  VAL   183     123.055 102.526-162.976
ATOM   2825  CG1 VAL   183     121.930 101.730-163.648
ATOM   2829  CG2 VAL   183     123.723 101.701-161.871
ATOM   2833  C   VAL   183     124.618 102.015-164.958
ATOM   2834  O   VAL   183     125.564 101.284-164.658
ATOM   2835  N   ALA   184     124.071 101.998-166.178
ATOM   2837  CA  ALA   184     124.562 101.208-167.312
ATOM   2839  CB  ALA   184     123.710 101.549-168.541
ATOM   2843  C   ALA   184     126.072 101.385-167.591
ATOM   2844  O   ALA   184     126.763 100.407-167.871
ATOM   2845  N   ALA   185     126.623 102.597-167.434
ATOM   2847  CA  ALA   185     128.062 102.871-167.573
ATOM   2849  CB  ALA   185     128.295 104.380-167.410
ATOM   2853  C   ALA   185     128.949 102.053-166.603
ATOM   2854  O   ALA   185     130.126 101.812-166.879
ATOM   2855  N   PHE   186     128.375 101.609-165.480
ATOM   2857  CA  PHE   186     129.000 100.748-164.474
ATOM   2859  CB  PHE   186     128.708 101.319-163.074
ATOM   2862  CG  PHE   186     129.010 102.799-162.906
ATOM   2863  CD1 PHE   186     128.033 103.755-163.244
ATOM   2865  CE1 PHE   186     128.342 105.124-163.212
ATOM   2867  CZ  PHE   186     129.560 105.545-162.654
ATOM   2869  CE2 PHE   186     130.577 104.603-162.422
ATOM   2871  CD2 PHE   186     130.276 103.229-162.464
ATOM   2873  C   PHE   186     128.545  99.277-164.579
ATOM   2874  O   PHE   186     128.872  98.490-163.696
ATOM   2875  N   GLY   187     127.828  98.890-165.641
ATOM   2877  CA  GLY   187     127.268  97.544-165.842
ATOM   2880  C   GLY   187     125.977  97.256-165.061
ATOM   2881  O   GLY   187     125.580  96.100-164.948
ATOM   2882  N   GLY   188     125.312  98.284-164.527
ATOM   2884  CA  GLY   188     124.068  98.134-163.767
ATOM   2887  C   GLY   188     122.815  98.157-164.645
ATOM   2888  O   GLY   188     122.796  98.799-165.693
ATOM   2889  N   ASP   189     121.771  97.467-164.196
ATOM   2891  CA  ASP   189     120.483  97.314-164.878
ATOM   2893  CB  ASP   189     120.038  95.860-164.673
ATOM   2896  CG  ASP   189     118.693  95.518-165.305
ATOM   2897  OD1 ASP   189     118.114  96.373-166.018
ATOM   2898  OD2 ASP   189     118.214  94.407-165.014
ATOM   2899  C   ASP   189     119.407  98.315-164.378
ATOM   2900  O   ASP   189     118.861  98.130-163.282
ATOM   2901  N   PRO   190     119.037  99.352-165.164
ATOM   2902  CD  PRO   190     119.601  99.679-166.467
ATOM   2905  CG  PRO   190     118.881 100.921-166.990
ATOM   2908  CB  PRO   190     117.977 101.399-165.855
ATOM   2911  CA  PRO   190     117.954 100.276-164.814
ATOM   2913  C   PRO   190     116.567  99.606-164.729
ATOM   2914  O   PRO   190     115.681 100.096-164.020
ATOM   2915  N   THR   191     116.361  98.467-165.397
ATOM   2917  CA  THR   191     115.099  97.701-165.385
ATOM   2919  CB  THR   191     114.903  96.895-166.683
ATOM   2921  CG2 THR   191     115.222  97.703-167.945
ATOM   2925  OG1 THR   191     115.668  95.715-166.722
ATOM   2927  C   THR   191     114.939  96.799-164.152
ATOM   2928  O   THR   191     113.841  96.323-163.874
ATOM   2929  N   SER   192     116.007  96.607-163.367
ATOM   2931  CA  SER   192     116.006  95.788-162.143
ATOM   2933  CB  SER   192     116.632  94.426-162.470
ATOM   2936  OG  SER   192     116.121  93.358-161.691
ATOM   2938  C   SER   192     116.641  96.527-160.951
ATOM   2939  O   SER   192     117.428  95.984-160.170
ATOM   2940  N   VAL   193     116.249  97.794-160.775
ATOM   2942  CA  VAL   193     116.612  98.635-159.620
ATOM   2944  CB  VAL   193     116.533 100.138-159.956
ATOM   2946  CG1 VAL   193     116.951 101.017-158.772
ATOM   2950  CG2 VAL   193     117.456 100.502-161.119
ATOM   2954  C   VAL   193     115.739  98.318-158.400
ATOM   2955  O   VAL   193     114.506  98.347-158.459
ATOM   2956  N   THR   194     116.388  98.021-157.278
ATOM   2958  CA  THR   194     115.786  97.663-155.988
ATOM   2960  CB  THR   194     116.239  96.249-155.597
ATOM   2962  CG2 THR   194     115.668  95.784-154.253
ATOM   2966  OG1 THR   194     115.857  95.326-156.593
ATOM   2968  C   THR   194     116.222  98.655-154.907
ATOM   2969  O   THR   194     117.416  98.764-154.622
ATOM   2970  N   LEU   195     115.281  99.352-154.264
ATOM   2972  CA  LEU   195     115.602 100.218-153.120
ATOM   2974  CB  LEU   195     114.544 101.312-152.899
ATOM   2977  CG  LEU   195     114.083 102.096-154.129
ATOM   2979  CD1 LEU   195     113.192 103.262-153.685
ATOM   2983  CD2 LEU   195     115.253 102.665-154.919
ATOM   2987  C   LEU   195     115.716  99.394-151.839
ATOM   2988  O   LEU   195     114.839  98.576-151.567
ATOM   2989  N   PHE   196     116.716  99.678-151.010
ATOM   2991  CA  PHE   196     116.762  99.224-149.619
ATOM   2993  CB  PHE   196     117.577  97.922-149.476
ATOM   2996  CG  PHE   196     119.089  97.982-149.561
ATOM   2997  CD1 PHE   196     119.737  98.563-150.667
ATOM   2999  CE1 PHE   196     121.135  98.708-150.650
ATOM   3001  CZ  PHE   196     121.883  98.111-149.621
ATOM   3003  CE2 PHE   196     121.254  97.232-148.726
ATOM   3005  CD2 PHE   196     119.852  97.238-148.637
ATOM   3007  C   PHE   196     117.180 100.354-148.672
ATOM   3008  O   PHE   196     117.814 101.327-149.081
ATOM   3009  N   GLY   197     116.729 100.286-147.423
ATOM   3011  CA  GLY   197     116.979 101.328-146.433
ATOM   3014  C   GLY   197     116.530 100.929-145.035
ATOM   3015  O   GLY   197     115.644 100.088-144.873
ATOM   3016  N   GLU   198     117.133 101.568-144.036
ATOM   3018  CA  GLU   198     116.904 101.323-142.610
ATOM   3020  CB  GLU   198     118.232 100.874-141.982
ATOM   3023  CG  GLU   198     118.286 100.902-140.447
ATOM   3026  CD  GLU   198     118.880 102.202-139.867
ATOM   3027  OE1 GLU   198     119.693 102.894-140.534
ATOM   3028  OE2 GLU   198     118.484 102.537-138.733
ATOM   3029  C   GLU   198     116.274 102.550-141.929
ATOM   3030  O   GLU   198     116.614 103.688-142.254
ATOM   3031  N   SER   199     115.303 102.348-141.033
ATOM   3033  CA  SER   199     114.704 103.406-140.201
ATOM   3035  CB  SER   199     115.752 103.863-139.174
ATOM   3038  OG  SER   199     115.216 104.838-138.303
ATOM   3040  C   SER   199     114.097 104.550-141.044
ATOM   3041  O   SER   199     113.126 104.332-141.770
ATOM   3042  N   ALA   200     114.621 105.780-140.968
ATOM   3044  CA  ALA   200     114.254 106.907-141.840
ATOM   3046  CB  ALA   200     115.005 108.161-141.376
ATOM   3050  C   ALA   200     114.486 106.618-143.338
ATOM   3051  O   ALA   200     113.722 107.066-144.195
ATOM   3052  N   GLY   201     115.501 105.815-143.656
ATOM   3054  CA  GLY   201     115.721 105.225-144.973
ATOM   3057  C   GLY   201     114.584 104.294-145.396
ATOM   3058  O   GLY   201     114.049 104.439-146.489
ATOM   3059  N   ALA   202     114.168 103.365-144.530
ATOM   3061  CA  ALA   202     113.006 102.497-144.764
ATOM   3063  CB  ALA   202     112.860 101.509-143.601
ATOM   3067  C   ALA   202     111.718 103.313-144.984
ATOM   3068  O   ALA   202     110.992 103.103-145.956
ATOM   3069  N   ALA   203     111.446 104.286-144.111
ATOM   3071  CA  ALA   203     110.360 105.251-144.281
ATOM   3073  CB  ALA   203     110.347 106.199-143.077
ATOM   3077  C   ALA   203     110.432 105.994-145.634
ATOM   3078  O   ALA   203     109.419 106.118-146.321
ATOM   3079  N   SER   204     111.625 106.447-146.037
ATOM   3081  CA  SER   204     111.913 107.043-147.351
ATOM   3083  CB  SER   204     113.370 107.509-147.430
ATOM   3086  OG  SER   204     113.605 108.601-146.566
ATOM   3088  C   SER   204     111.609 106.102-148.526
ATOM   3089  O   SER   204     110.981 106.526-149.498
ATOM   3090  N   VAL   205     112.045 104.836-148.467
ATOM   3092  CA  VAL   205     111.662 103.777-149.424
ATOM   3094  CB  VAL   205     112.302 102.415-149.064
ATOM   3096  CG1 VAL   205     111.750 101.270-149.924
ATOM   3100  CG2 VAL   205     113.821 102.448-149.260
ATOM   3104  C   VAL   205     110.136 103.670-149.512
ATOM   3105  O   VAL   205     109.576 103.710-150.607
ATOM   3106  N   GLY   206     109.457 103.592-148.365
ATOM   3108  CA  GLY   206     108.001 103.681-148.239
ATOM   3111  C   GLY   206     107.381 104.894-148.946
ATOM   3112  O   GLY   206     106.377 104.773-149.643
ATOM   3113  N   MET   207     107.950 106.084-148.767
ATOM   3115  CA  MET   207     107.473 107.298-149.435
ATOM   3117  CB  MET   207     108.085 108.537-148.774
ATOM   3120  CG  MET   207     107.442 108.759-147.403
ATOM   3123  SD  MET   207     108.417 109.785-146.285
ATOM   3124  CE  MET   207     107.880 109.089-144.701
ATOM   3128  C   MET   207     107.703 107.257-150.952
ATOM   3129  O   MET   207     106.860 107.730-151.709
ATOM   3130  N   HIP   208     108.809 106.674-151.434
ATOM   3132  CA  HIP   208     108.997 106.383-152.867
ATOM   3134  CB  HIP   208     110.461 106.012-153.159
ATOM   3137  CG  HIP   208     111.433 107.159-152.971
ATOM   3138  ND1 HIP   208     111.334 108.426-153.524
ATOM   3140  CE1 HIP   208     112.366 109.160-153.052
ATOM   3142  NE2 HIP   208     113.099 108.396-152.215
ATOM   3144  CD2 HIP   208     112.555 107.123-152.190
ATOM   3146  C   HIP   208     107.996 105.338-153.401
ATOM   3147  O   HIP   208     107.549 105.466-154.538
ATOM   3148  N   LEU   209     107.617 104.334-152.604
ATOM   3150  CA  LEU   209     106.529 103.392-152.911
ATOM   3152  CB  LEU   209     106.432 102.328-151.797
ATOM   3155  CG  LEU   209     107.188 101.022-152.074
ATOM   3157  CD1 LEU   209     107.136 100.146-150.821
ATOM   3161  CD2 LEU   209     106.572 100.249-153.236
ATOM   3165  C   LEU   209     105.168 104.080-153.124
ATOM   3166  O   LEU   209     104.421 103.692-154.024
ATOM   3167  N   LEU   210     104.830 105.047-152.268
ATOM   3169  CA  LEU   210     103.526 105.725-152.261
ATOM   3171  CB  LEU   210     103.139 106.056-150.805
ATOM   3174  CG  LEU   210     103.012 104.821-149.886
ATOM   3176  CD1 LEU   210     102.870 105.259-148.427
ATOM   3180  CD2 LEU   210     101.829 103.923-150.247
ATOM   3184  C   LEU   210     103.445 106.958-153.186
ATOM   3185  O   LEU   210     102.356 107.323-153.608
ATOM   3186  N   SER   211     104.571 107.609-153.496
ATOM   3188  CA  SER   211     104.645 108.823-154.327
ATOM   3190  CB  SER   211     105.837 109.652-153.855
ATOM   3193  OG  SER   211     105.957 110.855-154.583
ATOM   3195  C   SER   211     104.773 108.502-155.830
ATOM   3196  O   SER   211     105.852 108.062-156.255
ATOM   3197  N   PRO   212     103.733 108.727-156.667
ATOM   3198  CD  PRO   212     102.455 109.331-156.301
ATOM   3201  CG  PRO   212     101.565 109.343-157.544
ATOM   3204  CB  PRO   212     102.406 108.789-158.696
ATOM   3207  CA  PRO   212     103.733 108.337-158.081
ATOM   3209  C   PRO   212     104.962 108.784-158.898
ATOM   3210  O   PRO   212     105.576 107.909-159.513
ATOM   3211  N   PRO   213     105.411 110.061-158.886
ATOM   3212  CD  PRO   213     104.766 111.199-158.246
ATOM   3215  CG  PRO   213     105.389 112.466-158.825
ATOM   3218  CB  PRO   213     106.578 112.020-159.678
ATOM   3221  CA  PRO   213     106.608 110.486-159.627
ATOM   3223  C   PRO   213     107.939 109.937-159.065
ATOM   3224  O   PRO   213     109.012 110.380-159.461
ATOM   3225  N   SER   214     107.906 108.973-158.137
ATOM   3227  CA  SER   214     109.060 108.134-157.784
ATOM   3229  CB  SER   214     109.158 107.936-156.271
ATOM   3232  OG  SER   214     109.054 109.149-155.539
ATOM   3234  C   SER   214     109.025 106.738-158.420
ATOM   3235  O   SER   214     110.060 106.078-158.436
ATOM   3236  N   ARG   215     107.861 106.249-158.879
ATOM   3238  CA  ARG   215     107.640 104.830-159.217
ATOM   3240  CB  ARG   215     106.142 104.512-159.395
ATOM   3243  CG  ARG   215     105.347 104.500-158.076
ATOM   3246  CD  ARG   215     105.668 103.298-157.168
ATOM   3249  NE  ARG   215     104.983 102.055-157.587
ATOM   3251  CZ  ARG   215     103.875 101.524-157.086
ATOM   3252  NH1 ARG   215     103.255 102.000-156.041
ATOM   3255  NH2 ARG   215     103.354 100.467-157.642
ATOM   3258  C   ARG   215     108.458 104.353-160.415
ATOM   3259  O   ARG   215     109.126 103.334-160.296
ATOM   3260  N   GLY   216     108.459 105.088-161.531
ATOM   3262  CA  GLY   216     109.249 104.757-162.732
ATOM   3265  C   GLY   216     110.761 104.982-162.584
ATOM   3266  O   GLY   216     111.389 105.516-163.488
ATOM   3267  N   LEU   217     111.324 104.595-161.436
ATOM   3269  CA  LEU   217     112.748 104.630-161.092
ATOM   3271  CB  LEU   217     113.061 105.835-160.178
ATOM   3274  CG  LEU   217     112.549 107.215-160.634
ATOM   3276  CD1 LEU   217     112.715 108.250-159.516
ATOM   3280  CD2 LEU   217     113.308 107.734-161.851
ATOM   3284  C   LEU   217     113.201 103.330-160.394
ATOM   3285  O   LEU   217     114.399 103.058-160.348
ATOM   3286  N   PHE   218     112.271 102.553-159.816
ATOM   3288  CA  PHE   218     112.561 101.359-159.017
ATOM   3290  CB  PHE   218     112.900 101.755-157.572
ATOM   3293  CG  PHE   218     111.706 102.120-156.705
ATOM   3294  CD1 PHE   218     111.140 103.406-156.788
ATOM   3296  CE1 PHE   218     109.931 103.687-156.128
ATOM   3298  CZ  PHE   218     109.261 102.662-155.441
ATOM   3300  CE2 PHE   218     109.937 101.463-155.162
ATOM   3302  CD2 PHE   218     111.092 101.142-155.895
ATOM   3304  C   PHE   218     111.415 100.333-159.043
ATOM   3305  O   PHE   218     110.238 100.682-159.082
ATOM   3306  N   HIE   219     111.782  99.054-158.964
ATOM   3308  CA  HIE   219     110.919  97.905-159.276
ATOM   3310  CB  HIE   219     111.570  97.134-160.440
ATOM   3313  CG  HIE   219     112.009  98.042-161.569
ATOM   3314  ND1 HIE   219     111.174  98.532-162.567
ATOM   3315  CE1 HIE   219     111.926  99.355-163.311
ATOM   3317  NE2 HIE   219     113.161  99.453-162.781
ATOM   3319  CD2 HIE   219     113.249  98.603-161.696
ATOM   3321  C   HIE   219     110.659  97.013-158.052
ATOM   3322  O   HIE   219     109.659  96.297-157.983
ATOM   3323  N   ARG   220     111.566  97.046-157.065
ATOM   3325  CA  ARG   220     111.487  96.294-155.798
ATOM   3327  CB  ARG   220     112.389  95.050-155.868
ATOM   3330  CG  ARG   220     112.104  94.152-157.079
ATOM   3333  CD  ARG   220     112.930  92.865-157.025
ATOM   3336  NE  ARG   220     112.744  92.056-158.244
ATOM   3338  CZ  ARG   220     113.316  92.252-159.418
ATOM   3339  NH1 ARG   220     114.227  93.158-159.604
ATOM   3342  NH2 ARG   220     112.974  91.506-160.424
ATOM   3345  C   ARG   220     111.872  97.176-154.610
ATOM   3346  O   ARG   220     112.648  98.121-154.765
ATOM   3347  N   ALA   221     111.338  96.877-153.426
ATOM   3349  CA  ALA   221     111.556  97.671-152.209
ATOM   3351  CB  ALA   221     110.293  98.501-151.947
ATOM   3355  C   ALA   221     111.920  96.810-150.987
ATOM   3356  O   ALA   221     111.388  95.716-150.815
ATOM   3357  N   VAL   222     112.819  97.303-150.135
ATOM   3359  CA  VAL   222     113.158  96.713-148.834
ATOM   3361  CB  VAL   222     114.573  96.112-148.824
ATOM   3363  CG1 VAL   222     114.836  95.278-147.567
ATOM   3367  CG2 VAL   222     114.889  95.262-150.063
ATOM   3371  C   VAL   222     113.027  97.760-147.729
ATOM   3372  O   VAL   222     113.571  98.859-147.853
ATOM   3373  N   LEU   223     112.311  97.418-146.656
ATOM   3375  CA  LEU   223     112.037  98.291-145.515
ATOM   3377  CB  LEU   223     110.530  98.605-145.447
ATOM   3380  CG  LEU   223     110.031  99.580-146.531
ATOM   3382  CD1 LEU   223     109.398  98.833-147.711
ATOM   3386  CD2 LEU   223     108.971 100.519-145.957
ATOM   3390  C   LEU   223     112.541  97.643-144.215
ATOM   3391  O   LEU   223     111.880  96.770-143.645
ATOM   3392  N   GLN   224     113.709  98.081-143.742
ATOM   3394  CA  GLN   224     114.376  97.541-142.555
ATOM   3396  CB  GLN   224     115.895  97.396-142.808
ATOM   3399  CG  GLN   224     116.232  96.648-144.117
ATOM   3402  CD  GLN   224     117.712  96.597-144.503
ATOM   3403  OE1 GLN   224     118.040  96.347-145.657
ATOM   3404  NE2 GLN   224     118.661  96.773-143.614
ATOM   3407  C   GLN   224     114.076  98.425-141.332
ATOM   3408  O   GLN   224     114.430  99.603-141.304
ATOM   3409  N   SER   225     113.339  97.905-140.345
ATOM   3411  CA  SER   225     113.044  98.579-139.064
ATOM   3413  CB  SER   225     114.310  98.618-138.190
ATOM   3416  OG  SER   225     114.575  97.314-137.715
ATOM   3418  C   SER   225     112.390  99.970-139.199
ATOM   3419  O   SER   225     112.567 100.848-138.355
ATOM   3420  N   GLY   226     111.564 100.185-140.226
ATOM   3422  CA  GLY   226     110.858 101.451-140.438
ATOM   3425  C   GLY   226     109.794 101.373-141.533
ATOM   3426  O   GLY   226     109.802 100.467-142.363
ATOM   3427  N   ALA   227     108.861 102.327-141.532
ATOM   3429  CA  ALA   227     107.713 102.375-142.441
ATOM   3431  CB  ALA   227     106.620 101.446-141.890
ATOM   3435  C   ALA   227     107.215 103.830-142.598
ATOM   3436  O   ALA   227     107.389 104.623-141.670
ATOM   3437  N   PRO   228     106.599 104.212-143.735
ATOM   3438  CD  PRO   228     106.129 103.332-144.796
ATOM   3441  CG  PRO   228     105.354 104.211-145.779
ATOM   3444  CB  PRO   228     105.818 105.634-145.478
ATOM   3447  CA  PRO   228     106.197 105.596-143.999
ATOM   3449  C   PRO   228     105.040 106.065-143.098
ATOM   3450  O   PRO   228     104.933 107.248-142.804
ATOM   3451  N   ASN   229     104.200 105.127-142.656
ATOM   3453  CA  ASN   229     103.140 105.258-141.650
ATOM   3455  CB  ASN   229     102.081 104.166-141.936
ATOM   3458  CG  ASN   229     102.638 102.746-141.876
ATOM   3459  OD1 ASN   229     103.704 102.451-142.395
ATOM   3460  ND2 ASN   229     101.946 101.805-141.292
ATOM   3463  C   ASN   229     103.652 105.192-140.190
ATOM   3464  O   ASN   229     102.857 105.077-139.258
ATOM   3465  N   GLY   230     104.967 105.262-139.956
ATOM   3467  CA  GLY   230     105.531 105.411-138.613
ATOM   3470  C   GLY   230     105.091 106.740-137.971
ATOM   3471  O   GLY   230     105.211 107.776-138.620
ATOM   3472  N   PRO   231     104.658 106.786-136.692
ATOM   3473  CD  PRO   231     104.514 105.633-135.823
ATOM   3476  CG  PRO   231     103.958 106.138-134.494
ATOM   3479  CB  PRO   231     103.441 107.549-134.770
ATOM   3482  CA  PRO   231     104.144 108.010-136.053
ATOM   3484  C   PRO   231     105.203 109.107-135.787
ATOM   3485  O   PRO   231     104.947 110.069-135.064
ATOM   3486  N   TRP   232     106.408 108.944-136.329
ATOM   3488  CA  TRP   232     107.520 109.897-136.374
ATOM   3490  CB  TRP   232     108.687 109.276-135.596
ATOM   3493  CG  TRP   232     109.062 107.894-136.044
ATOM   3494  CD1 TRP   232     108.545 106.762-135.518
ATOM   3496  NE1 TRP   232     108.537 105.795-136.507
ATOM   3498  CE2 TRP   232     109.390 106.127-137.538
ATOM   3499  CZ2 TRP   232     110.107 105.343-138.452
ATOM   3501  CH2 TRP   232     110.992 105.982-139.337
ATOM   3503  CZ3 TRP   232     111.186 107.374-139.254
ATOM   3505  CE3 TRP   232     110.586 108.116-138.217
ATOM   3507  CD2 TRP   232     109.761 107.477-137.262
ATOM   3508  C   TRP   232     107.985 110.213-137.808
ATOM   3509  O   TRP   232     108.775 111.138-137.983
ATOM   3510  N   ALA   233     107.533 109.439-138.802
ATOM   3512  CA  ALA   233     108.048 109.432-140.167
ATOM   3514  CB  ALA   233     107.640 108.114-140.837
ATOM   3518  C   ALA   233     107.596 110.651-140.978
ATOM   3519  O   ALA   233     108.383 111.186-141.754
ATOM   3520  N   THR   234     106.341 111.072-140.810
ATOM   3522  CA  THR   234     105.801 112.299-141.408
ATOM   3524  CB  THR   234     104.690 112.008-142.430
ATOM   3526  CG2 THR   234     105.123 111.059-143.544
ATOM   3530  OG1 THR   234     103.572 111.425-141.804
ATOM   3532  C   THR   234     105.287 113.293-140.362
ATOM   3533  O   THR   234     105.198 112.988-139.168
ATOM   3534  N   VAL   235     104.969 114.511-140.808
ATOM   3536  CA  VAL   235     104.254 115.533-140.036
ATOM   3538  CB  VAL   235     105.260 116.500-139.374
ATOM   3540  CG1 VAL   235     105.777 117.593-140.314
ATOM   3544  CG2 VAL   235     104.666 117.147-138.122
ATOM   3548  C   VAL   235     103.193 116.241-140.895
ATOM   3549  O   VAL   235     103.317 116.352-142.115
ATOM   3550  N   GLY   236     102.115 116.708-140.261
ATOM   3552  CA  GLY   236     101.053 117.476-140.918
ATOM   3555  C   GLY   236     101.407 118.961-141.074
ATOM   3556  O   GLY   236     101.965 119.560-140.154
ATOM   3557  N   MET   237     101.048 119.554-142.222
ATOM   3559  CA  MET   237     101.276 120.959-142.624
ATOM   3561  CB  MET   237     100.190 121.389-143.624
ATOM   3564  CG  MET   237     100.300 120.689-144.974
ATOM   3567  SD  MET   237      99.166 121.399-146.190
ATOM   3568  CE  MET   237      98.278 119.895-146.690
ATOM   3572  C   MET   237     101.314 121.990-141.485
ATOM   3573  O   MET   237     102.270 122.759-141.378
ATOM   3574  N   GLY   238     100.261 122.033-140.659
ATOM   3576  CA  GLY   238     100.135 122.950-139.521
ATOM   3579  C   GLY   238     101.321 122.878-138.556
ATOM   3580  O   GLY   238     101.995 123.880-138.325
ATOM   3581  N   GLU   239     101.606 121.682-138.036
ATOM   3583  CA  GLU   239     102.778 121.416-137.191
ATOM   3585  CB  GLU   239     102.744 119.968-136.661
ATOM   3588  CG  GLU   239     102.651 119.872-135.129
ATOM   3591  CD  GLU   239     104.044 119.804-134.499
ATOM   3592  OE1 GLU   239     104.583 120.852-134.085
ATOM   3593  OE2 GLU   239     104.652 118.714-134.482
ATOM   3594  C   GLU   239     104.090 121.711-137.932
ATOM   3595  O   GLU   239     104.987 122.316-137.354
ATOM   3596  N   ALA   240     104.196 121.335-139.211
ATOM   3598  CA  ALA   240     105.342 121.652-140.066
ATOM   3600  CB  ALA   240     105.084 121.136-141.492
ATOM   3604  C   ALA   240     105.706 123.152-140.028
ATOM   3605  O   ALA   240     106.809 123.514-139.601
ATOM   3606  N   ARG   241     104.768 124.043-140.396
ATOM   3608  CA  ARG   241     105.016 125.494-140.333
ATOM   3610  CB  ARG   241     104.145 126.320-141.291
ATOM   3613  CG  ARG   241     102.621 126.284-141.082
ATOM   3616  CD  ARG   241     101.888 126.889-142.296
ATOM   3619  NE  ARG   241     102.214 128.319-142.468
ATOM   3621  CZ  ARG   241     102.841 128.909-143.477
ATOM   3622  NH1 ARG   241     103.128 128.341-144.613
ATOM   3625  NH2 ARG   241     103.209 130.143-143.335
ATOM   3628  C   ARG   241     105.081 126.054-138.913
ATOM   3629  O   ARG   241     105.796 127.032-138.709
ATOM   3630  N   ARG   242     104.399 125.462-137.922
ATOM   3632  CA  ARG   242     104.605 125.788-136.493
ATOM   3634  CB  ARG   242     103.647 124.971-135.604
ATOM   3637  CG  ARG   242     103.564 125.508-134.160
ATOM   3640  CD  ARG   242     103.236 124.420-133.124
ATOM   3643  NE  ARG   242     104.278 123.381-133.044
ATOM   3645  CZ  ARG   242     105.479 123.458-132.508
ATOM   3646  NH1 ARG   242     105.922 124.522-131.907
ATOM   3649  NH2 ARG   242     106.250 122.425-132.599
ATOM   3652  C   ARG   242     106.074 125.603-136.091
ATOM   3653  O   ARG   242     106.691 126.558-135.620
ATOM   3654  N   ARG   243     106.636 124.411-136.325
ATOM   3656  CA  ARG   243     108.055 124.075-136.108
ATOM   3658  CB  ARG   243     108.317 122.615-136.526
ATOM   3661  CG  ARG   243     107.729 121.593-135.540
ATOM   3664  CD  ARG   243     108.143 120.176-135.946
ATOM   3667  NE  ARG   243     107.286 119.132-135.357
ATOM   3669  CZ  ARG   243     107.568 117.845-135.307
ATOM   3670  NH1 ARG   243     108.655 117.356-135.819
ATOM   3673  NH2 ARG   243     106.734 117.027-134.750
ATOM   3676  C   ARG   243     108.998 125.037-136.839
ATOM   3677  O   ARG   243     109.858 125.643-136.204
ATOM   3678  N   ALA   244     108.826 125.205-138.152
ATOM   3680  CA  ALA   244     109.616 126.134-138.967
ATOM   3682  CB  ALA   244     109.135 126.035-140.417
ATOM   3686  C   ALA   244     109.579 127.586-138.441
ATOM   3687  O   ALA   244     110.622 128.215-138.272
ATOM   3688  N   THR   245     108.386 128.117-138.149
ATOM   3690  CA  THR   245     108.196 129.456-137.554
ATOM   3692  CB  THR   245     106.710 129.821-137.408
ATOM   3694  CG2 THR   245     106.492 131.271-136.970
ATOM   3698  OG1 THR   245     106.062 129.692-138.649
ATOM   3700  C   THR   245     108.893 129.591-136.200
ATOM   3701  O   THR   245     109.486 130.632-135.920
ATOM   3702  N   GLN   246     108.826 128.564-135.347
ATOM   3704  CA  GLN   246     109.563 128.531-134.083
ATOM   3706  CB  GLN   246     109.148 127.305-133.256
ATOM   3709  CG  GLN   246     109.702 127.385-131.821
ATOM   3712  CD  GLN   246     109.227 126.252-130.913
ATOM   3713  OE1 GLN   246     108.480 125.366-131.299
ATOM   3714  NE2 GLN   246     109.642 126.224-129.666
ATOM   3717  C   GLN   246     111.081 128.612-134.300
ATOM   3718  O   GLN   246     111.726 129.432-133.647
ATOM   3719  N   LEU   247     111.647 127.800-135.205
ATOM   3721  CA  LEU   247     113.066 127.877-135.585
ATOM   3723  CB  LEU   247     113.409 126.855-136.689
ATOM   3726  CG  LEU   247     114.926 126.586-136.769
ATOM   3728  CD1 LEU   247     115.352 125.563-135.719
ATOM   3732  CD2 LEU   247     115.311 126.049-138.146
ATOM   3736  C   LEU   247     113.443 129.293-136.027
ATOM   3737  O   LEU   247     114.358 129.891-135.469
ATOM   3738  N   ALA   248     112.714 129.841-137.003
ATOM   3740  CA  ALA   248     112.883 131.211-137.471
ATOM   3742  CB  ALA   248     111.817 131.499-138.531
ATOM   3746  C   ALA   248     112.873 132.226-136.319
ATOM   3747  O   ALA   248     113.805 133.010-136.196
ATOM   3748  N   HIP   249     111.858 132.203-135.450
ATOM   3750  CA  HIP   249     111.774 133.106-134.296
ATOM   3752  CB  HIP   249     110.426 132.924-133.583
ATOM   3755  CG  HIP   249     109.265 133.621-134.267
ATOM   3756  ND1 HIP   249     109.270 134.146-135.549
ATOM   3758  CE1 HIP   249     108.082 134.751-135.739
ATOM   3760  NE2 HIP   249     107.323 134.609-134.631
ATOM   3762  CD2 HIP   249     108.045 133.874-133.701
ATOM   3764  C   HIP   249     112.968 132.987-133.337
ATOM   3765  O   HIP   249     113.532 134.013-132.983
ATOM   3766  N   LEU   250     113.366 131.771-132.950
ATOM   3768  CA  LEU   250     114.576 131.525-132.147
ATOM   3770  CB  LEU   250     114.758 130.012-131.931
ATOM   3773  CG  LEU   250     113.727 129.377-130.983
ATOM   3775  CD1 LEU   250     113.746 127.860-131.169
ATOM   3779  CD2 LEU   250     114.036 129.679-129.516
ATOM   3783  C   LEU   250     115.839 132.117-132.799
ATOM   3784  O   LEU   250     116.692 132.680-132.125
ATOM   3785  N   VAL   251     115.943 131.990-134.122
ATOM   3787  CA  VAL   251     117.055 132.485-134.949
ATOM   3789  CB  VAL   251     117.192 131.514-136.146
ATOM   3791  CG1 VAL   251     118.177 131.939-137.234
ATOM   3795  CG2 VAL   251     117.653 130.126-135.669
ATOM   3799  C   VAL   251     116.894 133.982-135.333
ATOM   3800  O   VAL   251     117.658 134.523-136.139
ATOM   3801  N   GLY   252     115.931 134.696-134.737
ATOM   3803  CA  GLY   252     115.670 136.126-134.957
ATOM   3806  C   GLY   252     115.109 136.465-136.344
ATOM   3807  O   GLY   252     115.602 137.377-137.004
ATOM   3808  N   CYX   253     114.107 135.712-136.801
ATOM   3810  CA  CYX   253     113.426 135.899-138.083
ATOM   3812  CB  CYX   253     113.851 134.785-139.052
ATOM   3815  SG  CYX   253     115.576 134.831-139.604
ATOM   3816  C   CYX   253     111.885 135.917-137.930
ATOM   3817  O   CYX   253     111.340 135.114-137.156
ATOM   3818  N   PRO   254     111.149 136.761-138.688
ATOM   3819  CD  PRO   254     109.694 136.793-138.686
ATOM   3822  CG  PRO   254     109.262 137.407-140.017
ATOM   3825  CB  PRO   254     110.509 138.102-140.569
ATOM   3828  CA  PRO   254     111.660 137.774-139.616
ATOM   3830  C   PRO   254     112.145 139.039-138.890
ATOM   3831  O   PRO   254     112.453 138.987-137.697
TER   
ATOM   3832  N   ASN   255     104.944 136.569-143.434
ATOM   3834  CA  ASN   255     105.335 136.453-144.834
ATOM   3836  CB  ASN   255     105.879 137.824-145.285
ATOM   3839  CG  ASN   255     106.252 137.865-146.757
ATOM   3840  OD1 ASN   255     106.894 136.982-147.294
ATOM   3841  ND2 ASN   255     105.896 138.908-147.466
ATOM   3844  C   ASN   255     106.341 135.300-145.034
ATOM   3845  O   ASN   255     107.462 135.357-144.530
ATOM   3846  N   ASP   256     105.916 134.231-145.714
ATOM   3848  CA  ASP   256     106.731 133.042-146.000
ATOM   3850  CB  ASP   256     105.893 132.021-146.796
ATOM   3853  CG  ASP   256     104.852 131.296-145.937
ATOM   3854  OD1 ASP   256     104.164 131.950-145.126
ATOM   3855  OD2 ASP   256     104.701 130.059-146.050
ATOM   3856  C   ASP   256     108.036 133.363-146.746
ATOM   3857  O   ASP   256     109.105 132.888-146.363
ATOM   3858  N   THR   257     107.964 134.174-147.806
ATOM   3860  CA  THR   257     109.123 134.615-148.598
ATOM   3862  CB  THR   257     108.682 135.519-149.765
ATOM   3864  CG2 THR   257     109.821 135.827-150.737
ATOM   3868  OG1 THR   257     107.635 134.919-150.499
ATOM   3870  C   THR   257     110.160 135.334-147.729
ATOM   3871  O   THR   257     111.343 135.004-147.799
ATOM   3872  N   GLU   258     109.725 136.290-146.902
ATOM   3874  CA  GLU   258     110.559 137.031-145.946
ATOM   3876  CB  GLU   258     109.726 138.152-145.306
ATOM   3879  CG  GLU   258     110.589 139.153-144.526
ATOM   3882  CD  GLU   258     109.721 140.101-143.691
ATOM   3883  OE1 GLU   258     109.755 141.319-143.967
ATOM   3884  OE2 GLU   258     109.059 139.598-142.753
ATOM   3885  C   GLU   258     111.165 136.120-144.867
ATOM   3886  O   GLU   258     112.374 136.170-144.616
ATOM   3887  N   LEU   259     110.339 135.286-144.223
ATOM   3889  CA  LEU   259     110.773 134.308-143.224
ATOM   3891  CB  LEU   259     109.576 133.458-142.755
ATOM   3894  CG  LEU   259     109.876 132.713-141.437
ATOM   3896  CD1 LEU   259     109.469 133.555-140.228
ATOM   3900  CD2 LEU   259     109.153 131.369-141.365
ATOM   3904  C   LEU   259     111.905 133.429-143.765
ATOM   3905  O   LEU   259     112.932 133.275-143.099
ATOM   3906  N   VAL   260     111.718 132.851-144.956
ATOM   3908  CA  VAL   260     112.717 131.997-145.605
ATOM   3910  CB  VAL   260     112.125 131.149-146.740
ATOM   3912  CG1 VAL   260     113.209 130.222-147.302
ATOM   3916  CG2 VAL   260     110.999 130.231-146.252
ATOM   3920  C   VAL   260     113.934 132.800-146.067
ATOM   3921  O   VAL   260     115.056 132.334-145.880
ATOM   3922  N   ALA   261     113.766 133.987-146.659
ATOM   3924  CA  ALA   261     114.879 134.879-147.002
ATOM   3926  CB  ALA   261     114.331 136.168-147.625
ATOM   3930  C   ALA   261     115.782 135.158-145.786
ATOM   3931  O   ALA   261     117.000 134.975-145.861
ATOM   3932  N   CYX   262     115.195 135.530-144.646
ATOM   3934  CA  CYX   262     115.898 135.630-143.369
ATOM   3936  CB  CYX   262     114.900 136.061-142.291
ATOM   3939  SG  CYX   262     115.669 136.529-140.720
ATOM   3940  C   CYX   262     116.632 134.318-143.016
ATOM   3941  O   CYX   262     117.841 134.323-142.767
ATOM   3942  N   LEU   263     115.931 133.180-143.048
ATOM   3944  CA  LEU   263     116.477 131.828-142.834
ATOM   3946  CB  LEU   263     115.324 130.804-142.952
ATOM   3949  CG  LEU   263     114.977 129.945-141.719
ATOM   3951  CD1 LEU   263     115.125 130.645-140.366
ATOM   3955  CD2 LEU   263     113.518 129.496-141.841
ATOM   3959  C   LEU   263     117.659 131.457-143.756
ATOM   3960  O   LEU   263     118.556 130.737-143.314
ATOM   3961  N   ARG   264     117.682 131.914-145.017
ATOM   3963  CA  ARG   264     118.806 131.738-145.963
ATOM   3965  CB  ARG   264     118.445 132.251-147.373
ATOM   3968  CG  ARG   264     117.449 131.369-148.143
ATOM   3971  CD  ARG   264     117.160 131.962-149.538
ATOM   3974  NE  ARG   264     115.764 131.759-149.981
ATOM   3976  CZ  ARG   264     115.188 130.597-150.236
ATOM   3977  NH1 ARG   264     115.843 129.482-150.224
ATOM   3980  NH2 ARG   264     113.921 130.511-150.484
ATOM   3983  C   ARG   264     120.095 132.406-145.476
ATOM   3984  O   ARG   264     121.166 131.845-145.676
ATOM   3985  N   THR   265     120.008 133.588-144.856
ATOM   3987  CA  THR   265     121.181 134.373-144.404
ATOM   3989  CB  THR   265     120.780 135.757-143.860
ATOM   3991  CG2 THR   265     119.898 136.552-144.823
ATOM   3995  OG1 THR   265     120.104 135.662-142.617
ATOM   3997  C   THR   265     122.044 133.700-143.332
ATOM   3998  O   THR   265     123.199 134.070-143.140
ATOM   3999  N   ARG   266     121.472 132.765-142.567
ATOM   4001  CA  ARG   266     122.022 132.323-141.279
ATOM   4003  CB  ARG   266     120.859 131.876-140.376
ATOM   4006  CG  ARG   266     119.890 133.033-140.067
ATOM   4009  CD  ARG   266     120.496 134.045-139.085
ATOM   4012  NE  ARG   266     119.467 134.860-138.421
ATOM   4014  CZ  ARG   266     118.955 136.010-138.813
ATOM   4015  NH1 ARG   266     119.220 136.582-139.955
ATOM   4018  NH2 ARG   266     118.132 136.601-138.006
ATOM   4021  C   ARG   266     123.087 131.227-141.454
ATOM   4022  O   ARG   266     122.856 130.323-142.258
ATOM   4023  N   PRO   267     124.214 131.244-140.716
ATOM   4024  CD  PRO   267     124.611 132.283-139.779
ATOM   4027  CG  PRO   267     125.998 131.917-139.253
ATOM   4030  CB  PRO   267     126.279 130.492-139.732
ATOM   4033  CA  PRO   267     125.181 130.143-140.743
ATOM   4035  C   PRO   267     124.510 128.801-140.413
ATOM   4036  O   PRO   267     123.655 128.751-139.531
ATOM   4037  N   ALA   268     124.878 127.721-141.111
ATOM   4039  CA  ALA   268     124.260 126.395-140.966
ATOM   4041  CB  ALA   268     125.038 125.402-141.836
ATOM   4045  C   ALA   268     124.128 125.940-139.496
ATOM   4046  O   ALA   268     123.025 125.640-139.036
ATOM   4047  N   GLN   269     125.229 125.973-138.737
ATOM   4049  CA  GLN   269     125.247 125.722-137.291
ATOM   4051  CB  GLN   269     126.637 126.052-136.725
ATOM   4054  CG  GLN   269     126.903 125.284-135.420
ATOM   4057  CD  GLN   269     128.290 125.558-134.851
ATOM   4058  OE1 GLN   269     128.819 126.653-134.929
ATOM   4059  NE2 GLN   269     128.920 124.588-134.227
ATOM   4062  C   GLN   269     124.166 126.478-136.493
ATOM   4063  O   GLN   269     123.586 125.903-135.583
ATOM   4064  N   VAL   270     123.861 127.742-136.820
ATOM   4066  CA  VAL   270     122.849 128.547-136.102
ATOM   4068  CB  VAL   270     122.884 130.030-136.543
ATOM   4070  CG1 VAL   270     121.737 130.865-135.963
ATOM   4074  CG2 VAL   270     124.204 130.677-136.103
ATOM   4078  C   VAL   270     121.444 127.938-136.214
ATOM   4079  O   VAL   270     120.673 128.026-135.256
ATOM   4080  N   LEU   271     121.126 127.287-137.341
ATOM   4082  CA  LEU   271     119.904 126.488-137.492
ATOM   4084  CB  LEU   271     119.634 126.165-138.977
ATOM   4087  CG  LEU   271     119.523 127.384-139.914
ATOM   4089  CD1 LEU   271     119.141 126.927-141.323
ATOM   4093  CD2 LEU   271     118.472 128.396-139.451
ATOM   4097  C   LEU   271     119.967 125.217-136.625
ATOM   4098  O   LEU   271     119.105 125.032-135.769
ATOM   4099  N   VAL   272     121.002 124.383-136.800
ATOM   4101  CA  VAL   272     121.218 123.127-136.041
ATOM   4103  CB  VAL   272     122.553 122.455-136.427
ATOM   4105  CG1 VAL   272     122.803 121.164-135.637
ATOM   4109  CG2 VAL   272     122.570 122.097-137.917
ATOM   4113  C   VAL   272     121.139 123.338-134.523
ATOM   4114  O   VAL   272     120.423 122.617-133.834
ATOM   4115  N   ASN   273     121.831 124.357-134.002
ATOM   4117  CA  ASN   273     121.791 124.794-132.602
ATOM   4119  CB  ASN   273     122.531 126.142-132.477
ATOM   4122  CG  ASN   273     124.047 126.031-132.514
ATOM   4123  OD1 ASN   273     124.640 124.969-132.556
ATOM   4124  ND2 ASN   273     124.736 127.148-132.462
ATOM   4127  C   ASN   273     120.361 124.931-132.050
ATOM   4128  O   ASN   273     120.117 124.689-130.866
ATOM   4129  N   HID   274     119.414 125.348-132.892
ATOM   4131  CA  HID   274     118.016 125.550-132.529
ATOM   4133  CB  HID   274     117.534 126.892-133.088
ATOM   4136  CG  HID   274     118.231 128.022-132.380
ATOM   4137  ND1 HID   274     119.241 128.801-132.900
ATOM   4139  CE1 HID   274     119.817 129.439-131.864
ATOM   4141  NE2 HID   274     119.203 129.114-130.714
ATOM   4142  CD2 HID   274     118.130 128.288-131.043
ATOM   4144  C   HID   274     117.100 124.373-132.889
ATOM   4145  O   HID   274     116.029 124.292-132.295
ATOM   4146  N   GLU   275     117.504 123.444-133.762
ATOM   4148  CA  GLU   275     116.661 122.362-134.293
ATOM   4150  CB  GLU   275     117.498 121.386-135.141
ATOM   4153  CG  GLU   275     116.567 120.303-135.710
ATOM   4156  CD  GLU   275     116.922 119.712-137.083
ATOM   4157  OE1 GLU   275     117.667 120.347-137.865
ATOM   4158  OE2 GLU   275     116.298 118.673-137.394
ATOM   4159  C   GLU   275     115.829 121.642-133.212
ATOM   4160  O   GLU   275     114.598 121.707-133.226
ATOM   4161  N   TRP   276     116.466 120.995-132.229
ATOM   4163  CA  TRP   276     115.776 120.289-131.134
ATOM   4165  CB  TRP   276     116.814 119.624-130.225
ATOM   4168  CG  TRP   276     117.631 118.561-130.889
ATOM   4169  CD1 TRP   276     118.957 118.638-131.155
ATOM   4171  NE1 TRP   276     119.320 117.547-131.921
ATOM   4173  CE2 TRP   276     118.242 116.752-132.243
ATOM   4174  CZ2 TRP   276     118.156 115.485-132.832
ATOM   4176  CH2 TRP   276     116.942 114.780-132.781
ATOM   4178  CZ3 TRP   276     115.849 115.316-132.076
ATOM   4180  CE3 TRP   276     115.969 116.557-131.415
ATOM   4182  CD2 TRP   276     117.166 117.309-131.490
ATOM   4183  C   TRP   276     114.808 121.159-130.307
ATOM   4184  O   TRP   276     113.884 120.632-129.689
ATOM   4185  N   HIP   277     114.954 122.493-130.325
ATOM   4187  CA  HIP   277     114.092 123.414-129.561
ATOM   4189  CB  HIP   277     114.643 124.856-129.560
ATOM   4192  CG  HIP   277     116.045 125.114-129.032
ATOM   4193  ND1 HIP   277     117.165 124.312-129.190
ATOM   4195  CE1 HIP   277     118.198 124.971-128.624
ATOM   4197  NE2 HIP   277     117.793 126.185-128.198
ATOM   4199  CD2 HIP   277     116.425 126.266-128.394
ATOM   4201  C   HIP   277     112.642 123.439-130.080
ATOM   4202  O   HIP   277     111.742 123.806-129.328
ATOM   4203  N   VAL   278     112.410 123.119-131.360
ATOM   4205  CA  VAL   278     111.074 123.203-131.993
ATOM   4207  CB  VAL   278     111.155 123.543-133.493
ATOM   4209  CG1 VAL   278     112.191 124.638-133.769
ATOM   4213  CG2 VAL   278     111.446 122.333-134.388
ATOM   4217  C   VAL   278     110.195 121.970-131.768
ATOM   4218  O   VAL   278     108.979 122.037-131.963
ATOM   4219  N   LEU   279     110.808 120.850-131.380
ATOM   4221  CA  LEU   279     110.156 119.568-131.142
ATOM   4223  CB  LEU   279     111.270 118.557-130.807
ATOM   4226  CG  LEU   279     110.833 117.083-130.825
ATOM   4228  CD1 LEU   279     110.364 116.654-132.219
ATOM   4232  CD2 LEU   279     112.007 116.196-130.408
ATOM   4236  C   LEU   279     109.119 119.666-130.002
ATOM   4237  O   LEU   279     109.494 120.060-128.894
ATOM   4238  N   PRO   280     107.836 119.307-130.228
ATOM   4239  CD  PRO   280     107.217 119.026-131.516
ATOM   4242  CG  PRO   280     105.723 118.819-131.263
ATOM   4245  CB  PRO   280     105.579 118.618-129.752
ATOM   4248  CA  PRO   280     106.882 119.129-129.137
ATOM   4250  C   PRO   280     107.448 118.212-128.039
ATOM   4251  O   PRO   280     108.025 117.155-128.306
ATOM   4252  N   GLN   281     107.343 118.685-126.797
ATOM   4254  CA  GLN   281     108.143 118.214-125.662
ATOM   4256  CB  GLN   281     108.148 119.304-124.571
ATOM   4259  CG  GLN   281     108.654 120.656-125.108
ATOM   4262  CD  GLN   281     109.435 121.445-124.066
ATOM   4263  OE1 GLN   281     110.528 121.072-123.675
ATOM   4264  NE2 GLN   281     108.946 122.577-123.605
ATOM   4267  C   GLN   281     107.685 116.835-125.139
ATOM   4268  O   GLN   281     106.687 116.286-125.599
ATOM   4269  N   GLU   282     108.428 116.292-124.165
ATOM   4271  CA  GLU   282     108.151 115.010-123.490
ATOM   4273  CB  GLU   282     107.036 115.202-122.444
ATOM   4276  CG  GLU   282     107.486 116.104-121.284
ATOM   4279  CD  GLU   282     108.645 115.457-120.516
ATOM   4280  OE1 GLU   282     109.803 115.719-120.931
ATOM   4281  OE2 GLU   282     108.358 114.654-119.602
ATOM   4282  C   GLU   282     107.919 113.838-124.455
ATOM   4283  O   GLU   282     106.866 113.201-124.484
ATOM   4284  N   SER   283     108.949 113.539-125.255
ATOM   4286  CA  SER   283     108.869 112.562-126.339
ATOM   4288  CB  SER   283     108.253 113.221-127.580
ATOM   4291  OG  SER   283     109.036 114.251-128.155
ATOM   4293  C   SER   283     110.204 111.875-126.652
ATOM   4294  O   SER   283     111.250 112.517-126.742
ATOM   4295  N   VAL   284     110.160 110.550-126.817
ATOM   4297  CA  VAL   284     111.245 109.717-127.362
ATOM   4299  CB  VAL   284     111.636 108.615-126.350
ATOM   4301  CG1 VAL   284     110.894 107.286-126.544
ATOM   4305  CG2 VAL   284     113.144 108.349-126.374
ATOM   4309  C   VAL   284     110.843 109.164-128.740
ATOM   4310  O   VAL   284     109.655 109.039-129.041
ATOM   4311  N   PHE   285     111.823 108.829-129.591
ATOM   4313  CA  PHE   285     111.602 108.431-130.997
ATOM   4315  CB  PHE   285     110.976 107.018-131.060
ATOM   4318  CG  PHE   285     111.365 106.164-132.262
ATOM   4319  CD1 PHE   285     111.396 106.694-133.570
ATOM   4321  CE1 PHE   285     111.732 105.872-134.661
ATOM   4323  CZ  PHE   285     111.856 104.486-134.481
ATOM   4325  CE2 PHE   285     111.775 103.940-133.189
ATOM   4327  CD2 PHE   285     111.609 104.788-132.079
ATOM   4329  C   PHE   285     110.792 109.512-131.745
ATOM   4330  O   PHE   285     109.736 109.261-132.331
ATOM   4331  N   ARG   286     111.281 110.758-131.690
ATOM   4333  CA  ARG   286     110.739 111.936-132.385
ATOM   4335  CB  ARG   286     109.802 112.757-131.473
ATOM   4338  CG  ARG   286     108.482 112.087-131.072
ATOM   4341  CD  ARG   286     107.560 111.750-132.252
ATOM   4344  NE  ARG   286     107.166 110.333-132.212
ATOM   4346  CZ  ARG   286     105.951 109.828-132.175
ATOM   4347  NH1 ARG   286     104.886 110.580-132.168
ATOM   4350  NH2 ARG   286     105.778 108.537-132.131
ATOM   4353  C   ARG   286     111.881 112.829-132.863
ATOM   4354  O   ARG   286     112.916 112.917-132.207
ATOM   4355  N   PHE   287     111.672 113.498-133.994
ATOM   4357  CA  PHE   287     112.669 114.322-134.685
ATOM   4359  CB  PHE   287     113.258 113.528-135.862
ATOM   4362  CG  PHE   287     113.459 112.041-135.600
ATOM   4363  CD1 PHE   287     114.411 111.615-134.654
ATOM   4365  CE1 PHE   287     114.380 110.293-134.176
ATOM   4367  CZ  PHE   287     113.590 109.336-134.833
ATOM   4369  CE2 PHE   287     112.582 109.770-135.708
ATOM   4371  CD2 PHE   287     112.597 111.093-136.186
ATOM   4373  C   PHE   287     112.031 115.638-135.152
ATOM   4374  O   PHE   287     110.817 115.678-135.374
ATOM   4375  N   SER   288     112.824 116.709-135.252
ATOM   4377  CA  SER   288     112.345 118.079-135.497
ATOM   4379  CB  SER   288     113.439 119.090-135.167
ATOM   4382  OG  SER   288     113.457 119.316-133.770
ATOM   4384  C   SER   288     111.827 118.312-136.915
ATOM   4385  O   SER   288     110.679 118.731-137.066
ATOM   4386  N   PHE   289     112.634 118.047-137.940
ATOM   4388  CA  PHE   289     112.244 118.227-139.338
ATOM   4390  CB  PHE   289     113.172 119.257-139.982
ATOM   4393  CG  PHE   289     113.023 120.651-139.403
ATOM   4394  CD1 PHE   289     111.853 121.397-139.641
ATOM   4396  CE1 PHE   289     111.672 122.644-139.014
ATOM   4398  CZ  PHE   289     112.608 123.089-138.064
ATOM   4400  CE2 PHE   289     113.812 122.385-137.884
ATOM   4402  CD2 PHE   289     114.004 121.156-138.535
ATOM   4404  C   PHE   289     112.204 116.878-140.067
ATOM   4405  O   PHE   289     113.213 116.192-140.194
ATOM   4406  N   VAL   290     111.003 116.506-140.514
ATOM   4408  CA  VAL   290     110.665 115.222-141.151
ATOM   4410  CB  VAL   290     109.957 114.278-140.146
ATOM   4412  CG1 VAL   290     110.835 113.996-138.921
ATOM   4416  CG2 VAL   290     108.607 114.810-139.651
ATOM   4420  C   VAL   290     109.788 115.471-142.390
ATOM   4421  O   VAL   290     109.218 116.561-142.506
ATOM   4422  N   PRO   291     109.656 114.504-143.319
ATOM   4423  CD  PRO   291     110.465 113.298-143.421
ATOM   4426  CG  PRO   291     109.955 112.514-144.626
ATOM   4429  CB  PRO   291     108.648 113.185-145.040
ATOM   4432  CA  PRO   291     108.714 114.584-144.435
ATOM   4434  C   PRO   291     107.313 115.104-144.079
ATOM   4435  O   PRO   291     106.757 114.797-143.026
ATOM   4436  N   VAL   292     106.715 115.868-144.988
ATOM   4438  CA  VAL   292     105.414 116.526-144.784
ATOM   4440  CB  VAL   292     105.505 118.044-145.045
ATOM   4442  CG1 VAL   292     104.224 118.782-144.621
ATOM   4446  CG2 VAL   292     106.676 118.649-144.257
ATOM   4450  C   VAL   292     104.347 115.879-145.660
ATOM   4451  O   VAL   292     104.604 115.547-146.813
ATOM   4452  N   VAL   293     103.142 115.707-145.121
ATOM   4454  CA  VAL   293     101.947 115.461-145.944
ATOM   4456  CB  VAL   293     100.855 114.710-145.157
ATOM   4458  CG1 VAL   293      99.692 114.336-146.082
ATOM   4462  CG2 VAL   293     101.406 113.419-144.530
ATOM   4466  C   VAL   293     101.466 116.814-146.476
ATOM   4467  O   VAL   293     100.778 117.545-145.764
ATOM   4468  N   ASP   294     101.928 117.190-147.670
ATOM   4470  CA  ASP   294     101.723 118.510-148.285
ATOM   4472  CB  ASP   294     103.067 119.104-148.751
ATOM   4475  CG  ASP   294     103.981 118.166-149.561
ATOM   4476  OD1 ASP   294     103.491 117.177-150.156
ATOM   4477  OD2 ASP   294     105.203 118.429-149.548
ATOM   4478  C   ASP   294     100.685 118.521-149.421
ATOM   4479  O   ASP   294      99.897 119.461-149.512
ATOM   4480  N   GLY   295     100.696 117.504-150.284
ATOM   4482  CA  GLY   295      99.879 117.406-151.495
ATOM   4485  C   GLY   295     100.687 117.147-152.777
ATOM   4486  O   GLY   295     100.097 116.721-153.768
ATOM   4487  N   ASP   296     102.004 117.391-152.762
ATOM   4489  CA  ASP   296     102.909 117.250-153.918
ATOM   4491  CB  ASP   296     103.905 118.427-153.947
ATOM   4494  CG  ASP   296     104.916 118.354-155.110
ATOM   4495  OD1 ASP   296     105.841 117.505-155.059
ATOM   4496  OD2 ASP   296     104.778 119.171-156.047
ATOM   4497  C   ASP   296     103.639 115.902-153.884
ATOM   4498  O   ASP   296     103.409 115.022-154.719
ATOM   4499  N   PHE   297     104.499 115.711-152.878
ATOM   4501  CA  PHE   297     105.263 114.476-152.736
ATOM   4503  CB  PHE   297     106.478 114.691-151.825
ATOM   4506  CG  PHE   297     107.541 113.618-151.971
ATOM   4507  CD1 PHE   297     107.352 112.356-151.382
ATOM   4509  CE1 PHE   297     108.062 111.245-151.868
ATOM   4511  CZ  PHE   297     109.154 111.444-152.729
ATOM   4513  CE2 PHE   297     109.508 112.748-153.120
ATOM   4515  CD2 PHE   297     108.665 113.828-152.792
ATOM   4517  C   PHE   297     104.354 113.337-152.259
ATOM   4518  O   PHE   297     104.461 112.215-152.768
ATOM   4519  N   LEU   298     103.476 113.628-151.291
ATOM   4521  CA  LEU   298     102.402 112.757-150.808
ATOM   4523  CB  LEU   298     102.651 112.375-149.334
ATOM   4526  CG  LEU   298     103.936 111.584-149.041
ATOM   4528  CD1 LEU   298     104.019 111.316-147.537
ATOM   4532  CD2 LEU   298     103.991 110.237-149.771
ATOM   4536  C   LEU   298     101.058 113.487-150.950
ATOM   4537  O   LEU   298     100.835 114.493-150.282
ATOM   4538  N   SER   299     100.176 112.992-151.822
ATOM   4540  CA  SER   299      98.846 113.575-152.073
ATOM   4542  CB  SER   299      98.260 113.000-153.364
ATOM   4545  OG  SER   299      98.316 111.584-153.358
ATOM   4547  C   SER   299      97.848 113.390-150.919
ATOM   4548  O   SER   299      96.895 114.152-150.802
ATOM   4549  N   ASP   300      98.061 112.370-150.087
ATOM   4551  CA  ASP   300      97.337 112.093-148.840
ATOM   4553  CB  ASP   300      96.165 111.118-149.104
ATOM   4556  CG  ASP   300      94.990 111.234-148.112
ATOM   4557  OD1 ASP   300      95.239 111.348-146.885
ATOM   4558  OD2 ASP   300      93.836 111.144-148.577
ATOM   4559  C   ASP   300      98.337 111.532-147.808
ATOM   4560  O   ASP   300      99.505 111.272-148.108
ATOM   4561  N   THR   301      97.888 111.329-146.576
ATOM   4563  CA  THR   301      98.624 110.639-145.519
ATOM   4565  CB  THR   301      97.757 110.478-144.262
ATOM   4567  CG2 THR   301      97.291 111.812-143.684
ATOM   4571  OG1 THR   301      96.613 109.702-144.521
ATOM   4573  C   THR   301      99.123 109.254-145.964
ATOM   4574  O   THR   301      98.415 108.541-146.680
ATOM   4575  N   PRO   302     100.320 108.813-145.521
ATOM   4576  CD  PRO   302     101.313 109.592-144.800
ATOM   4579  CG  PRO   302     102.539 108.700-144.603
ATOM   4582  CB  PRO   302     102.143 107.306-145.088
ATOM   4585  CA  PRO   302     100.814 107.476-145.822
ATOM   4587  C   PRO   302      99.819 106.360-145.487
ATOM   4588  O   PRO   302      99.709 105.421-146.267
ATOM   4589  N   GLU   303      99.080 106.444-144.372
ATOM   4591  CA  GLU   303      98.047 105.445-144.071
ATOM   4593  CB  GLU   303      97.514 105.538-142.629
ATOM   4596  CG  GLU   303      97.116 104.117-142.189
ATOM   4599  CD  GLU   303      96.096 104.060-141.053
ATOM   4600  OE1 GLU   303      94.898 104.251-141.368
ATOM   4601  OE2 GLU   303      96.497 103.675-139.928
ATOM   4602  C   GLU   303      96.906 105.433-145.102
ATOM   4603  O   GLU   303      96.567 104.358-145.587
ATOM   4604  N   ALA   304      96.337 106.582-145.490
ATOM   4606  CA  ALA   304      95.355 106.657-146.579
ATOM   4608  CB  ALA   304      94.922 108.111-146.775
ATOM   4612  C   ALA   304      95.886 106.035-147.885
ATOM   4613  O   ALA   304      95.233 105.169-148.470
ATOM   4614  N   LEU   305      97.085 106.435-148.324
ATOM   4616  CA  LEU   305      97.738 105.894-149.523
ATOM   4618  CB  LEU   305      99.039 106.669-149.814
ATOM   4621  CG  LEU   305      98.867 108.181-150.074
ATOM   4623  CD1 LEU   305     100.239 108.827-150.273
ATOM   4627  CD2 LEU   305      98.023 108.475-151.314
ATOM   4631  C   LEU   305      97.964 104.369-149.439
ATOM   4632  O   LEU   305      97.719 103.659-150.411
ATOM   4633  N   ILE   306      98.395 103.844-148.286
ATOM   4635  CA  ILE   306      98.486 102.396-148.014
ATOM   4637  CB  ILE   306      99.199 102.145-146.664
ATOM   4639  CG2 ILE   306      99.076 100.686-146.194
ATOM   4643  CG1 ILE   306     100.699 102.493-146.748
ATOM   4646  CD1 ILE   306     101.319 102.747-145.366
ATOM   4650  C   ILE   306      97.102 101.719-148.035
ATOM   4651  O   ILE   306      96.965 100.604-148.535
ATOM   4652  N   ASN   307      96.085 102.352-147.447
ATOM   4654  CA  ASN   307      94.719 101.837-147.355
ATOM   4656  CB  ASN   307      93.903 102.690-146.353
ATOM   4659  CG  ASN   307      94.159 102.414-144.871
ATOM   4660  OD1 ASN   307      94.342 101.280-144.441
ATOM   4661  ND2 ASN   307      94.048 103.423-144.039
ATOM   4664  C   ASN   307      94.014 101.750-148.725
ATOM   4665  O   ASN   307      93.123 100.913-148.883
ATOM   4666  N   ALA   308      94.360 102.645-149.658
ATOM   4668  CA  ALA   308      93.728 102.805-150.971
ATOM   4670  CB  ALA   308      93.466 104.302-151.180
ATOM   4674  C   ALA   308      94.520 102.227-152.164
ATOM   4675  O   ALA   308      93.912 101.829-153.155
ATOM   4676  N   GLY   309      95.856 102.250-152.118
ATOM   4678  CA  GLY   309      96.724 101.915-153.252
ATOM   4681  C   GLY   309      96.665 100.450-153.694
ATOM   4682  O   GLY   309      96.646  99.540-152.867
ATOM   4683  N   ASP   310      96.708 100.206-155.006
ATOM   4685  CA  ASP   310      97.026  98.881-155.553
ATOM   4687  CB  ASP   310      96.352  98.658-156.911
ATOM   4690  CG  ASP   310      96.544  97.202-157.342
ATOM   4691  OD1 ASP   310      97.577  96.908-157.984
ATOM   4692  OD2 ASP   310      95.711  96.343-156.972
ATOM   4693  C   ASP   310      98.548  98.669-155.645
ATOM   4694  O   ASP   310      99.310  99.588-155.975
ATOM   4695  N   PHE   311      98.996  97.453-155.326
ATOM   4697  CA  PHE   311     100.406  97.080-155.333
ATOM   4699  CB  PHE   311     100.908  97.051-153.878
ATOM   4702  CG  PHE   311     100.686  98.338-153.092
ATOM   4703  CD1 PHE   311     101.571  99.425-153.234
ATOM   4705  CE1 PHE   311     101.375 100.602-152.486
ATOM   4707  CZ  PHE   311     100.255 100.718-151.643
ATOM   4709  CE2 PHE   311      99.434  99.600-151.421
ATOM   4711  CD2 PHE   311      99.576  98.461-152.235
ATOM   4713  C   PHE   311     100.676  95.783-156.127
ATOM   4714  O   PHE   311     101.617  95.050-155.817
ATOM   4715  N   HIP   312      99.926  95.516-157.210
ATOM   4717  CA  HIP   312     100.300  94.501-158.215
ATOM   4719  CB  HIP   312      99.192  94.341-159.275
ATOM   4722  CG  HIP   312      97.909  93.743-158.762
ATOM   4723  ND1 HIP   312      97.787  92.741-157.824
ATOM   4725  CE1 HIP   312      96.512  92.795-157.381
ATOM   4727  NE2 HIP   312      95.882  93.842-157.958
ATOM   4729  CD2 HIP   312      96.671  94.265-159.009
ATOM   4731  C   HIP   312     101.633  94.839-158.903
ATOM   4732  O   HIP   312     102.053  95.993-158.957
ATOM   4733  N   GLY   313     102.288  93.810-159.454
ATOM   4735  CA  GLY   313     103.591  93.928-160.124
ATOM   4738  C   GLY   313     104.729  94.369-159.197
ATOM   4739  O   GLY   313     105.719  94.927-159.660
ATOM   4740  N   LEU   314     104.590  94.119-157.891
ATOM   4742  CA  LEU   314     105.463  94.653-156.852
ATOM   4744  CB  LEU   314     104.735  95.803-156.128
ATOM   4747  CG  LEU   314     105.558  97.095-156.021
ATOM   4749  CD1 LEU   314     104.744  98.133-155.248
ATOM   4753  CD2 LEU   314     106.901  96.892-155.311
ATOM   4757  C   LEU   314     105.907  93.563-155.871
ATOM   4758  O   LEU   314     105.117  92.730-155.421
ATOM   4759  N   GLN   315     107.190  93.600-155.515
ATOM   4761  CA  GLN   315     107.814  92.718-154.529
ATOM   4763  CB  GLN   315     108.836  91.793-155.217
ATOM   4766  CG  GLN   315     108.222  90.930-156.343
ATOM   4769  CD  GLN   315     108.037  91.614-157.699
ATOM   4770  OE1 GLN   315     107.055  91.400-158.384
ATOM   4771  NE2 GLN   315     108.917  92.489-158.135
ATOM   4774  C   GLN   315     108.451  93.570-153.420
ATOM   4775  O   GLN   315     109.198  94.508-153.725
ATOM   4776  N   VAL   316     108.133  93.276-152.153
ATOM   4778  CA  VAL   316     108.568  94.051-150.975
ATOM   4780  CB  VAL   316     107.448  94.967-150.434
ATOM   4782  CG1 VAL   316     108.004  95.925-149.370
ATOM   4786  CG2 VAL   316     106.824  95.830-151.543
ATOM   4790  C   VAL   316     109.106  93.145-149.859
ATOM   4791  O   VAL   316     108.414  92.241-149.401
ATOM   4792  N   LEU   317     110.328  93.404-149.395
ATOM   4794  CA  LEU   317     110.965  92.712-148.267
ATOM   4796  CB  LEU   317     112.378  92.290-148.710
ATOM   4799  CG  LEU   317     113.272  91.680-147.618
ATOM   4801  CD1 LEU   317     112.708  90.365-147.091
ATOM   4805  CD2 LEU   317     114.665  91.400-148.188
ATOM   4809  C   LEU   317     110.945  93.606-147.013
ATOM   4810  O   LEU   317     111.625  94.627-146.958
ATOM   4811  N   VAL   318     110.170  93.243-145.993
ATOM   4813  CA  VAL   318     110.012  94.020-144.749
ATOM   4815  CB  VAL   318     108.549  94.452-144.527
ATOM   4817  CG1 VAL   318     108.023  95.312-145.686
ATOM   4821  CG2 VAL   318     107.591  93.273-144.312
ATOM   4825  C   VAL   318     110.536  93.264-143.529
ATOM   4826  O   VAL   318     110.532  92.034-143.492
ATOM   4827  N   GLY   319     110.976  93.982-142.499
ATOM   4829  CA  GLY   319     111.299  93.352-141.221
ATOM   4832  C   GLY   319     111.746  94.307-140.127
ATOM   4833  O   GLY   319     111.726  95.525-140.295
ATOM   4834  N   VAL   320     112.095  93.719-138.985
ATOM   4836  CA  VAL   320     112.405  94.408-137.721
ATOM   4838  CB  VAL   320     111.145  94.537-136.837
ATOM   4840  CG1 VAL   320     110.081  95.420-137.497
ATOM   4844  CG2 VAL   320     110.499  93.189-136.487
ATOM   4848  C   VAL   320     113.512  93.682-136.952
ATOM   4849  O   VAL   320     113.785  92.507-137.216
ATOM   4850  N   VAL   321     114.135  94.343-135.980
ATOM   4852  CA  VAL   321     115.078  93.726-135.031
ATOM   4854  CB  VAL   321     116.262  94.659-134.722
ATOM   4856  CG1 VAL   321     117.075  95.000-135.977
ATOM   4860  CG2 VAL   321     115.834  95.954-134.028
ATOM   4864  C   VAL   321     114.383  93.268-133.738
ATOM   4865  O   VAL   321     113.249  93.649-133.440
ATOM   4866  N   LYS   322     115.050  92.419-132.949
ATOM   4868  CA  LYS   322     114.507  91.865-131.693
ATOM   4870  CB  LYS   322     115.497  90.841-131.104
ATOM   4873  CG  LYS   322     114.836  89.559-130.565
ATOM   4876  CD  LYS   322     114.355  89.655-129.110
ATOM   4879  CE  LYS   322     115.521  89.633-128.116
ATOM   4882  NZ  LYS   322     115.207  90.428-126.907
ATOM   4886  C   LYS   322     114.081  92.913-130.649
ATOM   4887  O   LYS   322     113.087  92.684-129.967
ATOM   4888  N   ASP   323     114.851  93.984-130.444
ATOM   4890  CA  ASP   323     114.660  94.940-129.339
ATOM   4892  CB  ASP   323     115.774  94.758-128.291
ATOM   4895  CG  ASP   323     115.816  93.367-127.678
ATOM   4896  OD1 ASP   323     115.052  93.086-126.731
ATOM   4897  OD2 ASP   323     116.606  92.498-128.116
ATOM   4898  C   ASP   323     114.584  96.406-129.819
ATOM   4899  O   ASP   323     115.231  97.285-129.246
ATOM   4900  N   GLU   324     113.782  96.670-130.858
ATOM   4902  CA  GLU   324     113.586  97.982-131.518
ATOM   4904  CB  GLU   324     112.217  97.988-132.233
ATOM   4907  CG  GLU   324     112.140  97.120-133.495
ATOM   4910  CD  GLU   324     112.971  97.643-134.670
ATOM   4911  OE1 GLU   324     113.532  98.753-134.572
ATOM   4912  OE2 GLU   324     113.059  96.925-135.688
ATOM   4913  C   GLU   324     113.660  99.200-130.573
ATOM   4914  O   GLU   324     114.523 100.068-130.704
ATOM   4915  N   GLY   325     112.757  99.266-129.589
ATOM   4917  CA  GLY   325     112.610 100.423-128.701
ATOM   4920  C   GLY   325     113.773 100.661-127.732
ATOM   4921  O   GLY   325     114.002 101.804-127.336
ATOM   4922  N   SER   326     114.476  99.597-127.327
ATOM   4924  CA  SER   326     115.479  99.581-126.247
ATOM   4926  CB  SER   326     116.218  98.235-126.223
ATOM   4929  OG  SER   326     116.979  98.036-127.400
ATOM   4931  C   SER   326     116.487 100.732-126.314
ATOM   4932  O   SER   326     116.726 101.415-125.316
ATOM   4933  N   TYR   327     117.089 100.918-127.489
ATOM   4935  CA  TYR   327     118.068 101.951-127.824
ATOM   4937  CB  TYR   327     118.346 101.851-129.332
ATOM   4940  CG  TYR   327     119.031 103.055-129.942
ATOM   4941  CD1 TYR   327     120.301 103.453-129.482
ATOM   4943  CE1 TYR   327     120.766 104.747-129.783
ATOM   4945  CZ  TYR   327     120.107 105.512-130.765
ATOM   4946  OH  TYR   327     120.739 106.578-131.316
ATOM   4948  CE2 TYR   327     118.862 105.085-131.269
ATOM   4950  CD2 TYR   327     118.374 103.811-130.931
ATOM   4952  C   TYR   327     117.609 103.354-127.396
ATOM   4953  O   TYR   327     118.216 103.980-126.526
ATOM   4954  N   PHE   328     116.496 103.822-127.967
ATOM   4956  CA  PHE   328     115.954 105.173-127.799
ATOM   4958  CB  PHE   328     114.625 105.274-128.557
ATOM   4961  CG  PHE   328     114.745 105.020-130.045
ATOM   4962  CD1 PHE   328     114.593 103.715-130.555
ATOM   4964  CE1 PHE   328     114.802 103.470-131.922
ATOM   4966  CZ  PHE   328     115.048 104.544-132.795
ATOM   4968  CE2 PHE   328     115.148 105.851-132.290
ATOM   4970  CD2 PHE   328     115.172 106.055-130.900
ATOM   4972  C   PHE   328     115.754 105.600-126.338
ATOM   4973  O   PHE   328     115.923 106.775-126.012
ATOM   4974  N   LEU   329     115.358 104.672-125.460
ATOM   4976  CA  LEU   329     114.973 104.941-124.067
ATOM   4978  CB  LEU   329     114.637 103.614-123.363
ATOM   4981  CG  LEU   329     113.404 102.905-123.955
ATOM   4983  CD1 LEU   329     113.212 101.537-123.312
ATOM   4987  CD2 LEU   329     112.121 103.710-123.747
ATOM   4991  C   LEU   329     116.015 105.757-123.286
ATOM   4992  O   LEU   329     115.656 106.690-122.567
ATOM   4993  N   VAL   330     117.309 105.488-123.481
ATOM   4995  CA  VAL   330     118.413 106.203-122.801
ATOM   4997  CB  VAL   330     119.783 105.581-123.122
ATOM   4999  CG1 VAL   330     119.795 104.081-122.816
ATOM   5003  CG2 VAL   330     120.229 105.819-124.571
ATOM   5007  C   VAL   330     118.462 107.719-123.051
ATOM   5008  O   VAL   330     119.112 108.431-122.291
ATOM   5009  N   TYR   331     117.778 108.233-124.081
ATOM   5011  CA  TYR   331     117.707 109.668-124.391
ATOM   5013  CB  TYR   331     117.498 109.860-125.903
ATOM   5016  CG  TYR   331     118.691 109.478-126.767
ATOM   5017  CD1 TYR   331     119.583 110.469-127.229
ATOM   5019  CE1 TYR   331     120.666 110.116-128.062
ATOM   5021  CZ  TYR   331     120.866 108.767-128.423
ATOM   5022  OH  TYR   331     121.548 108.455-129.553
ATOM   5024  CE2 TYR   331     120.073 107.768-127.820
ATOM   5026  CD2 TYR   331     118.919 108.129-127.105
ATOM   5028  C   TYR   331     116.641 110.436-123.578
ATOM   5029  O   TYR   331     116.482 111.642-123.772
ATOM   5030  N   GLY   332     115.895 109.784-122.672
ATOM   5032  CA  GLY   332     114.921 110.495-121.826
ATOM   5035  C   GLY   332     114.022 109.676-120.892
ATOM   5036  O   GLY   332     113.392 110.263-120.017
ATOM   5037  N   ALA   333     113.925 108.352-121.038
ATOM   5039  CA  ALA   333     113.086 107.530-120.166
ATOM   5041  CB  ALA   333     112.883 106.156-120.810
ATOM   5045  C   ALA   333     113.679 107.433-118.739
ATOM   5046  O   ALA   333     114.848 107.062-118.595
ATOM   5047  N   PRO   334     112.906 107.739-117.675
ATOM   5048  CD  PRO   334     111.506 108.132-117.718
ATOM   5051  CG  PRO   334     111.022 108.259-116.277
ATOM   5054  CB  PRO   334     112.263 108.135-115.393
ATOM   5057  CA  PRO   334     113.411 107.700-116.307
ATOM   5059  C   PRO   334     113.960 106.312-115.947
ATOM   5060  O   PRO   334     113.341 105.293-116.256
ATOM   5061  N   GLY   335     115.151 106.280-115.343
ATOM   5063  CA  GLY   335     115.835 105.047-114.937
ATOM   5066  C   GLY   335     116.704 104.385-116.018
ATOM   5067  O   GLY   335     117.490 103.492-115.699
ATOM   5068  N   PHE   336     116.606 104.806-117.285
ATOM   5070  CA  PHE   336     117.346 104.192-118.395
ATOM   5072  CB  PHE   336     116.522 104.229-119.687
ATOM   5075  CG  PHE   336     115.464 103.150-119.728
ATOM   5076  CD1 PHE   336     115.798 101.861-120.181
ATOM   5078  CE1 PHE   336     114.786 100.903-120.345
ATOM   5080  CZ  PHE   336     113.526 101.115-119.759
ATOM   5082  CE2 PHE   336     113.241 102.350-119.150
ATOM   5084  CD2 PHE   336     114.215 103.362-119.119
ATOM   5086  C   PHE   336     118.737 104.797-118.619
ATOM   5087  O   PHE   336     118.917 106.013-118.668
ATOM   5088  N   SER   337     119.738 103.934-118.797
ATOM   5090  CA  SER   337     121.108 104.307-119.175
ATOM   5092  CB  SER   337     121.896 104.744-117.936
ATOM   5095  OG  SER   337     123.207 105.123-118.318
ATOM   5097  C   SER   337     121.827 103.143-119.856
ATOM   5098  O   SER   337     121.547 101.982-119.556
ATOM   5099  N   LYS   338     122.789 103.432-120.745
ATOM   5101  CA  LYS   338     123.735 102.407-121.218
ATOM   5103  CB  LYS   338     124.545 102.895-122.441
ATOM   5106  CG  LYS   338     125.901 103.520-122.070
ATOM   5109  CD  LYS   338     126.752 103.929-123.274
ATOM   5112  CE  LYS   338     128.160 104.357-122.833
ATOM   5115  NZ  LYS   338     128.142 105.469-121.854
ATOM   5119  C   LYS   338     124.624 101.883-120.078
ATOM   5120  O   LYS   338     124.992 100.714-120.071
ATOM   5121  N   ASP   339     124.978 102.754-119.131
ATOM   5123  CA  ASP   339     126.021 102.511-118.128
ATOM   5125  CB  ASP   339     126.660 103.859-117.746
ATOM   5128  CG  ASP   339     127.288 104.548-118.961
ATOM   5129  OD1 ASP   339     128.274 104.033-119.531
ATOM   5130  OD2 ASP   339     126.769 105.587-119.429
ATOM   5131  C   ASP   339     125.523 101.717-116.900
ATOM   5132  O   ASP   339     126.250 101.568-115.921
ATOM   5133  N   ASN   340     124.297 101.180-116.946
ATOM   5135  CA  ASN   340     123.781 100.185-116.005
ATOM   5137  CB  ASN   340     123.378 100.858-114.672
ATOM   5140  CG  ASN   340     122.131 101.723-114.749
ATOM   5141  OD1 ASN   340     121.086 101.303-115.206
ATOM   5142  ND2 ASN   340     122.164 102.932-114.242
ATOM   5145  C   ASN   340     122.655  99.347-116.645
ATOM   5146  O   ASN   340     122.207  99.602-117.764
ATOM   5147  N   GLU   341     122.184  98.323-115.935
ATOM   5149  CA  GLU   341     121.171  97.387-116.441
ATOM   5151  CB  GLU   341     121.227  96.107-115.601
ATOM   5154  CG  GLU   341     122.417  95.213-115.949
ATOM   5157  CD  GLU   341     122.164  93.809-115.392
ATOM   5158  OE1 GLU   341     121.317  93.110-115.995
ATOM   5159  OE2 GLU   341     122.776  93.484-114.352
ATOM   5160  C   GLU   341     119.729  97.935-116.493
ATOM   5161  O   GLU   341     118.819  97.191-116.846
ATOM   5162  N   SER   342     119.483  99.202-116.144
ATOM   5164  CA  SER   342     118.177  99.882-116.231
ATOM   5166  CB  SER   342     117.882 100.271-117.688
ATOM   5169  OG  SER   342     118.920 101.085-118.216
ATOM   5171  C   SER   342     117.020  99.082-115.600
ATOM   5172  O   SER   342     115.994  98.831-116.229
ATOM   5173  N   LEU   343     117.168  98.665-114.336
ATOM   5175  CA  LEU   343     116.121  97.956-113.582
ATOM   5177  CB  LEU   343     116.757  97.079-112.475
ATOM   5180  CG  LEU   343     117.299  95.692-112.882
ATOM   5182  CD1 LEU   343     116.431  94.884-113.851
ATOM   5186  CD2 LEU   343     118.692  95.804-113.483
ATOM   5190  C   LEU   343     115.102  98.965-113.019
ATOM   5191  O   LEU   343     115.151  99.313-111.840
ATOM   5192  N   ILE   344     114.212  99.455-113.882
ATOM   5194  CA  ILE   344     113.257 100.532-113.576
ATOM   5196  CB  ILE   344     112.670 101.122-114.877
ATOM   5198  CG2 ILE   344     113.780 101.828-115.677
ATOM   5202  CG1 ILE   344     111.953 100.087-115.776
ATOM   5205  CD1 ILE   344     111.044 100.727-116.833
ATOM   5209  C   ILE   344     112.144 100.105-112.606
ATOM   5210  O   ILE   344     111.518  99.058-112.765
ATOM   5211  N   SER   345     111.848 100.933-111.604
ATOM   5213  CA  SER   345     110.677 100.744-110.740
ATOM   5215  CB  SER   345     110.742 101.681-109.527
ATOM   5218  OG  SER   345     110.476 103.012-109.918
ATOM   5220  C   SER   345     109.356 100.954-111.489
ATOM   5221  O   SER   345     109.291 101.559-112.563
ATOM   5222  N   ARG   346     108.261 100.491-110.877
ATOM   5224  CA  ARG   346     106.886 100.762-111.314
ATOM   5226  CB  ARG   346     105.932 100.152-110.277
ATOM   5229  CG  ARG   346     104.453 100.165-110.685
ATOM   5232  CD  ARG   346     104.156  99.043-111.682
ATOM   5235  NE  ARG   346     102.847  99.224-112.331
ATOM   5237  CZ  ARG   346     102.421  98.537-113.369
ATOM   5238  NH1 ARG   346     103.104  97.560-113.882
ATOM   5241  NH2 ARG   346     101.286  98.812-113.942
ATOM   5244  C   ARG   346     106.616 102.248-111.563
ATOM   5245  O   ARG   346     106.029 102.591-112.583
ATOM   5246  N   ALA   347     107.062 103.123-110.661
ATOM   5248  CA  ALA   347     106.939 104.574-110.809
ATOM   5250  CB  ALA   347     107.498 105.252-109.550
ATOM   5254  C   ALA   347     107.605 105.084-112.100
ATOM   5255  O   ALA   347     106.967 105.766-112.906
ATOM   5256  N   GLU   348     108.873 104.722-112.306
ATOM   5258  CA  GLU   348     109.638 105.078-113.505
ATOM   5260  CB  GLU   348     111.081 104.587-113.378
ATOM   5263  CG  GLU   348     111.881 105.341-112.307
ATOM   5266  CD  GLU   348     113.022 104.459-111.809
ATOM   5267  OE1 GLU   348     112.703 103.528-111.033
ATOM   5268  OE2 GLU   348     114.172 104.672-112.240
ATOM   5269  C   GLU   348     108.996 104.535-114.789
ATOM   5270  O   GLU   348     108.860 105.278-115.754
ATOM   5271  N   PHE   349     108.556 103.270-114.804
ATOM   5273  CA  PHE   349     107.783 102.681-115.906
ATOM   5275  CB  PHE   349     107.377 101.243-115.551
ATOM   5278  CG  PHE   349     106.468 100.582-116.574
ATOM   5279  CD1 PHE   349     106.989 100.142-117.806
ATOM   5281  CE1 PHE   349     106.137  99.563-118.763
ATOM   5283  CZ  PHE   349     104.818  99.226-118.412
ATOM   5285  CE2 PHE   349     104.280  99.694-117.199
ATOM   5287  CD2 PHE   349     105.097 100.405-116.299
ATOM   5289  C   PHE   349     106.552 103.521-116.281
ATOM   5290  O   PHE   349     106.411 103.938-117.431
ATOM   5291  N   LEU   350     105.670 103.803-115.314
ATOM   5293  CA  LEU   350     104.433 104.564-115.532
ATOM   5295  CB  LEU   350     103.605 104.596-114.234
ATOM   5298  CG  LEU   350     103.058 103.225-113.785
ATOM   5300  CD1 LEU   350     102.313 103.364-112.458
ATOM   5304  CD2 LEU   350     102.103 102.604-114.796
ATOM   5308  C   LEU   350     104.689 105.980-116.085
ATOM   5309  O   LEU   350     103.943 106.454-116.945
ATOM   5310  N   ALA   351     105.741 106.661-115.617
ATOM   5312  CA  ALA   351     106.237 107.895-116.235
ATOM   5314  CB  ALA   351     107.308 108.509-115.323
ATOM   5318  C   ALA   351     106.741 107.648-117.673
ATOM   5319  O   ALA   351     106.257 108.266-118.621
ATOM   5320  N   GLY   352     107.668 106.699-117.829
ATOM   5322  CA  GLY   352     108.239 106.200-119.082
ATOM   5325  C   GLY   352     107.229 105.970-120.208
ATOM   5326  O   GLY   352     107.504 106.316-121.354
ATOM   5327  N   VAL   353     106.061 105.388-119.904
ATOM   5329  CA  VAL   353     104.953 105.210-120.863
ATOM   5331  CB  VAL   353     103.713 104.566-120.200
ATOM   5333  CG1 VAL   353     102.463 104.605-121.095
ATOM   5337  CG2 VAL   353     103.994 103.090-119.875
ATOM   5341  C   VAL   353     104.597 106.516-121.582
ATOM   5342  O   VAL   353     104.370 106.483-122.788
ATOM   5343  N   ARG   354     104.583 107.665-120.892
ATOM   5345  CA  ARG   354     104.239 108.970-121.487
ATOM   5347  CB  ARG   354     103.968 110.026-120.397
ATOM   5350  CG  ARG   354     102.985 109.592-119.292
ATOM   5353  CD  ARG   354     101.675 108.966-119.801
ATOM   5356  NE  ARG   354     100.760 109.947-120.430
ATOM   5358  CZ  ARG   354      99.843 110.670-119.803
ATOM   5359  NH1 ARG   354      99.757 110.673-118.507
ATOM   5362  NH2 ARG   354      98.990 111.392-120.468
ATOM   5365  C   ARG   354     105.279 109.440-122.507
ATOM   5366  O   ARG   354     104.907 109.744-123.635
ATOM   5367  N   VAL   355     106.570 109.445-122.164
ATOM   5369  CA  VAL   355     107.637 109.801-123.126
ATOM   5371  CB  VAL   355     108.999 110.064-122.452
ATOM   5373  CG1 VAL   355     108.890 111.183-121.411
ATOM   5377  CG2 VAL   355     109.611 108.839-121.767
ATOM   5381  C   VAL   355     107.753 108.792-124.281
ATOM   5382  O   VAL   355     108.053 109.176-125.412
ATOM   5383  N   GLY   356     107.503 107.503-124.017
ATOM   5385  CA  GLY   356     107.420 106.436-125.024
ATOM   5388  C   GLY   356     106.221 106.561-125.973
ATOM   5389  O   GLY   356     106.293 106.176-127.146
ATOM   5390  N   VAL   357     105.095 107.060-125.459
ATOM   5392  CA  VAL   357     103.829 107.266-126.173
ATOM   5394  CB  VAL   357     102.738 106.305-125.651
ATOM   5396  CG1 VAL   357     101.546 106.251-126.620
ATOM   5400  CG2 VAL   357     103.258 104.867-125.506
ATOM   5404  C   VAL   357     103.425 108.750-126.069
ATOM   5405  O   VAL   357     102.462 109.086-125.376
ATOM   5406  N   PRO   358     104.144 109.653-126.770
ATOM   5407  CD  PRO   358     105.230 109.362-127.695
ATOM   5410  CG  PRO   358     105.610 110.678-128.362
ATOM   5413  CB  PRO   358     105.061 111.756-127.430
ATOM   5416  CA  PRO   358     103.907 111.090-126.680
ATOM   5418  C   PRO   358     102.552 111.494-127.267
ATOM   5419  O   PRO   358     101.989 110.771-128.091
ATOM   5420  N   GLN   359     102.077 112.690-126.885
ATOM   5422  CA  GLN   359     100.799 113.299-127.300
ATOM   5424  CB  GLN   359     100.931 114.040-128.655
ATOM   5427  CG  GLN   359     101.490 113.197-129.816
ATOM   5430  CD  GLN   359     101.514 113.921-131.153
ATOM   5431  OE1 GLN   359     102.556 114.326-131.642
ATOM   5432  NE2 GLN   359     100.402 114.009-131.851
ATOM   5435  C   GLN   359      99.614 112.314-127.211
ATOM   5436  O   GLN   359      98.910 112.052-128.187
ATOM   5437  N   VAL   360      99.399 111.774-126.004
ATOM   5439  CA  VAL   360      98.398 110.740-125.694
ATOM   5441  CB  VAL   360      99.050 109.334-125.774
ATOM   5443  CG1 VAL   360      99.311 108.632-124.434
ATOM   5447  CG2 VAL   360      98.217 108.411-126.669
ATOM   5451  C   VAL   360      97.714 111.031-124.350
ATOM   5452  O   VAL   360      98.378 111.397-123.373
ATOM   5453  N   SER   361      96.384 110.886-124.312
ATOM   5455  CA  SER   361      95.561 111.130-123.119
ATOM   5457  CB  SER   361      94.067 111.149-123.483
ATOM   5460  OG  SER   361      93.622 109.890-123.951
ATOM   5462  C   SER   361      95.832 110.114-122.004
ATOM   5463  O   SER   361      96.350 109.027-122.239
ATOM   5464  N   ASP   362      95.530 110.479-120.762
ATOM   5466  CA  ASP   362      95.822 109.652-119.583
ATOM   5468  CB  ASP   362      95.556 110.495-118.323
ATOM   5471  CG  ASP   362      96.637 111.578-118.208
ATOM   5472  OD1 ASP   362      96.767 112.372-119.169
ATOM   5473  OD2 ASP   362      97.484 111.512-117.295
ATOM   5474  C   ASP   362      95.092 108.299-119.603
ATOM   5475  O   ASP   362      95.698 107.269-119.323
ATOM   5476  N   LEU   363      93.827 108.277-120.040
ATOM   5478  CA  LEU   363      93.092 107.038-120.329
ATOM   5480  CB  LEU   363      91.644 107.389-120.724
ATOM   5483  CG  LEU   363      90.757 106.160-121.014
ATOM   5485  CD1 LEU   363      90.574 105.276-119.780
ATOM   5489  CD2 LEU   363      89.384 106.619-121.501
ATOM   5493  C   LEU   363      93.783 106.176-121.404
ATOM   5494  O   LEU   363      93.828 104.954-121.285
ATOM   5495  N   ALA   364      94.304 106.802-122.466
ATOM   5497  CA  ALA   364      95.067 106.104-123.496
ATOM   5499  CB  ALA   364      95.331 107.052-124.670
ATOM   5503  C   ALA   364      96.362 105.507-122.930
ATOM   5504  O   ALA   364      96.696 104.370-123.257
ATOM   5505  N   ALA   365      97.091 106.268-122.108
ATOM   5507  CA  ALA   365      98.273 105.812-121.387
ATOM   5509  CB  ALA   365      98.879 106.979-120.602
ATOM   5513  C   ALA   365      97.977 104.593-120.500
ATOM   5514  O   ALA   365      98.685 103.595-120.602
ATOM   5515  N   GLU   366      96.928 104.630-119.673
ATOM   5517  CA  GLU   366      96.526 103.461-118.879
ATOM   5519  CB  GLU   366      95.424 103.803-117.860
ATOM   5522  CG  GLU   366      95.981 104.154-116.467
ATOM   5525  CD  GLU   366      96.935 103.086-115.892
ATOM   5526  OE1 GLU   366      96.507 101.920-115.742
ATOM   5527  OE2 GLU   366      98.118 103.423-115.654
ATOM   5528  C   GLU   366      96.155 102.247-119.750
ATOM   5529  O   GLU   366      96.505 101.120-119.411
ATOM   5530  N   ALA   367      95.523 102.435-120.914
ATOM   5532  CA  ALA   367      95.324 101.350-121.882
ATOM   5534  CB  ALA   367      94.483 101.868-123.054
ATOM   5538  C   ALA   367      96.649 100.687-122.336
ATOM   5539  O   ALA   367      96.712  99.462-122.505
ATOM   5540  N   VAL   368      97.718 101.476-122.516
ATOM   5542  CA  VAL   368      99.089 100.960-122.702
ATOM   5544  CB  VAL   368     100.108 102.065-123.074
ATOM   5546  CG1 VAL   368     101.468 101.487-123.471
ATOM   5550  CG2 VAL   368      99.655 102.927-124.254
ATOM   5554  C   VAL   368      99.551 100.197-121.452
ATOM   5555  O   VAL   368      99.912  99.025-121.552
ATOM   5556  N   VAL   369      99.524 100.827-120.273
ATOM   5558  CA  VAL   369      99.940 100.238-118.982
ATOM   5560  CB  VAL   369      99.647 101.204-117.819
ATOM   5562  CG1 VAL   369      99.880 100.560-116.448
ATOM   5566  CG2 VAL   369     100.542 102.446-117.926
ATOM   5570  C   VAL   369      99.285  98.879-118.730
ATOM   5571  O   VAL   369      99.991  97.911-118.439
ATOM   5572  N   LEU   370      97.958  98.800-118.853
ATOM   5574  CA  LEU   370      97.155  97.576-118.836
ATOM   5576  CB  LEU   370      95.699  97.932-119.197
ATOM   5579  CG  LEU   370      94.742  96.723-119.225
ATOM   5581  CD1 LEU   370      94.489  96.164-117.825
ATOM   5585  CD2 LEU   370      93.403  97.127-119.840
ATOM   5589  C   LEU   370      97.741  96.511-119.770
ATOM   5590  O   LEU   370      98.058  95.411-119.321
ATOM   5591  N   HIP   371      97.900  96.832-121.061
ATOM   5593  CA  HIP   371      98.408  95.896-122.073
ATOM   5595  CB  HIP   371      98.260  96.512-123.477
ATOM   5598  CG  HIP   371      98.700  95.554-124.559
ATOM   5599  ND1 HIP   371      98.018  94.416-124.939
ATOM   5601  CE1 HIP   371      98.848  93.703-125.725
ATOM   5603  NE2 HIP   371     100.024  94.359-125.844
ATOM   5605  CD2 HIP   371      99.920  95.562-125.173
ATOM   5607  C   HIP   371      99.845  95.403-121.827
ATOM   5608  O   HIP   371     100.152  94.284-122.230
ATOM   5609  N   TYR   372     100.726  96.246-121.283
ATOM   5611  CA  TYR   372     102.167  95.972-121.152
ATOM   5613  CB  TYR   372     102.945  97.159-121.738
ATOM   5616  CG  TYR   372     102.915  97.183-123.254
ATOM   5617  CD1 TYR   372     103.723  96.289-123.983
ATOM   5619  CE1 TYR   372     103.638  96.265-125.388
ATOM   5621  CZ  TYR   372     102.964  97.300-126.068
ATOM   5622  OH  TYR   372     102.732  97.180-127.394
ATOM   5624  CE2 TYR   372     102.157  98.196-125.341
ATOM   5626  CD2 TYR   372     102.070  98.076-123.942
ATOM   5628  C   TYR   372     102.631  95.606-119.729
ATOM   5629  O   TYR   372     103.811  95.346-119.508
ATOM   5630  N   THR   373     101.723  95.555-118.753
ATOM   5632  CA  THR   373     102.014  95.043-117.404
ATOM   5634  CB  THR   373     101.121  95.716-116.354
ATOM   5636  CG2 THR   373     101.302  95.149-114.946
ATOM   5640  OG1 THR   373     101.407  97.096-116.304
ATOM   5642  C   THR   373     101.822  93.528-117.354
ATOM   5643  O   THR   373     100.731  93.026-117.627
ATOM   5644  N   ASP   374     102.859  92.792-116.952
ATOM   5646  CA  ASP   374     102.682  91.449-116.388
ATOM   5648  CB  ASP   374     104.051  90.763-116.210
ATOM   5651  CG  ASP   374     103.947  89.307-115.732
ATOM   5652  OD1 ASP   374     102.964  88.966-115.033
ATOM   5653  OD2 ASP   374     104.872  88.525-116.053
ATOM   5654  C   ASP   374     101.915  91.572-115.058
ATOM   5655  O   ASP   374     102.476  91.984-114.050
ATOM   5656  N   TRP   375     100.605  91.322-115.062
ATOM   5658  CA  TRP   375      99.771  91.471-113.862
ATOM   5660  CB  TRP   375      98.298  91.593-114.272
ATOM   5663  CG  TRP   375      97.946  92.876-114.969
ATOM   5664  CD1 TRP   375      97.828  93.031-116.309
ATOM   5666  NE1 TRP   375      97.745  94.382-116.596
ATOM   5668  CE2 TRP   375      97.731  95.165-115.458
ATOM   5669  CZ2 TRP   375      97.955  96.540-115.259
ATOM   5671  CH2 TRP   375      97.960  97.026-113.942
ATOM   5673  CZ3 TRP   375      98.230  96.135-112.887
ATOM   5675  CE3 TRP   375      98.152  94.743-113.106
ATOM   5677  CD2 TRP   375      97.869  94.221-114.392
ATOM   5678  C   TRP   375      99.999  90.385-112.792
ATOM   5679  O   TRP   375      99.495  90.526-111.677
ATOM   5680  N   LEU   376     100.774  89.335-113.094
ATOM   5682  CA  LEU   376     101.271  88.382-112.098
ATOM   5684  CB  LEU   376     101.481  87.015-112.787
ATOM   5687  CG  LEU   376     101.229  85.763-111.930
ATOM   5689  CD1 LEU   376     102.158  85.639-110.720
ATOM   5693  CD2 LEU   376      99.776  85.655-111.461
ATOM   5697  C   LEU   376     102.543  88.925-111.415
ATOM   5698  O   LEU   376     102.732  88.705-110.221
ATOM   5699  N   HIE   377     103.393  89.648-112.157
ATOM   5701  CA  HIE   377     104.612  90.301-111.656
ATOM   5703  CB  HIE   377     105.838  89.594-112.273
ATOM   5706  CG  HIE   377     105.855  88.090-112.119
ATOM   5707  ND1 HIE   377     106.505  87.375-111.116
ATOM   5708  CE1 HIE   377     106.199  86.086-111.313
ATOM   5710  NE2 HIE   377     105.434  85.940-112.416
ATOM   5712  CD2 HIE   377     105.240  87.199-112.943
ATOM   5714  C   HIE   377     104.617  91.833-111.911
ATOM   5715  O   HIE   377     105.524  92.324-112.587
ATOM   5716  N   PRO   378     103.662  92.626-111.364
ATOM   5717  CD  PRO   378     102.608  92.192-110.455
ATOM   5720  CG  PRO   378     101.649  93.362-110.257
ATOM   5723  CB  PRO   378     102.193  94.528-111.082
ATOM   5726  CA  PRO   378     103.457  94.022-111.785
ATOM   5728  C   PRO   378     104.639  94.971-111.542
ATOM   5729  O   PRO   378     104.823  95.936-112.290
ATOM   5730  N   GLU   379     105.396  94.718-110.474
ATOM   5732  CA  GLU   379     106.511  95.543-109.997
ATOM   5734  CB  GLU   379     106.500  95.574-108.454
ATOM   5737  CG  GLU   379     105.152  95.933-107.801
ATOM   5740  CD  GLU   379     104.613  97.287-108.277
ATOM   5741  OE1 GLU   379     105.248  98.316-107.951
ATOM   5742  OE2 GLU   379     103.590  97.295-109.001
ATOM   5743  C   GLU   379     107.893  95.070-110.495
ATOM   5744  O   GLU   379     108.885  95.736-110.208
ATOM   5745  N   ASP   380     107.985  93.945-111.224
ATOM   5747  CA  ASP   380     109.253  93.315-111.635
ATOM   5749  CB  ASP   380     108.943  91.971-112.318
ATOM   5752  CG  ASP   380     110.141  91.186-112.885
ATOM   5753  OD1 ASP   380     111.126  91.800-113.356
ATOM   5754  OD2 ASP   380     110.038  89.935-112.920
ATOM   5755  C   ASP   380     110.101  94.255-112.521
ATOM   5756  O   ASP   380     109.740  94.491-113.678
ATOM   5757  N   PRO   381     111.240  94.786-112.029
ATOM   5758  CD  PRO   381     111.797  94.567-110.701
ATOM   5761  CG  PRO   381     112.770  95.707-110.432
ATOM   5764  CB  PRO   381     113.115  96.267-111.808
ATOM   5767  CA  PRO   381     112.018  95.784-112.760
ATOM   5769  C   PRO   381     112.598  95.287-114.092
ATOM   5770  O   PRO   381     112.735  96.074-115.028
ATOM   5771  N   ALA   382     112.903  93.990-114.211
ATOM   5773  CA  ALA   382     113.394  93.414-115.464
ATOM   5775  CB  ALA   382     113.983  92.024-115.193
ATOM   5779  C   ALA   382     112.277  93.392-116.516
ATOM   5780  O   ALA   382     112.452  93.902-117.626
ATOM   5781  N   ARG   383     111.099  92.876-116.141
ATOM   5783  CA  ARG   383     109.903  92.937-116.989
ATOM   5785  CB  ARG   383     108.724  92.229-116.338
ATOM   5788  CG  ARG   383     108.896  90.714-116.429
ATOM   5791  CD  ARG   383     107.704  90.005-115.787
ATOM   5794  NE  ARG   383     108.195  89.095-114.756
ATOM   5796  CZ  ARG   383     107.992  87.811-114.625
ATOM   5797  NH1 ARG   383     107.124  87.152-115.338
ATOM   5800  NH2 ARG   383     108.697  87.191-113.727
ATOM   5803  C   ARG   383     109.512  94.359-117.353
ATOM   5804  O   ARG   383     109.200  94.599-118.508
ATOM   5805  N   LEU   384     109.496  95.287-116.397
ATOM   5807  CA  LEU   384     109.149  96.688-116.645
ATOM   5809  CB  LEU   384     109.063  97.449-115.312
ATOM   5812  CG  LEU   384     107.871  97.050-114.421
ATOM   5814  CD1 LEU   384     108.074  97.644-113.028
ATOM   5818  CD2 LEU   384     106.518  97.536-114.950
ATOM   5822  C   LEU   384     110.110  97.361-117.641
ATOM   5823  O   LEU   384     109.661  98.127-118.495
ATOM   5824  N   ARG   385     111.420  97.074-117.562
ATOM   5826  CA  ARG   385     112.396  97.475-118.590
ATOM   5828  CB  ARG   385     113.815  97.019-118.210
ATOM   5831  CG  ARG   385     114.865  97.704-119.104
ATOM   5834  CD  ARG   385     116.068  96.829-119.462
ATOM   5837  NE  ARG   385     116.702  96.188-118.299
ATOM   5839  CZ  ARG   385     116.878  94.900-118.074
ATOM   5840  NH1 ARG   385     116.297  93.969-118.763
ATOM   5843  NH2 ARG   385     117.707  94.543-117.136
ATOM   5846  C   ARG   385     112.002  96.962-119.977
ATOM   5847  O   ARG   385     111.818  97.761-120.896
ATOM   5848  N   GLU   386     111.872  95.644-120.113
ATOM   5850  CA  GLU   386     111.521  94.979-121.372
ATOM   5852  CB  GLU   386     111.511  93.449-121.182
ATOM   5855  CG  GLU   386     112.803  92.774-121.677
ATOM   5858  CD  GLU   386     114.013  93.069-120.778
ATOM   5859  OE1 GLU   386     114.447  94.242-120.729
ATOM   5860  OE2 GLU   386     114.549  92.138-120.133
ATOM   5861  C   GLU   386     110.193  95.508-121.935
ATOM   5862  O   GLU   386     110.137  95.889-123.098
ATOM   5863  N   ALA   387     109.161  95.608-121.094
ATOM   5865  CA  ALA   387     107.849  96.179-121.389
ATOM   5867  CB  ALA   387     106.992  96.148-120.119
ATOM   5871  C   ALA   387     107.905  97.597-121.982
ATOM   5872  O   ALA   387     107.080  97.928-122.831
ATOM   5873  N   LEU   388     108.832  98.460-121.545
ATOM   5875  CA  LEU   388     108.995  99.794-122.138
ATOM   5877  CB  LEU   388     109.574 100.783-121.110
ATOM   5880  CG  LEU   388     109.246 102.249-121.461
ATOM   5882  CD1 LEU   388     107.773 102.615-121.244
ATOM   5886  CD2 LEU   388     110.073 103.200-120.597
ATOM   5890  C   LEU   388     109.755  99.774-123.480
ATOM   5891  O   LEU   388     109.424 100.560-124.367
ATOM   5892  N   SER   389     110.720  98.863-123.655
ATOM   5894  CA  SER   389     111.301  98.552-124.977
ATOM   5896  CB  SER   389     112.413  97.504-124.845
ATOM   5899  OG  SER   389     112.978  97.220-126.107
ATOM   5901  C   SER   389     110.214  98.101-125.963
ATOM   5902  O   SER   389     110.071  98.695-127.031
ATOM   5903  N   ASP   390     109.425  97.098-125.566
ATOM   5905  CA  ASP   390     108.182  96.632-126.194
ATOM   5907  CB  ASP   390     107.436  95.727-125.181
ATOM   5910  CG  ASP   390     107.425  94.219-125.451
ATOM   5911  OD1 ASP   390     108.244  93.695-126.230
ATOM   5912  OD2 ASP   390     106.474  93.560-124.957
ATOM   5913  C   ASP   390     107.292  97.816-126.628
ATOM   5914  O   ASP   390     106.990  97.965-127.809
ATOM   5915  N   VAL   391     106.873  98.666-125.676
ATOM   5917  CA  VAL   391     106.025  99.856-125.907
ATOM   5919  CB  VAL   391     105.838 100.677-124.608
ATOM   5921  CG1 VAL   391     105.310 102.106-124.819
ATOM   5925  CG2 VAL   391     104.851  99.984-123.668
ATOM   5929  C   VAL   391     106.557 100.747-127.030
ATOM   5930  O   VAL   391     105.806 101.076-127.949
ATOM   5931  N   VAL   392     107.827 101.162-126.946
ATOM   5933  CA  VAL   392     108.444 102.069-127.925
ATOM   5935  CB  VAL   392     109.761 102.665-127.385
ATOM   5937  CG1 VAL   392     110.541 103.483-128.426
ATOM   5941  CG2 VAL   392     109.434 103.618-126.227
ATOM   5945  C   VAL   392     108.604 101.387-129.283
ATOM   5946  O   VAL   392     108.200 101.979-130.286
ATOM   5947  N   GLY   393     109.153 100.171-129.314
ATOM   5949  CA  GLY   393     109.357  99.370-130.521
ATOM   5952  C   GLY   393     108.065  99.114-131.293
ATOM   5953  O   GLY   393     107.975  99.444-132.477
ATOM   5954  N   ASP   394     107.052  98.567-130.620
ATOM   5956  CA  ASP   394     105.721  98.329-131.184
ATOM   5958  CB  ASP   394     104.771  97.781-130.110
ATOM   5961  CG  ASP   394     105.040  96.335-129.718
ATOM   5962  OD1 ASP   394     105.695  95.610-130.487
ATOM   5963  OD2 ASP   394     104.509  95.896-128.669
ATOM   5964  C   ASP   394     105.119  99.605-131.766
ATOM   5965  O   ASP   394     104.755  99.656-132.942
ATOM   5966  N   HIP   395     105.021 100.646-130.931
ATOM   5968  CA  HIP   395     104.384 101.913-131.281
ATOM   5970  CB  HIP   395     104.404 102.843-130.058
ATOM   5973  CG  HIP   395     103.712 104.166-130.273
ATOM   5974  ND1 HIP   395     102.737 104.412-131.221
ATOM   5976  CE1 HIP   395     102.331 105.680-131.047
ATOM   5978  NE2 HIP   395     103.055 106.257-130.054
ATOM   5980  CD2 HIP   395     103.947 105.312-129.571
ATOM   5982  C   HIP   395     105.017 102.597-132.496
ATOM   5983  O   HIP   395     104.292 103.277-133.226
ATOM   5984  N   ASN   396     106.344 102.547-132.625
ATOM   5986  CA  ASN   396     107.099 103.349-133.588
ATOM   5988  CB  ASN   396     108.267 104.041-132.872
ATOM   5991  CG  ASN   396     107.797 105.098-131.884
ATOM   5992  OD1 ASN   396     107.323 106.172-132.238
ATOM   5993  ND2 ASN   396     107.821 104.787-130.610
ATOM   5996  C   ASN   396     107.555 102.564-134.827
ATOM   5997  O   ASN   396     107.659 103.178-135.888
ATOM   5998  N   VAL   397     107.835 101.262-134.703
ATOM   6000  CA  VAL   397     108.392 100.423-135.779
ATOM   6002  CB  VAL   397     109.835  99.976-135.449
ATOM   6004  CG1 VAL   397     110.392  99.064-136.544
ATOM   6008  CG2 VAL   397     110.765 101.183-135.288
ATOM   6012  C   VAL   397     107.489  99.226-136.088
ATOM   6013  O   VAL   397     106.839  99.219-137.132
ATOM   6014  N   VAL   398     107.413  98.239-135.186
ATOM   6016  CA  VAL   398     106.862  96.897-135.474
ATOM   6018  CB  VAL   398     106.972  95.920-134.281
ATOM   6020  CG1 VAL   398     106.669  94.483-134.730
ATOM   6024  CG2 VAL   398     108.359  95.925-133.625
ATOM   6028  C   VAL   398     105.422  96.945-135.974
ATOM   6029  O   VAL   398     105.111  96.345-137.000
ATOM   6030  N   CYX   399     104.538  97.659-135.281
ATOM   6032  CA  CYX   399     103.124  97.705-135.635
ATOM   6034  CB  CYX   399     102.300  98.059-134.396
ATOM   6037  SG  CYX   399     102.510  96.840-133.067
ATOM   6038  C   CYX   399     102.806  98.515-136.911
ATOM   6039  O   CYX   399     102.005  98.015-137.710
ATOM   6040  N   PRO   400     103.401  99.699-137.163
ATOM   6041  CD  PRO   400     104.013 100.578-136.176
ATOM   6044  CG  PRO   400     104.382 101.872-136.898
ATOM   6047  CB  PRO   400     104.195 101.611-138.391
ATOM   6050  CA  PRO   400     103.380 100.319-138.490
ATOM   6052  C   PRO   400     103.878  99.389-139.614
ATOM   6053  O   PRO   400     103.197  99.256-140.632
ATOM   6054  N   VAL   401     105.032  98.729-139.436
ATOM   6056  CA  VAL   401     105.573  97.742-140.396
ATOM   6058  CB  VAL   401     106.950  97.196-139.948
ATOM   6060  CG1 VAL   401     107.411  95.995-140.787
ATOM   6064  CG2 VAL   401     108.043  98.269-140.057
ATOM   6068  C   VAL   401     104.569  96.610-140.658
ATOM   6069  O   VAL   401     104.230  96.350-141.809
ATOM   6070  N   ALA   402     104.059  95.956-139.611
ATOM   6072  CA  ALA   402     103.071  94.878-139.701
ATOM   6074  CB  ALA   402     102.786  94.351-138.289
ATOM   6078  C   ALA   402     101.777  95.287-140.435
ATOM   6079  O   ALA   402     101.252  94.500-141.232
ATOM   6080  N   GLN   403     101.263  96.499-140.177
ATOM   6082  CA  GLN   403     100.135  97.095-140.909
ATOM   6084  CB  GLN   403      99.757  98.456-140.295
ATOM   6087  CG  GLN   403      98.488  99.079-140.905
ATOM   6090  CD  GLN   403      98.373 100.567-140.572
ATOM   6091  OE1 GLN   403      99.236 101.352-140.926
ATOM   6092  NE2 GLN   403      97.320 100.994-139.911
ATOM   6095  C   GLN   403     100.443  97.223-142.406
ATOM   6096  O   GLN   403      99.691  96.687-143.222
ATOM   6097  N   LEU   404     101.538  97.910-142.757
ATOM   6099  CA  LEU   404     102.008  98.059-144.137
ATOM   6101  CB  LEU   404     103.322  98.868-144.143
ATOM   6104  CG  LEU   404     104.031  98.921-145.511
ATOM   6106  CD1 LEU   404     103.314  99.842-146.495
ATOM   6110  CD2 LEU   404     105.462  99.426-145.352
ATOM   6114  C   LEU   404     102.132  96.696-144.836
ATOM   6115  O   LEU   404     101.570  96.518-145.910
ATOM   6116  N   ALA   405     102.847  95.747-144.226
ATOM   6118  CA  ALA   405     103.031  94.383-144.718
ATOM   6120  CB  ALA   405     103.821  93.592-143.664
ATOM   6124  C   ALA   405     101.698  93.703-145.075
ATOM   6125  O   ALA   405     101.508  93.265-146.211
ATOM   6126  N   GLY   406     100.759  93.652-144.122
ATOM   6128  CA  GLY   406      99.423  93.093-144.332
ATOM   6131  C   GLY   406      98.649  93.776-145.461
ATOM   6132  O   GLY   406      98.004  93.101-146.262
ATOM   6133  N   ARG   407      98.688  95.114-145.513
ATOM   6135  CA  ARG   407      98.018  95.918-146.546
ATOM   6137  CB  ARG   407      98.044  97.411-146.163
ATOM   6140  CG  ARG   407      96.829  97.807-145.306
ATOM   6143  CD  ARG   407      95.604  97.978-146.209
ATOM   6146  NE  ARG   407      94.476  98.657-145.551
ATOM   6148  CZ  ARG   407      93.279  98.836-146.087
ATOM   6149  NH1 ARG   407      92.944  98.354-147.246
ATOM   6152  NH2 ARG   407      92.394  99.557-145.463
ATOM   6155  C   ARG   407      98.586  95.672-147.943
ATOM   6156  O   ARG   407      97.824  95.301-148.826
ATOM   6157  N   LEU   408      99.902  95.818-148.114
ATOM   6159  CA  LEU   408     100.636  95.509-149.348
ATOM   6161  CB  LEU   408     102.153  95.590-149.084
ATOM   6164  CG  LEU   408     102.758  96.998-148.978
ATOM   6166  CD1 LEU   408     104.247  96.852-148.654
ATOM   6170  CD2 LEU   408     102.622  97.796-150.272
ATOM   6174  C   LEU   408     100.282  94.118-149.895
ATOM   6175  O   LEU   408      99.947  93.986-151.070
ATOM   6176  N   ALA   409     100.373  93.088-149.047
ATOM   6178  CA  ALA   409     100.046  91.708-149.397
ATOM   6180  CB  ALA   409     100.356  90.816-148.191
ATOM   6184  C   ALA   409      98.593  91.561-149.878
ATOM   6185  O   ALA   409      98.351  91.089-150.989
ATOM   6186  N   ALA   410      97.624  92.000-149.066
ATOM   6188  CA  ALA   410      96.202  91.993-149.416
ATOM   6190  CB  ALA   410      95.404  92.573-148.242
ATOM   6194  C   ALA   410      95.907  92.724-150.741
ATOM   6195  O   ALA   410      95.187  92.197-151.587
ATOM   6196  N   GLN   411      96.487  93.911-150.944
ATOM   6198  CA  GLN   411      96.379  94.685-152.188
ATOM   6200  CB  GLN   411      96.381  96.183-151.856
ATOM   6203  CG  GLN   411      95.042  96.624-151.240
ATOM   6206  CD  GLN   411      95.242  97.599-150.093
ATOM   6207  OE1 GLN   411      94.856  97.335-148.965
ATOM   6208  NE2 GLN   411      95.817  98.753-150.333
ATOM   6211  C   GLN   411      97.428  94.289-153.245
ATOM   6212  O   GLN   411      97.789  95.077-154.122
ATOM   6213  N   GLY   412      97.856  93.024-153.241
ATOM   6215  CA  GLY   412      98.363  92.362-154.437
ATOM   6218  C   GLY   412      99.874  92.350-154.657
ATOM   6219  O   GLY   412     100.271  91.992-155.769
ATOM   6220  N   ALA   413     100.676  92.700-153.647
ATOM   6222  CA  ALA   413     102.138  92.629-153.670
ATOM   6224  CB  ALA   413     102.720  93.803-152.877
ATOM   6228  C   ALA   413     102.675  91.307-153.101
ATOM   6229  O   ALA   413     102.140  90.752-152.140
ATOM   6230  N   ARG   414     103.819  90.840-153.612
ATOM   6232  CA  ARG   414     104.590  89.759-152.972
ATOM   6234  CB  ARG   414     105.481  89.069-154.017
ATOM   6237  CG  ARG   414     106.142  87.777-153.505
ATOM   6240  CD  ARG   414     105.268  86.527-153.689
ATOM   6243  NE  ARG   414     106.111  85.334-153.877
ATOM   6245  CZ  ARG   414     105.762  84.118-154.234
ATOM   6246  NH1 ARG   414     104.514  83.781-154.416
ATOM   6249  NH2 ARG   414     106.675  83.213-154.412
ATOM   6252  C   ARG   414     105.400  90.323-151.797
ATOM   6253  O   ARG   414     106.441  90.941-152.010
ATOM   6254  N   VAL   415     104.903  90.148-150.573
ATOM   6256  CA  VAL   415     105.576  90.609-149.344
ATOM   6258  CB  VAL   415     104.596  91.274-148.359
ATOM   6260  CG1 VAL   415     105.345  91.911-147.178
ATOM   6264  CG2 VAL   415     103.799  92.389-149.045
ATOM   6268  C   VAL   415     106.327  89.463-148.663
ATOM   6269  O   VAL   415     105.767  88.385-148.482
ATOM   6270  N   TYR   416     107.567  89.700-148.235
ATOM   6272  CA  TYR   416     108.362  88.797-147.387
ATOM   6274  CB  TYR   416     109.660  88.430-148.113
ATOM   6277  CG  TYR   416     109.454  87.425-149.221
ATOM   6278  CD1 TYR   416     109.260  86.071-148.884
ATOM   6280  CE1 TYR   416     108.903  85.150-149.879
ATOM   6282  CZ  TYR   416     108.572  85.610-151.163
ATOM   6283  OH  TYR   416     108.233  84.700-152.104
ATOM   6285  CE2 TYR   416     108.895  86.931-151.540
ATOM   6287  CD2 TYR   416     109.236  87.865-150.543
ATOM   6289  C   TYR   416     108.690  89.461-146.048
ATOM   6290  O   TYR   416     109.178  90.588-146.052
ATOM   6291  N   ALA   417     108.435  88.789-144.919
ATOM   6293  CA  ALA   417     108.668  89.334-143.575
ATOM   6295  CB  ALA   417     107.353  89.308-142.795
ATOM   6299  C   ALA   417     109.794  88.615-142.803
ATOM   6300  O   ALA   417     109.887  87.383-142.842
ATOM   6301  N   TYR   418     110.620  89.373-142.072
ATOM   6303  CA  TYR   418     111.664  88.852-141.175
ATOM   6305  CB  TYR   418     113.039  88.967-141.851
ATOM   6308  CG  TYR   418     113.663  90.355-141.879
ATOM   6309  CD1 TYR   418     114.382  90.831-140.762
ATOM   6311  CE1 TYR   418     114.807  92.172-140.718
ATOM   6313  CZ  TYR   418     114.795  92.940-141.902
ATOM   6314  OH  TYR   418     115.134  94.253-141.854
ATOM   6316  CE2 TYR   418     114.178  92.424-143.063
ATOM   6318  CD2 TYR   418     113.590  91.143-143.045
ATOM   6320  C   TYR   418     111.694  89.506-139.779
ATOM   6321  O   TYR   418     111.250  90.639-139.590
ATOM   6322  N   VAL   419     112.268  88.788-138.805
ATOM   6324  CA  VAL   419     112.703  89.320-137.499
ATOM   6326  CB  VAL   419     111.829  88.799-136.343
ATOM   6328  CG1 VAL   419     112.354  89.281-134.981
ATOM   6332  CG2 VAL   419     110.380  89.287-136.486
ATOM   6336  C   VAL   419     114.176  88.967-137.265
ATOM   6337  O   VAL   419     114.549  87.800-137.314
ATOM   6338  N   PHE   420     115.026  89.971-137.056
ATOM   6340  CA  PHE   420     116.466  89.810-136.839
ATOM   6342  CB  PHE   420     117.218  90.960-137.511
ATOM   6345  CG  PHE   420     118.694  90.671-137.694
ATOM   6346  CD1 PHE   420     119.146  90.069-138.883
ATOM   6348  CE1 PHE   420     120.522  90.008-139.152
ATOM   6350  CZ  PHE   420     121.441  90.312-138.135
ATOM   6352  CE2 PHE   420     120.993  90.842-136.913
ATOM   6354  CD2 PHE   420     119.625  91.105-136.732
ATOM   6356  C   PHE   420     116.813  89.678-135.349
ATOM   6357  O   PHE   420     116.703  90.636-134.581
ATOM   6358  N   GLU   421     117.211  88.472-134.936
ATOM   6360  CA  GLU   421     117.454  88.127-133.523
ATOM   6362  CB  GLU   421     116.367  87.171-132.998
ATOM   6365  CG  GLU   421     116.273  85.817-133.710
ATOM   6368  CD  GLU   421     114.879  85.188-133.571
ATOM   6369  OE1 GLU   421     114.755  84.059-133.046
ATOM   6370  OE2 GLU   421     113.892  85.801-134.026
ATOM   6371  C   GLU   421     118.895  87.690-133.187
ATOM   6372  O   GLU   421     119.231  87.500-132.015
ATOM   6373  N   HIP   422     119.817  87.641-134.164
ATOM   6375  CA  HIP   422     121.263  87.530-133.869
ATOM   6377  CB  HIP   422     122.074  87.118-135.112
ATOM   6380  CG  HIP   422     123.577  87.155-134.894
ATOM   6381  ND1 HIP   422     124.304  86.256-134.125
ATOM   6383  CE1 HIP   422     125.557  86.742-134.017
ATOM   6385  NE2 HIP   422     125.656  87.849-134.775
ATOM   6387  CD2 HIP   422     124.432  88.124-135.354
ATOM   6389  C   HIP   422     121.819  88.831-133.270
ATOM   6390  O   HIP   422     122.040  89.803-133.985
ATOM   6391  N   ARG   423     122.111  88.835-131.965
ATOM   6393  CA  ARG   423     123.008  89.829-131.352
ATOM   6395  CB  ARG   423     123.023  89.683-129.815
ATOM   6398  CG  ARG   423     124.143  90.526-129.176
ATOM   6401  CD  ARG   423     123.989  90.695-127.660
ATOM   6404  NE  ARG   423     123.707  92.098-127.305
ATOM   6406  CZ  ARG   423     124.559  93.052-126.987
ATOM   6407  NH1 ARG   423     125.852  92.882-126.967
ATOM   6410  NH2 ARG   423     124.103  94.230-126.691
ATOM   6413  C   ARG   423     124.418  89.697-131.947
ATOM   6414  O   ARG   423     125.052  88.660-131.757
ATOM   6415  N   ALA   424     124.907  90.744-132.613
ATOM   6417  CA  ALA   424     126.317  90.909-132.985
ATOM   6419  CB  ALA   424     126.521  92.333-133.519
ATOM   6423  C   ALA   424     127.271  90.627-131.807
ATOM   6424  O   ALA   424     127.029  91.095-130.689
ATOM   6425  N   SER   425     128.350  89.877-132.041
ATOM   6427  CA  SER   425     129.409  89.642-131.045
ATOM   6429  CB  SER   425     130.483  88.702-131.610
ATOM   6432  OG  SER   425     131.100  89.261-132.750
ATOM   6434  C   SER   425     130.028  90.961-130.562
ATOM   6435  O   SER   425     130.141  91.205-129.363
ATOM   6436  N   THR   426     130.388  91.831-131.508
ATOM   6438  CA  THR   426     131.003  93.154-131.308
ATOM   6440  CB  THR   426     131.395  93.774-132.669
ATOM   6442  CG2 THR   426     132.644  94.652-132.590
ATOM   6446  OG1 THR   426     131.678  92.777-133.627
ATOM   6448  C   THR   426     130.143  94.175-130.545
ATOM   6449  O   THR   426     130.672  95.200-130.131
ATOM   6450  N   LEU   427     128.827  93.957-130.381
ATOM   6452  CA  LEU   427     127.866  95.007-130.000
ATOM   6454  CB  LEU   427     126.418  94.468-130.047
ATOM   6457  CG  LEU   427     125.418  95.340-130.821
ATOM   6459  CD1 LEU   427     123.998  94.829-130.531
ATOM   6463  CD2 LEU   427     125.497  96.811-130.410
ATOM   6467  C   LEU   427     128.181  95.674-128.642
ATOM   6468  O   LEU   427     127.876  95.121-127.578
ATOM   6469  N   SER   428     128.758  96.879-128.709
ATOM   6471  CA  SER   428     129.177  97.725-127.579
ATOM   6473  CB  SER   428     129.900  98.968-128.114
ATOM   6476  OG  SER   428     129.081  99.662-129.037
ATOM   6478  C   SER   428     128.047  98.159-126.641
ATOM   6479  O   SER   428     128.269  98.350-125.444
ATOM   6480  N   TRP   429     126.832  98.358-127.166
ATOM   6482  CA  TRP   429     125.633  98.608-126.355
ATOM   6484  CB  TRP   429     124.407  98.799-127.256
ATOM   6487  CG  TRP   429     124.371 100.077-128.040
ATOM   6488  CD1 TRP   429     124.621 100.187-129.365
ATOM   6490  NE1 TRP   429     124.248 101.447-129.795
ATOM   6492  CE2 TRP   429     123.890 102.261-128.744
ATOM   6493  CZ2 TRP   429     123.798 103.658-128.628
ATOM   6495  CH2 TRP   429     123.599 104.234-127.364
ATOM   6497  CZ3 TRP   429     123.451 103.398-126.243
ATOM   6499  CE3 TRP   429     123.769 102.028-126.340
ATOM   6501  CD2 TRP   429     123.944 101.408-127.600
ATOM   6502  C   TRP   429     125.399  97.466-125.340
ATOM   6503  O   TRP   429     125.611  96.298-125.681
ATOM   6504  N   PRO   430     124.940  97.749-124.105
ATOM   6505  CD  PRO   430     124.406  99.024-123.663
ATOM   6508  CG  PRO   430     123.580  98.709-122.421
ATOM   6511  CB  PRO   430     124.285  97.503-121.811
ATOM   6514  CA  PRO   430     124.826  96.756-123.032
ATOM   6516  C   PRO   430     123.911  95.574-123.374
ATOM   6517  O   PRO   430     122.988  95.687-124.181
ATOM   6518  N   LEU   431     124.151  94.436-122.714
ATOM   6520  CA  LEU   431     123.420  93.182-122.927
ATOM   6522  CB  LEU   431     123.932  92.136-121.918
ATOM   6525  CG  LEU   431     123.331  90.729-122.101
ATOM   6527  CD1 LEU   431     123.575  90.170-123.506
ATOM   6531  CD2 LEU   431     123.956  89.770-121.089
ATOM   6535  C   LEU   431     121.889  93.341-122.875
ATOM   6536  O   LEU   431     121.206  92.764-123.716
ATOM   6537  N   TRP   432     121.363  94.137-121.933
ATOM   6539  CA  TRP   432     119.925  94.422-121.793
ATOM   6541  CB  TRP   432     119.671  95.373-120.609
ATOM   6544  CG  TRP   432     120.016  96.824-120.805
ATOM   6545  CD1 TRP   432     121.088  97.459-120.274
ATOM   6547  NE1 TRP   432     120.853  98.822-120.273
ATOM   6549  CE2 TRP   432     119.751  99.142-121.036
ATOM   6550  CZ2 TRP   432     119.236 100.356-121.511
ATOM   6552  CH2 TRP   432     118.118 100.333-122.364
ATOM   6554  CZ3 TRP   432     117.426  99.127-122.568
ATOM   6556  CE3 TRP   432     117.994  97.905-122.155
ATOM   6558  CD2 TRP   432     119.179  97.880-121.380
ATOM   6559  C   TRP   432     119.255  94.925-123.083
ATOM   6560  O   TRP   432     118.106  94.587-123.332
ATOM   6561  N   MET   433     119.964  95.675-123.937
ATOM   6563  CA  MET   433     119.435  96.145-125.229
ATOM   6565  CB  MET   433     120.262  97.335-125.737
ATOM   6568  CG  MET   433     120.178  98.569-124.841
ATOM   6571  SD  MET   433     121.222  99.919-125.446
ATOM   6572  CE  MET   433     120.263 101.345-124.886
ATOM   6576  C   MET   433     119.368  95.050-126.313
ATOM   6577  O   MET   433     119.004  95.345-127.445
ATOM   6578  N   GLY   434     119.752  93.803-126.004
ATOM   6580  CA  GLY   434     119.621  92.621-126.865
ATOM   6583  C   GLY   434     120.092  92.837-128.310
ATOM   6584  O   GLY   434     121.304  92.825-128.558
ATOM   6585  N   VAL   435     119.153  93.016-129.244
ATOM   6587  CA  VAL   435     119.377  93.430-130.644
ATOM   6589  CB  VAL   435     118.912  92.344-131.640
ATOM   6591  CG1 VAL   435     119.521  92.595-133.025
ATOM   6595  CG2 VAL   435     119.324  90.933-131.197
ATOM   6599  C   VAL   435     118.665  94.775-130.904
ATOM   6600  O   VAL   435     117.495  94.773-131.295
ATOM   6601  N   PRO   436     119.332  95.924-130.665
ATOM   6602  CD  PRO   436     120.701  96.034-130.195
ATOM   6605  CG  PRO   436     120.931  97.481-129.763
ATOM   6608  CB  PRO   436     119.641  98.231-130.092
ATOM   6611  CA  PRO   436     118.735  97.245-130.837
ATOM   6613  C   PRO   436     118.578  97.642-132.315
ATOM   6614  O   PRO   436     119.218  97.072-133.200
ATOM   6615  N   HID   437     117.734  98.650-132.556
ATOM   6617  CA  HID   437     117.530  99.343-133.836
ATOM   6619  CB  HID   437     116.860 100.683-133.495
ATOM   6622  CG  HID   437     116.123 101.351-134.625
ATOM   6623  ND1 HID   437     114.802 101.152-134.954
ATOM   6625  CE1 HID   437     114.463 102.093-135.852
ATOM   6627  NE2 HID   437     115.491 102.931-136.060
ATOM   6628  CD2 HID   437     116.592 102.387-135.384
ATOM   6630  C   HID   437     118.838  99.558-134.633
ATOM   6631  O   HID   437     119.797 100.125-134.104
ATOM   6632  N   GLY   438     118.886  99.078-135.882
ATOM   6634  CA  GLY   438     120.011  99.268-136.809
ATOM   6637  C   GLY   438     121.204  98.309-136.653
ATOM   6638  O   GLY   438     122.198  98.463-137.367
ATOM   6639  N   TYR   439     121.149  97.333-135.735
ATOM   6641  CA  TYR   439     122.224  96.342-135.538
ATOM   6643  CB  TYR   439     122.489  96.149-134.037
ATOM   6646  CG  TYR   439     123.217  97.328-133.412
ATOM   6647  CD1 TYR   439     124.608  97.449-133.609
ATOM   6649  CE1 TYR   439     125.257  98.667-133.331
ATOM   6651  CZ  TYR   439     124.501  99.786-132.920
ATOM   6652  OH  TYR   439     125.130 100.955-132.636
ATOM   6654  CE2 TYR   439     123.106  99.672-132.736
ATOM   6656  CD2 TYR   439     122.476  98.429-132.935
ATOM   6658  C   TYR   439     121.996  95.032-136.324
ATOM   6659  O   TYR   439     122.418  93.941-135.928
ATOM   6660  N   GLU   440     121.318  95.136-137.468
ATOM   6662  CA  GLU   440     121.265  94.152-138.551
ATOM   6664  CB  GLU   440     119.796  93.818-138.897
ATOM   6667  CG  GLU   440     119.085  94.594-140.021
ATOM   6670  CD  GLU   440     119.048  96.125-139.872
ATOM   6671  OE1 GLU   440     119.488  96.644-138.822
ATOM   6672  OE2 GLU   440     118.655  96.755-140.877
ATOM   6673  C   GLU   440     122.110  94.607-139.755
ATOM   6674  O   GLU   440     122.782  93.774-140.368
ATOM   6675  N   ILE   441     122.120  95.919-140.056
ATOM   6677  CA  ILE   441     122.842  96.587-141.162
ATOM   6679  CB  ILE   441     122.960  98.116-140.933
ATOM   6681  CG2 ILE   441     123.643  98.804-142.134
ATOM   6685  CG1 ILE   441     121.595  98.790-140.687
ATOM   6688  CD1 ILE   441     121.711 100.282-140.335
ATOM   6692  C   ILE   441     124.236  95.985-141.399
ATOM   6693  O   ILE   441     124.525  95.532-142.504
ATOM   6694  N   GLU   442     125.080  95.965-140.363
ATOM   6696  CA  GLU   442     126.440  95.405-140.386
ATOM   6698  CB  GLU   442     127.054  95.415-138.966
ATOM   6701  CG  GLU   442     126.126  94.883-137.861
ATOM   6704  CD  GLU   442     126.808  94.682-136.496
ATOM   6705  OE1 GLU   442     128.011  94.339-136.457
ATOM   6706  OE2 GLU   442     126.105  94.797-135.470
ATOM   6707  C   GLU   442     126.520  94.006-141.029
ATOM   6708  O   GLU   442     127.417  93.728-141.824
ATOM   6709  N   PHE   443     125.558  93.126-140.741
ATOM   6711  CA  PHE   443     125.469  91.799-141.347
ATOM   6713  CB  PHE   443     124.619  90.872-140.476
ATOM   6716  CG  PHE   443     125.203  90.539-139.117
ATOM   6717  CD1 PHE   443     124.917  91.338-137.995
ATOM   6719  CE1 PHE   443     125.761  91.281-136.874
ATOM   6721  CZ  PHE   443     126.779  90.314-136.818
ATOM   6723  CE2 PHE   443     126.871  89.336-137.825
ATOM   6725  CD2 PHE   443     126.074  89.444-138.976
ATOM   6727  C   PHE   443     124.931  91.847-142.785
ATOM   6728  O   PHE   443     125.467  91.155-143.649
ATOM   6729  N   ILE   444     123.893  92.655-143.048
ATOM   6731  CA  ILE   444     123.308  92.867-144.389
ATOM   6733  CB  ILE   444     122.110  93.850-144.332
ATOM   6735  CG2 ILE   444     121.568  94.183-145.736
ATOM   6739  CG1 ILE   444     120.958  93.368-143.421
ATOM   6742  CD1 ILE   444     120.472  91.939-143.685
ATOM   6746  C   ILE   444     124.352  93.340-145.412
ATOM   6747  O   ILE   444     124.405  92.803-146.514
ATOM   6748  N   PHE   445     125.185  94.321-145.053
ATOM   6750  CA  PHE   445     126.260  94.842-145.909
ATOM   6752  CB  PHE   445     126.710  96.212-145.378
ATOM   6755  CG  PHE   445     125.933  97.361-145.991
ATOM   6756  CD1 PHE   445     124.645  97.673-145.516
ATOM   6758  CE1 PHE   445     123.866  98.645-146.170
ATOM   6760  CZ  PHE   445     124.396  99.337-147.272
ATOM   6762  CE2 PHE   445     125.650  98.977-147.796
ATOM   6764  CD2 PHE   445     126.420  97.993-147.150
ATOM   6766  C   PHE   445     127.447  93.877-146.069
ATOM   6767  O   PHE   445     128.199  93.991-147.037
ATOM   6768  N   GLY   446     127.604  92.923-145.143
ATOM   6770  CA  GLY   446     128.683  91.933-145.136
ATOM   6773  C   GLY   446     129.918  92.330-144.324
ATOM   6774  O   GLY   446     130.948  91.664-144.430
ATOM   6775  N   ILE   447     129.809  93.347-143.461
ATOM   6777  CA  ILE   447     130.906  93.885-142.638
ATOM   6779  CB  ILE   447     130.436  95.071-141.759
ATOM   6781  CG2 ILE   447     131.624  95.717-141.018
ATOM   6785  CG1 ILE   447     129.650  96.153-142.540
ATOM   6788  CD1 ILE   447     130.405  96.799-143.711
ATOM   6792  C   ILE   447     131.656  92.807-141.823
ATOM   6793  O   ILE   447     132.883  92.883-141.781
ATOM   6794  N   PRO   448     131.017  91.771-141.227
ATOM   6795  CD  PRO   448     129.595  91.677-140.920
ATOM   6798  CG  PRO   448     129.396  90.439-140.048
ATOM   6801  CB  PRO   448     130.661  89.609-140.237
ATOM   6804  CA  PRO   448     131.723  90.638-140.623
ATOM   6806  C   PRO   448     132.863  90.008-141.438
ATOM   6807  O   PRO   448     133.766  89.435-140.827
ATOM   6808  N   LEU   449     132.844  90.080-142.776
ATOM   6810  CA  LEU   449     133.912  89.570-143.649
ATOM   6812  CB  LEU   449     133.415  89.516-145.107
ATOM   6815  CG  LEU   449     132.212  88.594-145.380
ATOM   6817  CD1 LEU   449     132.038  88.424-146.890
ATOM   6821  CD2 LEU   449     132.379  87.208-144.765
ATOM   6825  C   LEU   449     135.230  90.367-143.575
ATOM   6826  O   LEU   449     136.270  89.852-143.982
ATOM   6827  N   ASP   450     135.196  91.615-143.105
ATOM   6829  CA  ASP   450     136.363  92.486-142.911
ATOM   6831  CB  ASP   450     135.855  93.850-142.415
ATOM   6834  CG  ASP   450     136.937  94.909-142.177
ATOM   6835  OD1 ASP   450     138.147  94.594-142.284
ATOM   6836  OD2 ASP   450     136.566  96.052-141.832
ATOM   6837  C   ASP   450     137.381  91.854-141.927
ATOM   6838  O   ASP   450     137.050  91.655-140.754
ATOM   6839  N   PRO   451     138.621  91.528-142.357
ATOM   6840  CD  PRO   451     139.115  91.637-143.719
ATOM   6843  CG  PRO   451     140.415  90.838-143.793
ATOM   6846  CB  PRO   451     140.849  90.605-142.346
ATOM   6849  CA  PRO   451     139.644  90.968-141.472
ATOM   6851  C   PRO   451     140.047  91.892-140.312
ATOM   6852  O   PRO   451     140.544  91.401-139.304
ATOM   6853  N   SER   452     139.827  93.207-140.425
ATOM   6855  CA  SER   452     140.077  94.164-139.339
ATOM   6857  CB  SER   452     140.232  95.581-139.903
ATOM   6860  OG  SER   452     138.987  96.177-140.212
ATOM   6862  C   SER   452     139.032  94.113-138.210
ATOM   6863  O   SER   452     139.265  94.674-137.139
ATOM   6864  N   ARG   453     137.888  93.435-138.415
ATOM   6866  CA  ARG   453     136.756  93.388-137.474
ATOM   6868  CB  ARG   453     135.454  93.856-138.153
ATOM   6871  CG  ARG   453     135.518  95.169-138.958
ATOM   6874  CD  ARG   453     135.032  96.434-138.246
ATOM   6877  NE  ARG   453     135.219  97.588-139.151
ATOM   6879  CZ  ARG   453     134.839  98.842-138.967
ATOM   6880  NH1 ARG   453     134.169  99.220-137.915
ATOM   6883  NH2 ARG   453     135.142  99.741-139.860
ATOM   6886  C   ARG   453     136.612  91.986-136.869
ATOM   6887  O   ARG   453     136.508  90.983-137.578
ATOM   6888  N   ASN   454     136.593  91.905-135.537
ATOM   6890  CA  ASN   454     136.789  90.679-134.736
ATOM   6892  CB  ASN   454     137.020  91.103-133.273
ATOM   6895  CG  ASN   454     138.093  92.160-133.107
ATOM   6896  OD1 ASN   454     137.887  93.321-133.415
ATOM   6897  ND2 ASN   454     139.255  91.808-132.607
ATOM   6900  C   ASN   454     135.684  89.592-134.807
ATOM   6901  O   ASN   454     135.726  88.641-134.029
ATOM   6902  N   TYR   455     134.723  89.698-135.727
ATOM   6904  CA  TYR   455     133.548  88.823-135.836
ATOM   6906  CB  TYR   455     132.673  89.278-137.005
ATOM   6909  CG  TYR   455     132.161  90.690-136.863
ATOM   6910  CD1 TYR   455     132.853  91.752-137.480
ATOM   6912  CE1 TYR   455     132.155  92.942-137.758
ATOM   6914  CZ  TYR   455     130.909  93.188-137.136
ATOM   6915  OH  TYR   455     130.548  94.463-136.865
ATOM   6917  CE2 TYR   455     130.240  92.120-136.505
ATOM   6919  CD2 TYR   455     130.937  90.931-136.217
ATOM   6921  C   TYR   455     133.892  87.340-136.014
ATOM   6922  O   TYR   455     134.868  86.985-136.692
ATOM   6923  N   THR   456     133.034  86.472-135.476
ATOM   6925  CA  THR   456     133.214  85.010-135.496
ATOM   6927  CB  THR   456     132.184  84.309-134.590
ATOM   6929  CG2 THR   456     132.049  84.925-133.198
ATOM   6933  OG1 THR   456     130.939  84.347-135.227
ATOM   6935  C   THR   456     133.163  84.412-136.918
ATOM   6936  O   THR   456     132.794  85.068-137.899
ATOM   6937  N   ALA   457     133.545  83.135-137.041
ATOM   6939  CA  ALA   457     133.412  82.364-138.281
ATOM   6941  CB  ALA   457     134.181  81.046-138.122
ATOM   6945  C   ALA   457     131.934  82.141-138.669
ATOM   6946  O   ALA   457     131.556  82.345-139.820
ATOM   6947  N   GLU   458     131.109  81.740-137.700
ATOM   6949  CA  GLU   458     129.649  81.663-137.822
ATOM   6951  CB  GLU   458     128.971  81.122-136.539
ATOM   6954  CG  GLU   458     129.724  81.208-135.190
ATOM   6957  CD  GLU   458     128.890  81.915-134.114
ATOM   6958  OE1 GLU   458     128.085  81.230-133.452
ATOM   6959  OE2 GLU   458     129.062  83.150-133.974
ATOM   6960  C   GLU   458     129.024  82.993-138.279
ATOM   6961  O   GLU   458     128.183  82.999-139.174
ATOM   6962  N   GLU   459     129.444  84.127-137.713
ATOM   6964  CA  GLU   459     128.994  85.463-138.122
ATOM   6966  CB  GLU   459     129.561  86.533-137.182
ATOM   6969  CG  GLU   459     128.687  86.646-135.929
ATOM   6972  CD  GLU   459     129.148  87.769-135.003
ATOM   6973  OE1 GLU   459     130.367  87.888-134.747
ATOM   6974  OE2 GLU   459     128.259  88.525-134.539
ATOM   6975  C   GLU   459     129.339  85.814-139.573
ATOM   6976  O   GLU   459     128.534  86.452-140.252
ATOM   6977  N   LYS   460     130.532  85.433-140.048
ATOM   6979  CA  LYS   460     130.944  85.578-141.456
ATOM   6981  CB  LYS   460     132.432  85.195-141.608
ATOM   6984  CG  LYS   460     133.335  86.315-141.062
ATOM   6987  CD  LYS   460     134.821  85.932-140.975
ATOM   6990  CE  LYS   460     135.721  87.146-140.671
ATOM   6993  NZ  LYS   460     135.479  87.730-139.325
ATOM   6997  C   LYS   460     130.009  84.801-142.395
ATOM   6998  O   LYS   460     129.414  85.382-143.305
ATOM   6999  N   ILE   461     129.794  83.516-142.099
ATOM   7001  CA  ILE   461     128.836  82.638-142.798
ATOM   7003  CB  ILE   461     128.883  81.204-142.219
ATOM   7005  CG2 ILE   461     127.829  80.303-142.894
ATOM   7009  CG1 ILE   461     130.279  80.559-142.398
ATOM   7012  CD1 ILE   461     130.529  79.388-141.435
ATOM   7016  C   ILE   461     127.409  83.223-142.776
ATOM   7017  O   ILE   461     126.727  83.242-143.804
ATOM   7018  N   PHE   462     126.950  83.708-141.621
ATOM   7020  CA  PHE   462     125.662  84.383-141.443
ATOM   7022  CB  PHE   462     125.460  84.648-139.949
ATOM   7025  CG  PHE   462     124.186  85.377-139.575
ATOM   7026  CD1 PHE   462     122.928  84.805-139.851
ATOM   7028  CE1 PHE   462     121.754  85.488-139.486
ATOM   7030  CZ  PHE   462     121.831  86.596-138.626
ATOM   7032  CE2 PHE   462     123.085  87.163-138.343
ATOM   7034  CD2 PHE   462     124.258  86.492-138.721
ATOM   7036  C   PHE   462     125.529  85.646-142.312
ATOM   7037  O   PHE   462     124.551  85.755-143.049
ATOM   7038  N   ALA   463     126.516  86.551-142.305
ATOM   7040  CA  ALA   463     126.603  87.666-143.256
ATOM   7042  CB  ALA   463     127.917  88.434-143.050
ATOM   7046  C   ALA   463     126.421  87.202-144.713
ATOM   7047  O   ALA   463     125.526  87.688-145.397
ATOM   7048  N   GLN   464     127.204  86.221-145.178
ATOM   7050  CA  GLN   464     127.048  85.629-146.515
ATOM   7052  CB  GLN   464     128.036  84.466-146.710
ATOM   7055  CG  GLN   464     129.522  84.872-146.701
ATOM   7058  CD  GLN   464     130.442  83.748-146.222
ATOM   7059  OE1 GLN   464     131.270  83.900-145.344
ATOM   7060  NE2 GLN   464     130.352  82.562-146.788
ATOM   7063  C   GLN   464     125.604  85.167-146.802
ATOM   7064  O   GLN   464     125.032  85.496-147.843
ATOM   7065  N   ARG   465     125.006  84.396-145.884
ATOM   7067  CA  ARG   465     123.605  83.937-145.947
ATOM   7069  CB  ARG   465     123.329  83.055-144.715
ATOM   7072  CG  ARG   465     121.926  82.435-144.675
ATOM   7075  CD  ARG   465     121.771  81.544-143.429
ATOM   7078  NE  ARG   465     120.463  81.734-142.772
ATOM   7080  CZ  ARG   465     120.201  81.604-141.482
ATOM   7081  NH1 ARG   465     121.096  81.233-140.618
ATOM   7084  NH2 ARG   465     119.014  81.822-141.003
ATOM   7087  C   ARG   465     122.599  85.089-146.094
ATOM   7088  O   ARG   465     121.643  84.970-146.852
ATOM   7089  N   LEU   466     122.800  86.188-145.367
ATOM   7091  CA  LEU   466     121.949  87.382-145.417
ATOM   7093  CB  LEU   466     122.241  88.275-144.208
ATOM   7096  CG  LEU   466     121.783  87.662-142.874
ATOM   7098  CD1 LEU   466     122.544  88.340-141.748
ATOM   7102  CD2 LEU   466     120.289  87.859-142.635
ATOM   7106  C   LEU   466     122.117  88.167-146.724
ATOM   7107  O   LEU   466     121.122  88.422-147.401
ATOM   7108  N   MET   467     123.359  88.516-147.089
ATOM   7110  CA  MET   467     123.724  89.111-148.384
ATOM   7112  CB  MET   467     125.249  89.057-148.586
ATOM   7115  CG  MET   467     126.001  90.071-147.717
ATOM   7118  SD  MET   467     127.700  90.405-148.250
ATOM   7119  CE  MET   467     128.489  88.800-147.999
ATOM   7123  C   MET   467     123.016  88.391-149.535
ATOM   7124  O   MET   467     122.369  89.025-150.371
ATOM   7125  N   ARG   468     123.083  87.052-149.540
ATOM   7127  CA  ARG   468     122.366  86.194-150.485
ATOM   7129  CB  ARG   468     122.708  84.720-150.213
ATOM   7132  CG  ARG   468     122.069  83.766-151.229
ATOM   7135  CD  ARG   468     122.529  84.082-152.659
ATOM   7138  NE  ARG   468     123.069  82.892-153.305
ATOM   7140  CZ  ARG   468     124.311  82.598-153.597
ATOM   7141  NH1 ARG   468     125.296  83.453-153.514
ATOM   7144  NH2 ARG   468     124.550  81.375-153.967
ATOM   7147  C   ARG   468     120.861  86.452-150.549
ATOM   7148  O   ARG   468     120.366  86.716-151.639
ATOM   7149  N   TYR   469     120.139  86.384-149.425
ATOM   7151  CA  TYR   469     118.702  86.702-149.374
ATOM   7153  CB  TYR   469     118.176  86.687-147.928
ATOM   7156  CG  TYR   469     118.280  85.383-147.156
ATOM   7157  CD1 TYR   469     117.847  84.172-147.733
ATOM   7159  CE1 TYR   469     117.920  82.976-146.992
ATOM   7161  CZ  TYR   469     118.394  83.005-145.662
ATOM   7162  OH  TYR   469     118.474  81.852-144.945
ATOM   7164  CE2 TYR   469     118.624  84.243-145.024
ATOM   7166  CD2 TYR   469     118.515  85.435-145.765
ATOM   7168  C   TYR   469     118.378  88.058-150.022
ATOM   7169  O   TYR   469     117.492  88.140-150.872
ATOM   7170  N   TRP   470     119.105  89.113-149.639
ATOM   7172  CA  TRP   470     118.936  90.470-150.177
ATOM   7174  CB  TRP   470     119.822  91.460-149.402
ATOM   7177  CG  TRP   470     119.124  92.203-148.298
ATOM   7178  CD1 TRP   470     119.016  93.550-148.205
ATOM   7180  NE1 TRP   470     118.306  93.865-147.060
ATOM   7182  CE2 TRP   470     117.796  92.745-146.441
ATOM   7183  CZ2 TRP   470     117.109  92.558-145.230
ATOM   7185  CH2 TRP   470     116.957  91.256-144.721
ATOM   7187  CZ3 TRP   470     117.444  90.165-145.464
ATOM   7189  CE3 TRP   470     118.353  90.399-146.514
ATOM   7191  CD2 TRP   470     118.394  91.660-147.151
ATOM   7192  C   TRP   470     119.194  90.535-151.691
ATOM   7193  O   TRP   470     118.385  91.085-152.435
ATOM   7194  N   ALA   471     120.297  89.959-152.173
ATOM   7196  CA  ALA   471     120.635  89.919-153.596
ATOM   7198  CB  ALA   471     122.080  89.453-153.739
ATOM   7202  C   ALA   471     119.674  89.060-154.440
ATOM   7203  O   ALA   471     119.379  89.419-155.578
ATOM   7204  N   ASN   472     119.183  87.935-153.917
ATOM   7206  CA  ASN   472     118.133  87.130-154.553
ATOM   7208  CB  ASN   472     117.905  85.842-153.749
ATOM   7211  CG  ASN   472     118.941  84.779-154.024
ATOM   7212  OD1 ASN   472     119.687  84.837-154.992
ATOM   7213  ND2 ASN   472     119.005  83.785-153.174
ATOM   7216  C   ASN   472     116.837  87.929-154.702
ATOM   7217  O   ASN   472     116.339  88.092-155.815
ATOM   7218  N   PHE   473     116.351  88.504-153.600
ATOM   7220  CA  PHE   473     115.247  89.456-153.609
ATOM   7222  CB  PHE   473     115.028  89.962-152.181
ATOM   7225  CG  PHE   473     113.890  90.947-152.062
ATOM   7226  CD1 PHE   473     112.561  90.490-152.141
ATOM   7228  CE1 PHE   473     111.518  91.402-152.374
ATOM   7230  CZ  PHE   473     111.804  92.774-152.476
ATOM   7232  CE2 PHE   473     113.136  93.215-152.498
ATOM   7234  CD2 PHE   473     114.160  92.326-152.133
ATOM   7236  C   PHE   473     115.459  90.589-154.635
ATOM   7237  O   PHE   473     114.548  90.897-155.397
ATOM   7238  N   ALA   474     116.659  91.176-154.714
ATOM   7240  CA  ALA   474     117.021  92.152-155.747
ATOM   7242  CB  ALA   474     118.419  92.716-155.462
ATOM   7246  C   ALA   474     116.923  91.608-157.189
ATOM   7247  O   ALA   474     116.410  92.301-158.063
ATOM   7248  N   ARG   475     117.436  90.394-157.446
ATOM   7250  CA  ARG   475     117.413  89.706-158.753
ATOM   7252  CB  ARG   475     118.249  88.409-158.695
ATOM   7255  CG  ARG   475     119.769  88.617-158.744
ATOM   7258  CD  ARG   475     120.493  87.307-158.387
ATOM   7261  NE  ARG   475     121.856  87.557-157.893
ATOM   7263  CZ  ARG   475     122.401  87.140-156.764
ATOM   7264  NH1 ARG   475     121.842  86.407-155.848
ATOM   7267  NH2 ARG   475     123.617  87.460-156.486
ATOM   7270  C   ARG   475     115.994  89.382-159.222
ATOM   7271  O   ARG   475     115.578  89.832-160.285
ATOM   7272  N   THR   476     115.293  88.547-158.458
ATOM   7274  CA  THR   476     113.985  87.972-158.804
ATOM   7276  CB  THR   476     113.900  86.490-158.386
ATOM   7278  CG2 THR   476     114.930  85.621-159.107
ATOM   7282  OG1 THR   476     114.152  86.350-157.007
ATOM   7284  C   THR   476     112.850  88.772-158.166
ATOM   7285  O   THR   476     111.977  89.288-158.866
ATOM   7286  N   GLY   477     112.906  88.944-156.846
ATOM   7288  CA  GLY   477     111.791  89.324-155.974
ATOM   7291  C   GLY   477     111.505  88.297-154.869
ATOM   7292  O   GLY   477     110.627  88.532-154.046
ATOM   7293  N   ASP   478     112.239  87.180-154.849
ATOM   7295  CA  ASP   478     112.068  86.037-153.944
ATOM   7297  CB  ASP   478     111.567  84.825-154.760
ATOM   7300  CG  ASP   478     110.419  84.108-154.044
ATOM   7301  OD1 ASP   478     110.599  83.705-152.875
ATOM   7302  OD2 ASP   478     109.301  84.031-154.599
ATOM   7303  C   ASP   478     113.397  85.732-153.206
ATOM   7304  O   ASP   478     114.400  85.498-153.884
ATOM   7305  N   PRO   479     113.487  85.812-151.857
ATOM   7306  CD  PRO   479     112.412  86.245-150.975
ATOM   7309  CG  PRO   479     113.026  86.612-149.626
ATOM   7312  CB  PRO   479     114.481  86.145-149.680
ATOM   7315  CA  PRO   479     114.761  85.707-151.128
ATOM   7317  C   PRO   479     115.433  84.319-151.175
ATOM   7318  O   PRO   479     116.665  84.223-151.233
ATOM   7319  N   ASN   480     114.655  83.237-151.091
ATOM   7321  CA  ASN   480     115.173  81.860-151.061
ATOM   7323  CB  ASN   480     114.121  80.865-150.525
ATOM   7326  CG  ASN   480     112.673  81.154-150.884
ATOM   7327  OD1 ASN   480     111.795  80.921-150.073
ATOM   7328  ND2 ASN   480     112.400  81.607-152.088
ATOM   7331  C   ASN   480     115.736  81.411-152.421
ATOM   7332  O   ASN   480     115.100  81.609-153.449
ATOM   7333  N   GLU   481     116.915  80.784-152.382
ATOM   7335  CA  GLU   481     117.804  80.470-153.512
ATOM   7337  CB  GLU   481     118.782  79.357-153.069
ATOM   7340  CG  GLU   481     119.966  79.830-152.218
ATOM   7343  CD  GLU   481     121.022  80.537-153.072
ATOM   7344  OE1 GLU   481     120.686  81.604-153.621
ATOM   7345  OE2 GLU   481     122.193  80.101-153.151
ATOM   7346  C   GLU   481     117.122  80.081-154.844
ATOM   7347  O   GLU   481     116.801  78.909-155.034
ATOM   7348  N   PRO   482     116.982  80.996-155.825
ATOM   7349  CD  PRO   482     117.238  82.422-155.712
ATOM   7352  CG  PRO   482     116.548  83.077-156.903
ATOM   7355  CB  PRO   482     116.246  81.961-157.908
ATOM   7358  CA  PRO   482     116.534  80.646-157.173
ATOM   7360  C   PRO   482     117.600  79.805-157.878
ATOM   7361  O   PRO   482     117.315  79.050-158.808
TER   
ATOM   7362  N   PRO   483     114.975  75.027-153.615
ATOM   7363  CD  PRO   483     115.563  76.234-154.164
ATOM   7366  CG  PRO   483     117.078  76.026-154.118
ATOM   7369  CB  PRO   483     117.283  74.840-153.184
ATOM   7372  CA  PRO   483     115.998  74.030-153.376
ATOM   7374  C   PRO   483     115.668  73.017-152.266
ATOM   7375  O   PRO   483     114.754  72.214-152.413
ATOM   7376  N   LYS   484     116.515  72.933-151.232
ATOM   7378  CA  LYS   484     116.508  71.894-150.182
ATOM   7380  CB  LYS   484     117.265  70.631-150.667
ATOM   7383  CG  LYS   484     118.516  70.866-151.543
ATOM   7386  CD  LYS   484     118.217  70.745-153.052
ATOM   7389  CE  LYS   484     119.199  71.583-153.886
ATOM   7392  NZ  LYS   484     118.607  72.032-155.173
ATOM   7396  C   LYS   484     116.991  72.442-148.826
ATOM   7397  O   LYS   484     117.468  71.707-147.969
ATOM   7398  N   ALA   485     116.809  73.747-148.642
ATOM   7400  CA  ALA   485     116.965  74.456-147.377
ATOM   7402  CB  ALA   485     117.818  75.702-147.656
ATOM   7406  C   ALA   485     115.561  74.810-146.832
ATOM   7407  O   ALA   485     114.598  74.767-147.603
ATOM   7408  N   PRO   486     115.407  75.165-145.541
ATOM   7409  CD  PRO   486     116.414  75.089-144.498
ATOM   7412  CG  PRO   486     115.735  75.497-143.191
ATOM   7415  CB  PRO   486     114.312  75.937-143.537
ATOM   7418  CA  PRO   486     114.155  75.735-145.047
ATOM   7420  C   PRO   486     113.827  77.037-145.795
ATOM   7421  O   PRO   486     114.597  77.997-145.745
ATOM   7422  N   GLN   487     112.715  77.030-146.531
ATOM   7424  CA  GLN   487     112.282  78.123-147.412
ATOM   7426  CB  GLN   487     111.376  77.561-148.528
ATOM   7429  CG  GLN   487     111.970  76.394-149.341
ATOM   7432  CD  GLN   487     113.094  76.792-150.302
ATOM   7433  OE1 GLN   487     114.150  77.274-149.924
ATOM   7434  NE2 GLN   487     112.930  76.561-151.589
ATOM   7437  C   GLN   487     111.553  79.234-146.627
ATOM   7438  O   GLN   487     111.113  79.034-145.492
ATOM   7439  N   TRP   488     111.389  80.398-147.257
ATOM   7441  CA  TRP   488     110.784  81.596-146.678
ATOM   7443  CB  TRP   488     111.717  82.781-146.988
ATOM   7446  CG  TRP   488     111.576  84.025-146.159
ATOM   7447  CD1 TRP   488     110.432  84.533-145.637
ATOM   7449  NE1 TRP   488     110.689  85.801-145.147
ATOM   7451  CE2 TRP   488     111.923  86.252-145.560
ATOM   7452  CZ2 TRP   488     112.628  87.428-145.270
ATOM   7454  CH2 TRP   488     114.035  87.413-145.286
ATOM   7456  CZ3 TRP   488     114.716  86.258-145.711
ATOM   7458  CE3 TRP   488     113.998  85.098-146.062
ATOM   7460  CD2 TRP   488     112.586  85.062-145.975
ATOM   7461  C   TRP   488     109.366  81.797-147.248
ATOM   7462  O   TRP   488     109.236  82.189-148.402
ATOM   7463  N   PRO   489     108.278  81.542-146.497
ATOM   7464  CD  PRO   489     108.253  80.973-145.163
ATOM   7467  CG  PRO   489     106.804  80.580-144.885
ATOM   7470  CB  PRO   489     105.965  81.048-146.074
ATOM   7473  CA  PRO   489     106.929  81.786-147.001
ATOM   7475  C   PRO   489     106.601  83.293-147.069
ATOM   7476  O   PRO   489     106.939  84.026-146.135
ATOM   7477  N   PRO   490     105.911  83.771-148.125
ATOM   7478  CD  PRO   490     105.610  83.038-149.344
ATOM   7481  CG  PRO   490     104.985  84.019-150.334
ATOM   7484  CB  PRO   490     104.783  85.332-149.575
ATOM   7487  CA  PRO   490     105.436  85.149-148.199
ATOM   7489  C   PRO   490     104.473  85.514-147.055
ATOM   7490  O   PRO   490     103.583  84.744-146.681
ATOM   7491  N   TYR   491     104.598  86.745-146.561
ATOM   7493  CA  TYR   491     103.740  87.323-145.531
ATOM   7495  CB  TYR   491     104.417  88.559-144.918
ATOM   7498  CG  TYR   491     103.637  89.208-143.779
ATOM   7499  CD1 TYR   491     102.692  90.219-144.051
ATOM   7501  CE1 TYR   491     101.829  90.636-143.024
ATOM   7503  CZ  TYR   491     102.264  90.501-141.699
ATOM   7504  OH  TYR   491     101.790  91.369-140.770
ATOM   7506  CE2 TYR   491     103.218  89.505-141.389
ATOM   7508  CD2 TYR   491     103.872  88.827-142.439
ATOM   7510  C   TYR   491     102.347  87.648-146.093
ATOM   7511  O   TYR   491     102.094  88.731-146.611
ATOM   7512  N   THR   492     101.416  86.703-145.981
ATOM   7514  CA  THR   492      99.973  86.939-146.186
ATOM   7516  CB  THR   492      99.241  85.644-146.587
ATOM   7518  CG2 THR   492      99.674  84.420-145.779
ATOM   7522  OG1 THR   492      97.845  85.776-146.407
ATOM   7524  C   THR   492      99.334  87.560-144.940
ATOM   7525  O   THR   492      99.664  87.178-143.820
ATOM   7526  N   ALA   493      98.376  88.478-145.113
ATOM   7528  CA  ALA   493      97.571  89.055-144.030
ATOM   7530  CB  ALA   493      96.556  90.024-144.653
ATOM   7534  C   ALA   493      96.873  88.017-143.119
ATOM   7535  O   ALA   493      96.647  88.290-141.938
ATOM   7536  N   GLY   494      96.527  86.838-143.651
ATOM   7538  CA  GLY   494      95.855  85.766-142.906
ATOM   7541  C   GLY   494      96.809  84.938-142.035
ATOM   7542  O   GLY   494      96.613  84.794-140.827
ATOM   7543  N   ALA   495      97.850  84.361-142.642
ATOM   7545  CA  ALA   495      98.835  83.561-141.909
ATOM   7547  CB  ALA   495      99.545  82.584-142.851
ATOM   7551  C   ALA   495      99.817  84.422-141.092
ATOM   7552  O   ALA   495     100.214  84.008-140.003
ATOM   7553  N   GLN   496     100.196  85.595-141.608
ATOM   7555  CA  GLN   496     101.211  86.506-141.068
ATOM   7557  CB  GLN   496     100.691  87.221-139.809
ATOM   7560  CG  GLN   496      99.544  88.195-140.115
ATOM   7563  CD  GLN   496      98.628  88.397-138.914
ATOM   7564  OE1 GLN   496      99.059  88.507-137.776
ATOM   7565  NE2 GLN   496      97.331  88.447-139.120
ATOM   7568  C   GLN   496     102.541  85.776-140.840
ATOM   7569  O   GLN   496     103.081  85.768-139.733
ATOM   7570  N   GLN   497     103.049  85.138-141.896
ATOM   7572  CA  GLN   497     104.247  84.304-141.840
ATOM   7574  CB  GLN   497     104.144  83.154-142.856
ATOM   7577  CG  GLN   497     103.396  81.974-142.220
ATOM   7580  CD  GLN   497     103.058  80.886-143.227
ATOM   7581  OE1 GLN   497     102.048  80.932-143.904
ATOM   7582  NE2 GLN   497     103.848  79.841-143.331
ATOM   7585  C   GLN   497     105.523  85.133-142.021
ATOM   7586  O   GLN   497     105.628  85.931-142.950
ATOM   7587  N   TYR   498     106.475  84.943-141.112
ATOM   7589  CA  TYR   498     107.797  85.570-141.112
ATOM   7591  CB  TYR   498     107.784  86.800-140.187
ATOM   7594  CG  TYR   498     107.601  86.496-138.710
ATOM   7595  CD1 TYR   498     106.302  86.362-138.179
ATOM   7597  CE1 TYR   498     106.127  86.181-136.795
ATOM   7599  CZ  TYR   498     107.232  86.312-135.930
ATOM   7600  OH  TYR   498     107.027  86.329-134.588
ATOM   7602  CE2 TYR   498     108.538  86.367-136.462
ATOM   7604  CD2 TYR   498     108.721  86.400-137.859
ATOM   7606  C   TYR   498     108.867  84.550-140.693
ATOM   7607  O   TYR   498     108.530  83.466-140.218
ATOM   7608  N   VAL   499     110.148  84.883-140.863
ATOM   7610  CA  VAL   499     111.276  84.017-140.460
ATOM   7612  CB  VAL   499     112.109  83.547-141.666
ATOM   7614  CG1 VAL   499     111.254  82.707-142.622
ATOM   7618  CG2 VAL   499     112.771  84.702-142.429
ATOM   7622  C   VAL   499     112.191  84.657-139.414
ATOM   7623  O   VAL   499     112.361  85.880-139.406
ATOM   7624  N   SER   500     112.793  83.827-138.556
ATOM   7626  CA  SER   500     113.971  84.213-137.770
ATOM   7628  CB  SER   500     114.288  83.204-136.646
ATOM   7631  OG  SER   500     115.145  82.145-137.044
ATOM   7633  C   SER   500     115.180  84.455-138.685
ATOM   7634  O   SER   500     115.524  83.644-139.550
ATOM   7635  N   LEU   501     115.824  85.610-138.521
ATOM   7637  CA  LEU   501     117.157  85.885-139.049
ATOM   7639  CB  LEU   501     117.178  87.176-139.884
ATOM   7642  CG  LEU   501     116.429  87.068-141.225
ATOM   7644  CD1 LEU   501     116.604  88.360-142.024
ATOM   7648  CD2 LEU   501     116.905  85.913-142.108
ATOM   7652  C   LEU   501     118.164  85.856-137.898
ATOM   7653  O   LEU   501     118.522  86.871-137.291
ATOM   7654  N   ASP   502     118.595  84.639-137.586
ATOM   7656  CA  ASP   502     119.684  84.346-136.664
ATOM   7658  CB  ASP   502     119.109  84.025-135.277
ATOM   7661  CG  ASP   502     118.637  82.573-135.149
ATOM   7662  OD1 ASP   502     119.460  81.781-134.629
ATOM   7663  OD2 ASP   502     117.521  82.269-135.624
ATOM   7664  C   ASP   502     120.633  83.263-137.212
ATOM   7665  O   ASP   502     120.543  82.860-138.373
ATOM   7666  N   LEU   503     121.538  82.768-136.366
ATOM   7668  CA  LEU   503     122.547  81.782-136.759
ATOM   7670  CB  LEU   503     123.590  81.638-135.634
ATOM   7673  CG  LEU   503     124.323  82.950-135.285
ATOM   7675  CD1 LEU   503     125.208  82.747-134.060
ATOM   7679  CD2 LEU   503     125.165  83.482-136.444
ATOM   7683  C   LEU   503     121.909  80.435-137.147
ATOM   7684  O   LEU   503     122.380  79.781-138.079
ATOM   7685  N   ARG   504     120.805  80.056-136.487
ATOM   7687  CA  ARG   504     119.967  78.896-136.832
ATOM   7689  CB  ARG   504     118.811  78.785-135.822
ATOM   7692  CG  ARG   504     119.288  78.498-134.392
ATOM   7695  CD  ARG   504     118.092  78.520-133.438
ATOM   7698  NE  ARG   504     118.498  78.148-132.069
ATOM   7700  CZ  ARG   504     117.691  77.804-131.084
ATOM   7701  NH1 ARG   504     116.395  77.782-131.223
ATOM   7704  NH2 ARG   504     118.184  77.464-129.925
ATOM   7707  C   ARG   504     119.386  79.005-138.257
ATOM   7708  O   ARG   504     119.228  80.115-138.772
ATOM   7709  N   PRO   505     119.059  77.874-138.915
ATOM   7710  CD  PRO   505     119.334  76.519-138.461
ATOM   7713  CG  PRO   505     118.903  75.571-139.576
ATOM   7716  CB  PRO   505     118.094  76.415-140.562
ATOM   7719  CA  PRO   505     118.264  77.880-140.145
ATOM   7721  C   PRO   505     116.906  78.582-139.950
ATOM   7722  O   PRO   505     116.407  78.648-138.831
ATOM   7723  N   LEU   506     116.314  79.087-141.042
ATOM   7725  CA  LEU   506     115.090  79.906-141.028
ATOM   7727  CB  LEU   506     114.654  80.244-142.473
ATOM   7730  CG  LEU   506     115.614  81.118-143.297
ATOM   7732  CD1 LEU   506     115.003  81.423-144.666
ATOM   7736  CD2 LEU   506     115.925  82.454-142.629
ATOM   7740  C   LEU   506     113.922  79.243-140.276
ATOM   7741  O   LEU   506     113.353  78.257-140.747
ATOM   7742  N   GLU   507     113.563  79.793-139.116
ATOM   7744  CA  GLU   507     112.413  79.345-138.329
ATOM   7746  CB  GLU   507     112.722  79.486-136.831
ATOM   7749  CG  GLU   507     111.866  78.537-135.980
ATOM   7752  CD  GLU   507     111.553  79.173-134.625
ATOM   7753  OE1 GLU   507     112.500  79.430-133.847
ATOM   7754  OE2 GLU   507     110.373  79.507-134.382
ATOM   7755  C   GLU   507     111.144  80.110-138.739
ATOM   7756  O   GLU   507     111.024  81.314-138.505
ATOM   7757  N   VAL   508     110.208  79.419-139.402
ATOM   7759  CA  VAL   508     108.949  79.992-139.914
ATOM   7761  CB  VAL   508     108.343  79.129-141.040
ATOM   7763  CG1 VAL   508     106.998  79.695-141.529
ATOM   7767  CG2 VAL   508     109.285  79.048-142.248
ATOM   7771  C   VAL   508     107.927  80.192-138.790
ATOM   7772  O   VAL   508     107.296  79.240-138.329
ATOM   7773  N   ARG   509     107.705  81.449-138.398
ATOM   7775  CA  ARG   509     106.773  81.859-137.335
ATOM   7777  CB  ARG   509     107.522  82.765-136.341
ATOM   7780  CG  ARG   509     108.598  81.975-135.576
ATOM   7783  CD  ARG   509     109.285  82.846-134.519
ATOM   7786  NE  ARG   509     110.541  82.226-134.062
ATOM   7788  CZ  ARG   509     111.681  82.826-133.775
ATOM   7789  NH1 ARG   509     111.776  84.121-133.770
ATOM   7792  NH2 ARG   509     112.754  82.162-133.491
ATOM   7795  C   ARG   509     105.515  82.530-137.898
ATOM   7796  O   ARG   509     105.523  83.087-138.994
ATOM   7797  N   ARG   510     104.415  82.481-137.138
ATOM   7799  CA  ARG   510     103.128  83.140-137.446
ATOM   7801  CB  ARG   510     101.969  82.130-137.330
ATOM   7804  CG  ARG   510     101.732  81.321-138.617
ATOM   7807  CD  ARG   510     100.341  80.665-138.626
ATOM   7810  NE  ARG   510      99.266  81.662-138.811
ATOM   7812  CZ  ARG   510      97.966  81.488-138.659
ATOM   7813  NH1 ARG   510      97.465  80.337-138.308
ATOM   7816  NH2 ARG   510      97.128  82.466-138.867
ATOM   7819  C   ARG   510     102.878  84.317-136.503
ATOM   7820  O   ARG   510     103.185  84.222-135.318
ATOM   7821  N   GLY   511     102.309  85.403-137.021
ATOM   7823  CA  GLY   511     101.865  86.553-136.233
ATOM   7826  C   GLY   511     103.002  87.519-135.906
ATOM   7827  O   GLY   511     103.676  87.378-134.882
ATOM   7828  N   LEU   512     103.198  88.538-136.747
ATOM   7830  CA  LEU   512     104.182  89.599-136.503
ATOM   7832  CB  LEU   512     104.523  90.314-137.826
ATOM   7835  CG  LEU   512     105.636  91.376-137.709
ATOM   7837  CD1 LEU   512     106.940  90.788-137.153
ATOM   7841  CD2 LEU   512     105.923  91.960-139.092
ATOM   7845  C   LEU   512     103.673  90.540-135.398
ATOM   7846  O   LEU   512     103.021  91.540-135.668
ATOM   7847  N   ARG   513     103.890  90.139-134.136
ATOM   7849  CA  ARG   513     103.495  90.866-132.909
ATOM   7851  CB  ARG   513     104.391  92.114-132.791
ATOM   7854  CG  ARG   513     104.505  92.623-131.350
ATOM   7857  CD  ARG   513     105.814  92.257-130.642
ATOM   7860  NE  ARG   513     105.903  93.114-129.464
ATOM   7862  CZ  ARG   513     105.885  92.823-128.189
ATOM   7863  NH1 ARG   513     106.414  91.760-127.667
ATOM   7866  NH2 ARG   513     105.298  93.640-127.388
ATOM   7869  C   ARG   513     101.984  91.194-132.817
ATOM   7870  O   ARG   513     101.558  92.082-132.078
ATOM   7871  N   ALA   514     101.163  90.378-133.485
ATOM   7873  CA  ALA   514      99.710  90.504-133.656
ATOM   7875  CB  ALA   514      99.157  89.141-134.099
ATOM   7879  C   ALA   514      98.948  91.062-132.437
ATOM   7880  O   ALA   514      98.285  92.089-132.549
ATOM   7881  N   GLN   515      99.049  90.413-131.270
ATOM   7883  CA  GLN   515      98.301  90.792-130.056
ATOM   7885  CB  GLN   515      98.453  89.713-128.963
ATOM   7888  CG  GLN   515      98.114  88.272-129.392
ATOM   7891  CD  GLN   515      96.732  88.111-130.025
ATOM   7892  OE1 GLN   515      95.828  88.902-129.847
ATOM   7893  NE2 GLN   515      96.501  87.052-130.767
ATOM   7896  C   GLN   515      98.662  92.176-129.477
ATOM   7897  O   GLN   515      97.879  92.744-128.719
ATOM   7898  N   ALA   516      99.842  92.721-129.787
ATOM   7900  CA  ALA   516     100.212  94.096-129.448
ATOM   7902  CB  ALA   516     101.728  94.170-129.243
ATOM   7906  C   ALA   516      99.705  95.077-130.517
ATOM   7907  O   ALA   516      99.062  96.078-130.204
ATOM   7908  N   CYX   517      99.938  94.764-131.789
ATOM   7910  CA  CYX   517      99.503  95.584-132.918
ATOM   7912  CB  CYX   517     100.239  95.106-134.170
ATOM   7915  SG  CYX   517     102.041  95.049-133.946
ATOM   7916  C   CYX   517      97.975  95.670-133.080
ATOM   7917  O   CYX   517      97.480  96.640-133.643
ATOM   7918  N   ALA   518      97.213  94.702-132.565
ATOM   7920  CA  ALA   518      95.760  94.788-132.409
ATOM   7922  CB  ALA   518      95.249  93.450-131.863
ATOM   7926  C   ALA   518      95.313  95.972-131.527
ATOM   7927  O   ALA   518      94.317  96.624-131.839
ATOM   7928  N   PHE   519      96.046  96.265-130.445
ATOM   7930  CA  PHE   519      95.810  97.456-129.626
ATOM   7932  CB  PHE   519      96.562  97.344-128.286
ATOM   7935  CG  PHE   519      96.728  98.650-127.528
ATOM   7936  CD1 PHE   519      95.675  99.151-126.738
ATOM   7938  CE1 PHE   519      95.739 100.468-126.249
ATOM   7940  CZ  PHE   519      96.956 101.170-126.297
ATOM   7942  CE2 PHE   519      98.004 100.678-127.093
ATOM   7944  CD2 PHE   519      97.940  99.367-127.596
ATOM   7946  C   PHE   519      96.150  98.724-130.427
ATOM   7947  O   PHE   519      95.252  99.514-130.732
ATOM   7948  N   TRP   520      97.420  98.873-130.827
ATOM   7950  CA  TRP   520      97.940 100.035-131.561
ATOM   7952  CB  TRP   520      99.420  99.821-131.901
ATOM   7955  CG  TRP   520     100.354  99.880-130.732
ATOM   7956  CD1 TRP   520     100.955  98.813-130.160
ATOM   7958  NE1 TRP   520     101.716  99.252-129.096
ATOM   7960  CE2 TRP   520     101.581 100.602-128.871
ATOM   7961  CZ2 TRP   520     101.884 101.406-127.762
ATOM   7963  CH2 TRP   520     101.270 102.664-127.649
ATOM   7965  CZ3 TRP   520     100.495 103.168-128.711
ATOM   7967  CE3 TRP   520     100.248 102.374-129.849
ATOM   7969  CD2 TRP   520     100.720 101.042-129.922
ATOM   7970  C   TRP   520      97.147 100.384-132.828
ATOM   7971  O   TRP   520      96.734 101.528-132.978
ATOM   7972  N   ASN   521      96.921  99.413-133.716
ATOM   7974  CA  ASN   521      96.381  99.627-135.060
ATOM   7976  CB  ASN   521      97.208  98.821-136.090
ATOM   7979  CG  ASN   521      98.721  98.815-135.963
ATOM   7980  OD1 ASN   521      99.362  99.562-135.246
ATOM   7981  ND2 ASN   521      99.344  97.913-136.686
ATOM   7984  C   ASN   521      94.886  99.250-135.165
ATOM   7985  O   ASN   521      94.431  98.845-136.240
ATOM   7986  N   ARG   522      94.113  99.307-134.065
ATOM   7988  CA  ARG   522      92.682  98.922-134.078
ATOM   7990  CB  ARG   522      92.531  97.397-134.289
ATOM   7993  CG  ARG   522      91.632  97.095-135.499
ATOM   7996  CD  ARG   522      91.539  95.590-135.775
ATOM   7999  NE  ARG   522      92.783  95.061-136.368
ATOM   8001  CZ  ARG   522      92.962  93.852-136.873
ATOM   8002  NH1 ARG   522      92.003  92.968-136.919
ATOM   8005  NH2 ARG   522      94.118  93.508-137.361
ATOM   8008  C   ARG   522      91.832  99.382-132.895
ATOM   8009  O   ARG   522      90.634  99.603-133.091
ATOM   8010  N   PHE   523      92.399  99.448-131.691
ATOM   8012  CA  PHE   523      91.711  99.923-130.485
ATOM   8014  CB  PHE   523      91.959  98.954-129.323
ATOM   8017  CG  PHE   523      91.312  99.390-128.026
ATOM   8018  CD1 PHE   523      89.912  99.345-127.886
ATOM   8020  CE1 PHE   523      89.291 100.073-126.853
ATOM   8022  CZ  PHE   523      90.067 100.567-125.790
ATOM   8024  CE2 PHE   523      91.467 100.465-125.850
ATOM   8026  CD2 PHE   523      92.080 100.037-127.041
ATOM   8028  C   PHE   523      92.104 101.363-130.128
ATOM   8029  O   PHE   523      91.243 102.239-130.097
ATOM   8030  N   LEU   524      93.400 101.618-129.926
ATOM   8032  CA  LEU   524      93.963 102.917-129.539
ATOM   8034  CB  LEU   524      95.502 102.768-129.499
ATOM   8037  CG  LEU   524      96.318 103.886-128.826
ATOM   8039  CD1 LEU   524      96.550 105.077-129.755
ATOM   8043  CD2 LEU   524      95.721 104.373-127.507
ATOM   8047  C   LEU   524      93.423 104.123-130.353
ATOM   8048  O   LEU   524      93.011 105.098-129.723
ATOM   8049  N   PRO   525      93.345 104.093-131.705
ATOM   8050  CD  PRO   525      93.865 103.060-132.587
ATOM   8053  CG  PRO   525      93.738 103.557-134.023
ATOM   8056  CB  PRO   525      92.867 104.811-133.961
ATOM   8059  CA  PRO   525      92.739 105.179-132.479
ATOM   8061  C   PRO   525      91.281 105.462-132.091
ATOM   8062  O   PRO   525      90.896 106.622-131.981
ATOM   8063  N   LYS   526      90.478 104.421-131.820
ATOM   8065  CA  LYS   526      89.079 104.565-131.378
ATOM   8067  CB  LYS   526      88.339 103.218-131.369
ATOM   8070  CG  LYS   526      88.325 102.522-132.735
ATOM   8073  CD  LYS   526      87.619 101.169-132.615
ATOM   8076  CE  LYS   526      87.594 100.477-133.979
ATOM   8079  NZ  LYS   526      86.863  99.190-133.905
ATOM   8083  C   LYS   526      88.990 105.222-130.003
ATOM   8084  O   LYS   526      88.194 106.136-129.833
ATOM   8085  N   LEU   527      89.801 104.766-129.043
ATOM   8087  CA  LEU   527      89.925 105.374-127.712
ATOM   8089  CB  LEU   527      90.996 104.609-126.906
ATOM   8092  CG  LEU   527      91.071 105.001-125.414
ATOM   8094  CD1 LEU   527      91.803 103.902-124.645
ATOM   8098  CD2 LEU   527      91.810 106.322-125.191
ATOM   8102  C   LEU   527      90.204 106.883-127.814
ATOM   8103  O   LEU   527      89.460 107.682-127.248
ATOM   8104  N   LEU   528      91.240 107.273-128.564
ATOM   8106  CA  LEU   528      91.566 108.680-128.820
ATOM   8108  CB  LEU   528      92.871 108.774-129.634
ATOM   8111  CG  LEU   528      94.138 108.434-128.829
ATOM   8113  CD1 LEU   528      95.363 108.547-129.740
ATOM   8117  CD2 LEU   528      94.347 109.366-127.633
ATOM   8121  C   LEU   528      90.416 109.440-129.502
ATOM   8122  O   LEU   528      90.022 110.499-129.023
ATOM   8123  N   SER   529      89.857 108.895-130.587
ATOM   8125  CA  SER   529      88.712 109.467-131.313
ATOM   8127  CB  SER   529      88.389 108.606-132.536
ATOM   8130  OG  SER   529      87.376 109.207-133.317
ATOM   8132  C   SER   529      87.449 109.646-130.461
ATOM   8133  O   SER   529      86.635 110.506-130.784
ATOM   8134  N   ALA   530      87.251 108.819-129.432
ATOM   8136  CA  ALA   530      86.177 108.953-128.448
ATOM   8138  CB  ALA   530      85.809 107.545-127.962
ATOM   8142  C   ALA   530      86.532 109.885-127.268
ATOM   8143  O   ALA   530      85.674 110.169-126.437
ATOM   8144  N   THR   531      87.785 110.347-127.173
ATOM   8146  CA  THR   531      88.292 111.219-126.099
ATOM   8148  CB  THR   531      89.046 110.430-125.019
ATOM   8150  CG2 THR   531      88.157 109.413-124.305
ATOM   8154  OG1 THR   531      90.145 109.735-125.567
ATOM   8156  C   THR   531      89.216 112.298-126.650
ATOM   8157  O   THR   531      89.334 113.366-126.051
TER   
ATOM   8158  C1  MOL   532     118.920 104.816-136.980
ATOM   8162  S1  MOL   532     118.450 105.923-135.962
ATOM   8163  O1  MOL   532     118.333 105.133-134.565
ATOM   8164  O2  MOL   532     117.025 106.431-136.529
ATOM   8165  S2  MOL   532     119.757 107.521-135.845
ATOM   8166  C2  MOL   532     119.626 107.890-134.080
ATOM   8169  C3  MOL   532     118.224 108.231-133.552
ATOM   8172  C4  MOL   532     118.283 108.656-132.076
ATOM   8175  C5  MOL   532     117.176 109.649-131.713
ATOM   8178  C6  MOL   532     117.463 110.330-130.369
ATOM   8181  C7  MOL   532     116.725 111.669-130.281
ATOM   8184  C8  MOL   532     117.066 112.383-128.970
ATOM   8187  C9  MOL   532     116.554 113.826-128.994
ATOM   8190  C10 MOL   532     116.511 114.414-127.581
ATOM   8193  C11 MOL   532     115.791 115.767-127.589
ATOM   8196  C12 MOL   532     115.569 116.280-126.160
ATOM   8199  C13 MOL   532     114.382 117.245-126.112
ATOM   8202  C14 MOL   532     114.193 117.755-124.674
ATOM   8205  N1  MOL   532     112.852 118.329-124.394
ATOM   8206  C16 MOL   532     112.424 119.265-125.458
ATOM   8210  C17 MOL   532     111.849 117.258-124.232
ATOM   8214  C15 MOL   532     112.925 119.059-123.113
TER   
END   
