# Supplementary material for: Selective and Irreversible Inhibitors of Aphid Acetylcholinesterases: Steps Toward Human-Safe Insecticides
Source: PLoS One. 2009 Feb 4;4(2):e4349. doi: 10.1371/journal.pone.0004349 (PMC2632757; doi:10.1371/journal.pone.0004349)
Supplement: Dataset S2 — The refined model of the human AChE in complex with AMTS13 (0.23 MB TXT) [file pone.0004349.s002.txt]

REMARK Refined Model of Human AChE with AMTS13
ATOM      1  N   ASP     1     -21.582  28.145   4.737
ATOM      3  CA  ASP     1     -20.517  29.062   5.128
ATOM      5  CB  ASP     1     -21.049  30.505   5.070
ATOM      8  CG  ASP     1     -19.989  31.559   5.419
ATOM      9  OD1 ASP     1     -18.876  31.472   4.848
ATOM     10  OD2 ASP     1     -20.323  32.441   6.244
ATOM     11  C   ASP     1     -19.970  28.748   6.530
ATOM     12  O   ASP     1     -18.809  29.052   6.796
ATOM     13  N   ALA     2     -20.778  28.130   7.405
ATOM     15  CA  ALA     2     -20.344  27.573   8.685
ATOM     17  CB  ALA     2     -21.358  27.972   9.763
ATOM     21  C   ALA     2     -20.210  26.047   8.597
ATOM     22  O   ALA     2     -19.433  25.456   9.346
ATOM     23  N   GLU     3     -20.974  25.426   7.687
ATOM     25  CA  GLU     3     -21.155  23.984   7.557
ATOM     27  CB  GLU     3     -22.515  23.740   6.877
ATOM     30  CG  GLU     3     -23.691  24.228   7.746
ATOM     33  CD  GLU     3     -25.035  24.198   7.018
ATOM     34  OE1 GLU     3     -26.016  23.765   7.658
ATOM     35  OE2 GLU     3     -25.077  24.651   5.853
ATOM     36  C   GLU     3     -20.022  23.318   6.763
ATOM     37  O   GLU     3     -19.807  22.117   6.927
ATOM     38  N   LEU     4     -19.307  24.083   5.921
ATOM     40  CA  LEU     4     -18.224  23.592   5.075
ATOM     42  CB  LEU     4     -18.758  23.128   3.702
ATOM     45  CG  LEU     4     -19.311  24.239   2.775
ATOM     47  CD1 LEU     4     -19.051  23.858   1.310
ATOM     51  CD2 LEU     4     -20.813  24.501   2.969
ATOM     55  C   LEU     4     -17.060  24.594   4.974
ATOM     56  O   LEU     4     -16.357  24.615   3.966
ATOM     57  N   LEU     5     -16.840  25.411   6.017
ATOM     59  CA  LEU     5     -15.698  26.317   6.121
ATOM     61  CB  LEU     5     -16.152  27.763   5.845
ATOM     64  CG  LEU     5     -15.092  28.667   5.172
ATOM     66  CD1 LEU     5     -15.794  29.800   4.425
ATOM     70  CD2 LEU     5     -14.082  29.290   6.164
ATOM     74  C   LEU     5     -15.073  26.125   7.506
ATOM     75  O   LEU     5     -15.746  26.287   8.526
ATOM     76  N   VAL     6     -13.780  25.781   7.517
ATOM     78  CA  VAL     6     -12.976  25.493   8.702
ATOM     80  CB  VAL     6     -12.553  24.005   8.775
ATOM     82  CG1 VAL     6     -13.701  23.126   9.288
ATOM     86  CG2 VAL     6     -12.028  23.437   7.446
ATOM     90  C   VAL     6     -11.751  26.403   8.724
ATOM     91  O   VAL     6     -11.184  26.719   7.678
ATOM     92  N   THR     7     -11.332  26.779   9.937
ATOM     94  CA  THR     7     -10.101  27.517  10.178
ATOM     96  CB  THR     7     -10.335  28.632  11.211
ATOM     98  CG2 THR     7      -9.082  29.505  11.369
ATOM    102  OG1 THR     7     -11.420  29.446  10.807
ATOM    104  C   THR     7      -9.042  26.501  10.603
ATOM    105  O   THR     7      -9.088  25.968  11.713
ATOM    106  N   VAL     8      -8.106  26.240   9.685
ATOM    108  CA  VAL     8      -6.998  25.300   9.826
ATOM    110  CB  VAL     8      -7.036  24.242   8.691
ATOM    112  CG1 VAL     8      -8.275  23.330   8.798
ATOM    116  CG2 VAL     8      -6.929  24.865   7.285
ATOM    120  C   VAL     8      -5.665  26.065   9.886
ATOM    121  O   VAL     8      -5.628  27.293   9.795
ATOM    122  N   ARG     9      -4.572  25.304  10.030
ATOM    124  CA  ARG     9      -3.188  25.747   9.952
ATOM    126  CB  ARG     9      -2.296  24.527  10.274
ATOM    129  CG  ARG     9       -.771  24.767  10.207
ATOM    132  CD  ARG     9       -.235  25.632  11.366
ATOM    135  NE  ARG     9        .094  24.845  12.578
ATOM    137  CZ  ARG     9        .986  25.206  13.525
ATOM    138  NH1 ARG     9       1.616  26.389  13.470
ATOM    141  NH2 ARG     9       1.284  24.373  14.536
ATOM    144  C   ARG     9      -2.950  26.312   8.543
ATOM    145  O   ARG     9      -3.068  25.587   7.553
ATOM    146  N   GLY    10      -2.642  27.617   8.478
ATOM    148  CA  GLY    10      -2.490  28.400   7.254
ATOM    151  C   GLY    10      -3.580  29.469   7.106
ATOM    152  O   GLY    10      -3.281  30.583   6.681
ATOM    153  N   GLY    11      -4.827  29.162   7.487
ATOM    155  CA  GLY    11      -5.941  30.100   7.438
ATOM    158  C   GLY    11      -7.256  29.386   7.147
ATOM    159  O   GLY    11      -7.448  28.235   7.534
ATOM    160  N   ARG    12      -8.164  30.092   6.464
ATOM    162  CA  ARG    12      -9.520  29.630   6.201
ATOM    164  CB  ARG    12     -10.481  30.821   6.249
ATOM    167  CG  ARG    12     -10.842  31.097   7.715
ATOM    170  CD  ARG    12     -11.647  32.391   7.880
ATOM    173  NE  ARG    12     -12.943  32.139   8.537
ATOM    175  CZ  ARG    12     -14.097  32.793   8.309
ATOM    176  NH1 ARG    12     -14.149  33.852   7.483
ATOM    179  NH2 ARG    12     -15.219  32.347   8.894
ATOM    182  C   ARG    12      -9.622  28.833   4.903
ATOM    183  O   ARG    12      -9.004  29.162   3.894
ATOM    184  N   LEU    13     -10.427  27.769   4.964
ATOM    186  CA  LEU    13     -10.487  26.710   3.974
ATOM    188  CB  LEU    13      -9.669  25.520   4.501
ATOM    191  CG  LEU    13      -9.509  24.379   3.475
ATOM    193  CD1 LEU    13      -8.283  24.595   2.565
ATOM    197  CD2 LEU    13      -9.440  23.030   4.208
ATOM    201  C   LEU    13     -11.955  26.330   3.778
ATOM    202  O   LEU    13     -12.611  25.906   4.727
ATOM    203  N   ARG    14     -12.444  26.463   2.541
ATOM    205  CA  ARG    14     -13.814  26.172   2.139
ATOM    207  CB  ARG    14     -14.410  27.419   1.470
ATOM    210  CG  ARG    14     -15.888  27.236   1.088
ATOM    213  CD  ARG    14     -16.568  28.565    .737
ATOM    216  NE  ARG    14     -15.847  29.314   -.303
ATOM    218  CZ  ARG    14     -15.951  30.638   -.520
ATOM    219  NH1 ARG    14     -16.785  31.406    .196
ATOM    222  NH2 ARG    14     -15.200  31.205  -1.472
ATOM    225  C   ARG    14     -13.832  24.948   1.220
ATOM    226  O   ARG    14     -12.958  24.799    .371
ATOM    227  N   GLY    15     -14.837  24.082   1.391
ATOM    229  CA  GLY    15     -14.989  22.840    .649
ATOM    232  C   GLY    15     -16.020  22.953   -.476
ATOM    233  O   GLY    15     -16.230  24.019  -1.056
ATOM    234  N   ILE    16     -16.675  21.816   -.734
ATOM    236  CA  ILE    16     -17.833  21.631  -1.600
ATOM    238  CB  ILE    16     -17.442  21.034  -2.974
ATOM    240  CG2 ILE    16     -16.754  22.098  -3.837
ATOM    244  CG1 ILE    16     -16.580  19.754  -2.853
ATOM    247  CD1 ILE    16     -16.561  18.909  -4.132
ATOM    251  C   ILE    16     -18.842  20.721   -.890
ATOM    252  O   ILE    16     -18.484  19.963    .013
ATOM    253  N   ARG    17     -20.103  20.777  -1.336
ATOM    255  CA  ARG    17     -21.166  19.900   -.862
ATOM    257  CB  ARG    17     -22.464  20.686   -.632
ATOM    260  CG  ARG    17     -22.236  21.881    .305
ATOM    263  CD  ARG    17     -23.527  22.315    .998
ATOM    266  NE  ARG    17     -23.691  21.606   2.276
ATOM    268  CZ  ARG    17     -24.400  22.059   3.323
ATOM    269  NH1 ARG    17     -25.172  23.150   3.224
ATOM    272  NH2 ARG    17     -24.325  21.410   4.490
ATOM    275  C   ARG    17     -21.313  18.749  -1.856
ATOM    276  O   ARG    17     -22.088  18.827  -2.811
ATOM    277  N   LEU    18     -20.527  17.691  -1.621
ATOM    279  CA  LEU    18     -20.494  16.484  -2.430
ATOM    281  CB  LEU    18     -19.287  15.632  -2.003
ATOM    284  CG  LEU    18     -18.888  14.580  -3.056
ATOM    286  CD1 LEU    18     -17.967  15.199  -4.118
ATOM    290  CD2 LEU    18     -18.180  13.409  -2.368
ATOM    294  C   LEU    18     -21.810  15.724  -2.242
ATOM    295  O   LEU    18     -22.167  15.390  -1.114
ATOM    296  N   LYS    19     -22.512  15.457  -3.351
ATOM    298  CA  LYS    19     -23.810  14.787  -3.377
ATOM    300  CB  LYS    19     -24.249  14.591  -4.838
ATOM    303  CG  LYS    19     -25.260  15.657  -5.254
ATOM    306  CD  LYS    19     -25.510  15.580  -6.761
ATOM    309  CE  LYS    19     -26.604  16.576  -7.142
ATOM    312  NZ  LYS    19     -26.709  16.724  -8.601
ATOM    316  C   LYS    19     -23.734  13.429  -2.691
ATOM    317  O   LYS    19     -22.914  12.605  -3.075
ATOM    318  N   THR    20     -24.600  13.198  -1.697
ATOM    320  CA  THR    20     -24.715  11.927   -.985
ATOM    322  CB  THR    20     -23.714  11.875    .192
ATOM    324  CG2 THR    20     -23.703  10.515    .902
ATOM    328  OG1 THR    20     -22.395  12.157   -.225
ATOM    330  C   THR    20     -26.164  11.796   -.477
ATOM    331  O   THR    20     -26.683  12.772    .072
ATOM    332  N   PRO    21     -26.822  10.622   -.617
ATOM    333  CD  PRO    21     -26.352   9.467  -1.368
ATOM    336  CG  PRO    21     -27.478   8.436  -1.388
ATOM    339  CB  PRO    21     -28.629   9.029   -.574
ATOM    342  CA  PRO    21     -28.168  10.412   -.098
ATOM    344  C   PRO    21     -28.206  10.543   1.432
ATOM    345  O   PRO    21     -27.348  10.001   2.129
ATOM    346  N   GLY    22     -29.223  11.259   1.934
ATOM    348  CA  GLY    22     -29.444  11.519   3.354
ATOM    351  C   GLY    22     -28.712  12.755   3.902
ATOM    352  O   GLY    22     -28.932  13.106   5.061
ATOM    353  N   GLY    23     -27.871  13.416   3.092
ATOM    355  CA  GLY    23     -27.163  14.640   3.448
ATOM    358  C   GLY    23     -25.846  14.720   2.670
ATOM    359  O   GLY    23     -25.113  13.733   2.683
ATOM    360  N   PRO    24     -25.513  15.848   2.008
ATOM    361  CD  PRO    24     -26.352  17.026   1.844
ATOM    364  CG  PRO    24     -25.579  18.008    .962
ATOM    367  CB  PRO    24     -24.482  17.172    .301
ATOM    370  CA  PRO    24     -24.288  15.969   1.229
ATOM    372  C   PRO    24     -23.060  16.117   2.133
ATOM    373  O   PRO    24     -23.021  16.985   3.004
ATOM    374  N   VAL    25     -22.052  15.271   1.877
ATOM    376  CA  VAL    25     -20.763  15.234   2.561
ATOM    378  CB  VAL    25     -19.982  13.987   2.077
ATOM    380  CG1 VAL    25     -18.514  13.971   2.529
ATOM    384  CG2 VAL    25     -20.638  12.694   2.588
ATOM    388  C   VAL    25     -19.996  16.532   2.283
ATOM    389  O   VAL    25     -19.883  16.949   1.132
ATOM    390  N   SER    26     -19.436  17.140   3.337
ATOM    392  CA  SER    26     -18.567  18.307   3.229
ATOM    394  CB  SER    26     -18.598  19.091   4.547
ATOM    397  OG  SER    26     -19.858  19.701   4.736
ATOM    399  C   SER    26     -17.156  17.827   2.871
ATOM    400  O   SER    26     -16.480  17.234   3.708
ATOM    401  N   ALA    27     -16.726  18.066   1.623
ATOM    403  CA  ALA    27     -15.482  17.540   1.067
ATOM    405  CB  ALA    27     -15.790  16.617   -.118
ATOM    409  C   ALA    27     -14.533  18.680    .687
ATOM    410  O   ALA    27     -14.951  19.672    .101
ATOM    411  N   PHE    28     -13.249  18.514   1.015
ATOM    413  CA  PHE    28     -12.184  19.498    .878
ATOM    415  CB  PHE    28     -11.658  19.876   2.276
ATOM    418  CG  PHE    28     -12.678  20.488   3.219
ATOM    419  CD1 PHE    28     -13.433  19.666   4.081
ATOM    421  CE1 PHE    28     -14.365  20.235   4.966
ATOM    423  CZ  PHE    28     -14.540  21.629   5.001
ATOM    425  CE2 PHE    28     -13.781  22.452   4.152
ATOM    427  CD2 PHE    28     -12.853  21.885   3.261
ATOM    429  C   PHE    28     -11.088  18.866    .016
ATOM    430  O   PHE    28     -10.280  18.088    .521
ATOM    431  N   LEU    29     -11.081  19.174  -1.289
ATOM    433  CA  LEU    29     -10.203  18.544  -2.269
ATOM    435  CB  LEU    29     -10.977  18.168  -3.542
ATOM    438  CG  LEU    29     -11.933  16.963  -3.418
ATOM    440  CD1 LEU    29     -13.197  17.243  -2.570
ATOM    444  CD2 LEU    29     -12.358  16.530  -4.836
ATOM    448  C   LEU    29      -9.047  19.483  -2.612
ATOM    449  O   LEU    29      -9.268  20.619  -3.030
ATOM    450  N   GLY    30      -7.815  18.978  -2.474
ATOM    452  CA  GLY    30      -6.594  19.681  -2.835
ATOM    455  C   GLY    30      -6.252  20.780  -1.829
ATOM    456  O   GLY    30      -6.109  21.939  -2.213
ATOM    457  N   ILE    31      -6.144  20.399   -.549
ATOM    459  CA  ILE    31      -5.766  21.251    .574
ATOM    461  CB  ILE    31      -6.079  20.530   1.911
ATOM    463  CG2 ILE    31      -5.641  21.366   3.139
ATOM    467  CG1 ILE    31      -7.568  20.127   2.021
ATOM    470  CD1 ILE    31      -7.845  19.194   3.204
ATOM    474  C   ILE    31      -4.257  21.541    .453
ATOM    475  O   ILE    31      -3.469  20.592    .502
ATOM    476  N   PRO    32      -3.832  22.816    .339
ATOM    477  CD  PRO    32      -4.672  23.996    .198
ATOM    480  CG  PRO    32      -3.749  25.179   -.093
ATOM    483  CB  PRO    32      -2.350  24.582   -.255
ATOM    486  CA  PRO    32      -2.424  23.181    .360
ATOM    488  C   PRO    32      -1.918  23.110   1.805
ATOM    489  O   PRO    32      -2.258  23.962   2.627
ATOM    490  N   PHE    33      -1.123  22.070   2.102
ATOM    492  CA  PHE    33       -.583  21.784   3.433
ATOM    494  CB  PHE    33      -1.071  20.399   3.914
ATOM    497  CG  PHE    33       -.038  19.281   3.910
ATOM    498  CD1 PHE    33        .099  18.432   2.794
ATOM    500  CE1 PHE    33       1.049  17.396   2.812
ATOM    502  CZ  PHE    33       1.888  17.222   3.928
ATOM    504  CE2 PHE    33       1.759  18.071   5.039
ATOM    506  CD2 PHE    33        .789  19.087   5.036
ATOM    508  C   PHE    33        .949  21.932   3.466
ATOM    509  O   PHE    33       1.509  22.110   4.548
ATOM    510  N   ALA    34       1.602  21.889   2.294
ATOM    512  CA  ALA    34       3.037  22.069   2.123
ATOM    514  CB  ALA    34       3.696  20.707   1.873
ATOM    518  C   ALA    34       3.325  23.040    .972
ATOM    519  O   ALA    34       2.545  23.136    .021
ATOM    520  N   GLU    35       4.481  23.717   1.042
ATOM    522  CA  GLU    35       5.045  24.504   -.054
ATOM    524  CB  GLU    35       6.356  25.175    .401
ATOM    527  CG  GLU    35       6.162  26.295   1.436
ATOM    530  CD  GLU    35       5.525  27.543    .825
ATOM    531  OE1 GLU    35       6.257  28.270    .121
ATOM    532  OE2 GLU    35       4.319  27.755   1.071
ATOM    533  C   GLU    35       5.314  23.574  -1.235
ATOM    534  O   GLU    35       5.832  22.476  -1.014
ATOM    535  N   PRO    36       4.998  23.971  -2.490
ATOM    536  CD  PRO    36       4.389  25.250  -2.827
ATOM    539  CG  PRO    36       4.228  25.291  -4.347
ATOM    542  CB  PRO    36       4.550  23.886  -4.859
ATOM    545  CA  PRO    36       5.054  23.094  -3.647
ATOM    547  C   PRO    36       6.480  22.519  -3.865
ATOM    548  O   PRO    36       7.412  23.312  -3.974
ATOM    549  N   PRO    37       6.659  21.171  -3.936
ATOM    550  CD  PRO    37       5.634  20.206  -3.532
ATOM    553  CG  PRO    37       6.311  18.878  -3.246
ATOM    556  CB  PRO    37       7.794  19.091  -3.556
ATOM    559  CA  PRO    37       7.949  20.518  -4.108
ATOM    561  C   PRO    37       8.545  20.613  -5.540
ATOM    562  O   PRO    37       9.359  19.785  -5.943
ATOM    563  N   MET    38       8.185  21.672  -6.273
ATOM    565  CA  MET    38       8.715  22.157  -7.551
ATOM    567  CB  MET    38       8.093  23.510  -7.791
ATOM    570  CG  MET    38       8.552  24.154  -9.089
ATOM    573  SD  MET    38       7.869  23.443 -10.588
ATOM    574  CE  MET    38       6.163  24.012 -10.494
ATOM    578  C   MET    38      10.267  22.189  -7.482
ATOM    579  O   MET    38      10.830  22.832  -6.613
ATOM    580  N   GLY    39      10.912  21.626  -8.534
ATOM    582  CA  GLY    39      12.270  21.910  -9.011
ATOM    585  C   GLY    39      13.369  21.701  -7.914
ATOM    586  O   GLY    39      13.698  20.552  -7.622
ATOM    587  N   PRO    40      13.882  22.794  -7.299
ATOM    588  CD  PRO    40      13.651  24.171  -7.708
ATOM    591  CG  PRO    40      14.459  25.073  -6.794
ATOM    594  CB  PRO    40      15.114  24.158  -5.757
ATOM    597  CA  PRO    40      14.849  22.714  -6.185
ATOM    599  C   PRO    40      14.376  21.870  -5.002
ATOM    600  O   PRO    40      15.221  21.324  -4.307
ATOM    601  N   ARG    41      13.060  21.803  -4.760
ATOM    603  CA  ARG    41      12.454  21.090  -3.641
ATOM    605  CB  ARG    41      11.175  21.824  -3.197
ATOM    608  CG  ARG    41      11.468  23.078  -2.370
ATOM    611  CD  ARG    41      10.147  23.713  -1.962
ATOM    614  NE  ARG    41      10.341  24.760   -.939
ATOM    616  CZ  ARG    41       9.975  26.057  -1.034
ATOM    617  NH1 ARG    41       9.368  26.551  -2.127
ATOM    620  NH2 ARG    41      10.232  26.876   -.004
ATOM    623  C   ARG    41      12.191  19.607  -3.933
ATOM    624  O   ARG    41      11.641  18.918  -3.074
ATOM    625  N   ARG    42      12.602  19.076  -5.100
ATOM    627  CA  ARG    42      12.632  17.640  -5.330
ATOM    629  CB  ARG    42      13.122  17.315  -6.751
ATOM    632  CG  ARG    42      12.135  17.697  -7.860
ATOM    635  CD  ARG    42      12.797  17.421  -9.213
ATOM    638  NE  ARG    42      11.989  17.930 -10.324
ATOM    640  CZ  ARG    42      12.349  17.882 -11.616
ATOM    641  NH1 ARG    42      13.478  17.271 -12.000
ATOM    644  NH2 ARG    42      11.570  18.460 -12.539
ATOM    647  C   ARG    42      13.579  16.975  -4.321
ATOM    648  O   ARG    42      14.659  17.507  -4.051
ATOM    649  N   PHE    43      13.140  15.833  -3.755
ATOM    651  CA  PHE    43      13.847  15.018  -2.760
ATOM    653  CB  PHE    43      14.822  14.012  -3.427
ATOM    656  CG  PHE    43      15.434  14.438  -4.745
ATOM    657  CD1 PHE    43      14.859  14.017  -5.959
ATOM    659  CE1 PHE    43      15.343  14.529  -7.174
ATOM    661  CZ  PHE    43      16.383  15.473  -7.168
ATOM    663  CE2 PHE    43      17.004  15.841  -5.964
ATOM    665  CD2 PHE    43      16.537  15.311  -4.752
ATOM    667  C   PHE    43      14.386  15.821  -1.552
ATOM    668  O   PHE    43      15.343  15.407   -.900
ATOM    669  N   LEU    44      13.747  16.960  -1.239
ATOM    671  CA  LEU    44      14.019  17.822   -.087
ATOM    673  CB  LEU    44      13.990  19.301   -.538
ATOM    676  CG  LEU    44      15.150  20.171   -.016
ATOM    678  CD1 LEU    44      16.466  19.810   -.724
ATOM    682  CD2 LEU    44      14.815  21.662   -.194
ATOM    686  C   LEU    44      12.938  17.561    .977
ATOM    687  O   LEU    44      11.792  17.334    .589
ATOM    688  N   PRO    45      13.232  17.634   2.295
ATOM    689  CD  PRO    45      14.556  17.755   2.880
ATOM    692  CG  PRO    45      14.406  17.549   4.386
ATOM    695  CB  PRO    45      12.908  17.628   4.683
ATOM    698  CA  PRO    45      12.207  17.511   3.326
ATOM    700  C   PRO    45      11.124  18.595   3.155
ATOM    701  O   PRO    45      11.464  19.733   2.820
ATOM    702  N   PRO    46       9.834  18.270   3.369
ATOM    703  CD  PRO    46       9.333  16.986   3.826
ATOM    706  CG  PRO    46       7.811  17.094   3.900
ATOM    709  CB  PRO    46       7.475  18.313   3.043
ATOM    712  CA  PRO    46       8.735  19.175   3.083
ATOM    714  C   PRO    46       8.646  20.302   4.112
ATOM    715  O   PRO    46       8.777  20.085   5.318
ATOM    716  N   GLU    47       8.391  21.506   3.591
ATOM    718  CA  GLU    47       8.150  22.723   4.351
ATOM    720  CB  GLU    47       8.823  23.903   3.630
ATOM    723  CG  GLU    47      10.341  23.916   3.866
ATOM    726  CD  GLU    47      11.061  24.789   2.839
ATOM    727  OE1 GLU    47      11.605  24.202   1.877
ATOM    728  OE2 GLU    47      11.057  26.024   3.030
ATOM    729  C   GLU    47       6.633  22.923   4.447
ATOM    730  O   GLU    47       5.968  22.806   3.420
ATOM    731  N   PRO    48       6.067  23.249   5.627
ATOM    732  CD  PRO    48       6.743  23.284   6.912
ATOM    735  CG  PRO    48       5.692  23.600   7.974
ATOM    738  CB  PRO    48       4.342  23.648   7.253
ATOM    741  CA  PRO    48       4.649  23.557   5.755
ATOM    743  C   PRO    48       4.291  24.845   5.001
ATOM    744  O   PRO    48       5.099  25.774   4.932
ATOM    745  N   LYS    49       3.069  24.883   4.448
ATOM    747  CA  LYS    49       2.560  25.984   3.638
ATOM    749  CB  LYS    49       1.169  25.613   3.090
ATOM    752  CG  LYS    49        .648  26.556   1.991
ATOM    755  CD  LYS    49       1.149  26.170    .592
ATOM    758  CE  LYS    49        .646  27.182   -.445
ATOM    761  NZ  LYS    49       1.626  28.254   -.692
ATOM    765  C   LYS    49       2.498  27.269   4.473
ATOM    766  O   LYS    49       2.081  27.240   5.632
ATOM    767  N   GLN    50       2.891  28.396   3.862
ATOM    769  CA  GLN    50       2.821  29.716   4.478
ATOM    771  CB  GLN    50       3.662  30.719   3.674
ATOM    774  CG  GLN    50       5.139  30.620   4.075
ATOM    777  CD  GLN    50       6.016  31.547   3.236
ATOM    778  OE1 GLN    50       6.063  32.752   3.477
ATOM    779  NE2 GLN    50       6.709  30.990   2.237
ATOM    782  C   GLN    50       1.362  30.184   4.607
ATOM    783  O   GLN    50        .529  29.798   3.783
ATOM    784  N   PRO    51       1.041  31.020   5.618
ATOM    785  CD  PRO    51       1.942  31.492   6.658
ATOM    788  CG  PRO    51       1.115  32.313   7.647
ATOM    791  CB  PRO    51       -.343  32.191   7.203
ATOM    794  CA  PRO    51       -.318  31.468   5.853
ATOM    796  C   PRO    51       -.830  32.341   4.707
ATOM    797  O   PRO    51       -.119  33.214   4.209
ATOM    798  N   TRP    52      -2.079  32.074   4.309
ATOM    800  CA  TRP    52      -2.746  32.686   3.172
ATOM    802  CB  TRP    52      -3.414  31.595   2.326
ATOM    805  CG  TRP    52      -4.353  30.673   3.046
ATOM    806  CD1 TRP    52      -5.616  30.978   3.411
ATOM    808  NE1 TRP    52      -6.207  29.887   3.998
ATOM    810  CE2 TRP    52      -5.369  28.795   4.021
ATOM    811  CZ2 TRP    52      -5.531  27.466   4.445
ATOM    813  CH2 TRP    52      -4.452  26.576   4.324
ATOM    815  CZ3 TRP    52      -3.229  27.030   3.796
ATOM    817  CE3 TRP    52      -3.083  28.363   3.365
ATOM    819  CD2 TRP    52      -4.153  29.280   3.453
ATOM    820  C   TRP    52      -3.734  33.763   3.628
ATOM    821  O   TRP    52      -4.317  33.676   4.711
ATOM    822  N   SER    53      -3.916  34.770   2.764
ATOM    824  CA  SER    53      -4.787  35.912   2.998
ATOM    826  CB  SER    53      -4.175  37.163   2.347
ATOM    829  OG  SER    53      -2.914  37.457   2.916
ATOM    831  C   SER    53      -6.179  35.596   2.445
ATOM    832  O   SER    53      -6.361  35.533   1.228
ATOM    833  N   GLY    54      -7.151  35.408   3.350
ATOM    835  CA  GLY    54      -8.543  35.128   3.020
ATOM    838  C   GLY    54      -8.855  33.630   3.029
ATOM    839  O   GLY    54      -8.430  32.908   3.932
ATOM    840  N   VAL    55      -9.641  33.197   2.033
ATOM    842  CA  VAL    55     -10.242  31.868   1.931
ATOM    844  CB  VAL    55     -11.783  32.007   1.843
ATOM    846  CG1 VAL    55     -12.483  30.679   1.501
ATOM    850  CG2 VAL    55     -12.381  32.543   3.157
ATOM    854  C   VAL    55      -9.648  31.141    .717
ATOM    855  O   VAL    55      -9.666  31.670   -.396
ATOM    856  N   VAL    56      -9.170  29.909    .943
ATOM    858  CA  VAL    56      -8.761  28.958   -.087
ATOM    860  CB  VAL    56      -7.523  28.163    .390
ATOM    862  CG1 VAL    56      -7.269  26.881   -.427
ATOM    866  CG2 VAL    56      -6.257  29.041    .337
ATOM    870  C   VAL    56      -9.955  28.052   -.388
ATOM    871  O   VAL    56     -10.515  27.442    .521
ATOM    872  N   ASP    57     -10.294  27.930  -1.676
ATOM    874  CA  ASP    57     -11.283  26.986  -2.168
ATOM    876  CB  ASP    57     -12.003  27.580  -3.385
ATOM    879  CG  ASP    57     -13.141  28.506  -2.959
ATOM    880  OD1 ASP    57     -14.200  27.960  -2.576
ATOM    881  OD2 ASP    57     -12.932  29.737  -3.020
ATOM    882  C   ASP    57     -10.598  25.656  -2.489
ATOM    883  O   ASP    57      -9.876  25.538  -3.479
ATOM    884  N   ALA    58     -10.872  24.658  -1.639
ATOM    886  CA  ALA    58     -10.508  23.263  -1.813
ATOM    888  CB  ALA    58     -10.116  22.673   -.449
ATOM    892  C   ALA    58     -11.691  22.549  -2.485
ATOM    893  O   ALA    58     -12.521  21.933  -1.817
ATOM    894  N   THR    59     -11.773  22.687  -3.817
ATOM    896  CA  THR    59     -12.901  22.257  -4.649
ATOM    898  CB  THR    59     -13.461  23.463  -5.436
ATOM    900  CG2 THR    59     -14.266  24.444  -4.568
ATOM    904  OG1 THR    59     -12.420  24.153  -6.104
ATOM    906  C   THR    59     -12.524  21.137  -5.629
ATOM    907  O   THR    59     -13.397  20.354  -6.003
ATOM    908  N   THR    60     -11.250  21.064  -6.041
ATOM    910  CA  THR    60     -10.756  20.177  -7.093
ATOM    912  CB  THR    60     -10.489  20.949  -8.408
ATOM    914  CG2 THR    60     -11.733  20.993  -9.302
ATOM    918  OG1 THR    60     -10.026  22.268  -8.174
ATOM    920  C   THR    60      -9.488  19.454  -6.645
ATOM    921  O   THR    60      -8.693  19.996  -5.876
ATOM    922  N   PHE    61      -9.290  18.243  -7.187
ATOM    924  CA  PHE    61      -8.048  17.501  -7.041
ATOM    926  CB  PHE    61      -8.168  16.087  -7.632
ATOM    929  CG  PHE    61      -9.053  15.118  -6.865
ATOM    930  CD1 PHE    61      -8.801  14.851  -5.505
ATOM    932  CE1 PHE    61      -9.572  13.901  -4.813
ATOM    934  CZ  PHE    61     -10.602  13.212  -5.478
ATOM    936  CE2 PHE    61     -10.864  13.484  -6.832
ATOM    938  CD2 PHE    61     -10.090  14.430  -7.526
ATOM    940  C   PHE    61      -6.916  18.270  -7.725
ATOM    941  O   PHE    61      -7.038  18.704  -8.872
ATOM    942  N   GLN    62      -5.811  18.407  -6.988
ATOM    944  CA  GLN    62      -4.587  19.081  -7.398
ATOM    946  CB  GLN    62      -4.140  20.007  -6.251
ATOM    949  CG  GLN    62      -5.052  21.237  -6.072
ATOM    952  CD  GLN    62      -4.760  22.393  -7.038
ATOM    953  OE1 GLN    62      -3.645  22.551  -7.534
ATOM    954  NE2 GLN    62      -5.767  23.236  -7.287
ATOM    957  C   GLN    62      -3.524  18.035  -7.755
ATOM    958  O   GLN    62      -3.780  16.831  -7.683
ATOM    959  N   SER    63      -2.342  18.537  -8.145
ATOM    961  CA  SER    63      -1.140  17.817  -8.554
ATOM    963  CB  SER    63        .089  18.624  -8.129
ATOM    966  OG  SER    63        .139  19.857  -8.817
ATOM    968  C   SER    63      -1.037  16.393  -7.997
ATOM    969  O   SER    63       -.872  16.180  -6.795
ATOM    970  N   VAL    64      -1.117  15.436  -8.925
ATOM    972  CA  VAL    64       -.825  14.018  -8.748
ATOM    974  CB  VAL    64      -1.953  13.141  -9.330
ATOM    976  CG1 VAL    64      -3.120  13.032  -8.344
ATOM    980  CG2 VAL    64      -2.468  13.663 -10.681
ATOM    984  C   VAL    64        .517  13.718  -9.418
ATOM    985  O   VAL    64        .954  14.459 -10.297
ATOM    986  N   CYX    65       1.182  12.640  -8.987
ATOM    988  CA  CYX    65       2.576  12.404  -9.335
ATOM    990  CB  CYX    65       3.194  11.378  -8.394
ATOM    993  SG  CYX    65       3.086  11.779  -6.632
ATOM    994  C   CYX    65       2.755  12.004 -10.797
ATOM    995  O   CYX    65       1.907  11.312 -11.366
ATOM    996  N   TYR    66       3.878  12.444 -11.386
ATOM    998  CA  TYR    66       4.178  12.199 -12.786
ATOM   1000  CB  TYR    66       5.275  13.139 -13.322
ATOM   1003  CG  TYR    66       5.061  13.403 -14.799
ATOM   1004  CD1 TYR    66       4.452  14.605 -15.209
ATOM   1006  CE1 TYR    66       3.970  14.740 -16.521
ATOM   1008  CZ  TYR    66       4.090  13.663 -17.428
ATOM   1009  OH  TYR    66       3.508  13.747 -18.659
ATOM   1011  CE2 TYR    66       4.788  12.493 -17.045
ATOM   1013  CD2 TYR    66       5.283  12.374 -15.736
ATOM   1015  C   TYR    66       4.508  10.717 -12.992
ATOM   1016  O   TYR    66       5.328  10.148 -12.269
ATOM   1017  N   GLN    67       3.844  10.116 -13.986
ATOM   1019  CA  GLN    67       3.876   8.694 -14.296
ATOM   1021  CB  GLN    67       2.606   8.024 -13.745
ATOM   1024  CG  GLN    67       2.776   7.615 -12.276
ATOM   1027  CD  GLN    67       1.424   7.385 -11.605
ATOM   1028  OE1 GLN    67        .728   6.420 -11.913
ATOM   1029  NE2 GLN    67       1.046   8.288 -10.697
ATOM   1032  C   GLN    67       3.991   8.493 -15.806
ATOM   1033  O   GLN    67       3.473   9.285 -16.595
ATOM   1034  N   TYR    68       4.667   7.400 -16.182
ATOM   1036  CA  TYR    68       4.970   7.023 -17.557
ATOM   1038  CB  TYR    68       6.492   7.025 -17.739
ATOM   1041  CG  TYR    68       7.030   6.540 -19.068
ATOM   1042  CD1 TYR    68       6.875   7.341 -20.215
ATOM   1044  CE1 TYR    68       7.472   6.959 -21.427
ATOM   1046  CZ  TYR    68       8.241   5.771 -21.493
ATOM   1047  OH  TYR    68       8.823   5.397 -22.670
ATOM   1049  CE2 TYR    68       8.381   4.960 -20.343
ATOM   1051  CD2 TYR    68       7.765   5.341 -19.138
ATOM   1053  C   TYR    68       4.335   5.668 -17.860
ATOM   1054  O   TYR    68       4.497   4.717 -17.093
ATOM   1055  N   VAL    69       3.602   5.613 -18.981
ATOM   1057  CA  VAL    69       2.800   4.473 -19.391
ATOM   1059  CB  VAL    69       1.286   4.753 -19.182
ATOM   1061  CG1 VAL    69        .633   3.515 -18.597
ATOM   1065  CG2 VAL    69        .900   5.937 -18.266
ATOM   1069  C   VAL    69       3.164   4.183 -20.849
ATOM   1070  O   VAL    69       2.663   4.831 -21.770
ATOM   1071  N   ASP    70       4.083   3.224 -21.038
ATOM   1073  CA  ASP    70       4.654   2.874 -22.334
ATOM   1075  CB  ASP    70       6.062   3.471 -22.446
ATOM   1078  CG  ASP    70       6.776   3.028 -23.722
ATOM   1079  OD1 ASP    70       6.346   3.480 -24.805
ATOM   1080  OD2 ASP    70       7.736   2.239 -23.594
ATOM   1081  C   ASP    70       4.699   1.362 -22.517
ATOM   1082  O   ASP    70       4.138    .858 -23.489
ATOM   1083  N   THR    71       5.362    .655 -21.592
ATOM   1085  CA  THR    71       5.544   -.794 -21.654
ATOM   1087  CB  THR    71       6.841  -1.235 -20.934
ATOM   1089  CG2 THR    71       7.461  -2.475 -21.601
ATOM   1093  OG1 THR    71       7.813   -.207 -20.929
ATOM   1095  C   THR    71       4.316  -1.531 -21.090
ATOM   1096  O   THR    71       4.328  -2.761 -20.989
ATOM   1097  N   LEU    72       3.261   -.777 -20.725
ATOM   1099  CA  LEU    72       2.002  -1.315 -20.231
ATOM   1101  CB  LEU    72       1.113   -.240 -19.544
ATOM   1104  CG  LEU    72        .381   -.573 -18.188
ATOM   1106  CD1 LEU    72        .737  -1.940 -17.553
ATOM   1110  CD2 LEU    72        .682    .520 -17.149
ATOM   1114  C   LEU    72       1.273  -2.043 -21.362
ATOM   1115  O   LEU    72       1.497  -1.843 -22.558
ATOM   1116  N   TYR    73        .411  -2.932 -20.899
ATOM   1118  CA  TYR    73       -.192  -4.036 -21.603
ATOM   1120  CB  TYR    73       -.042  -5.180 -20.589
ATOM   1123  CG  TYR    73       -.779  -6.493 -20.673
ATOM   1124  CD1 TYR    73       -.090  -7.599 -20.129
ATOM   1126  CE1 TYR    73       -.800  -8.581 -19.429
ATOM   1128  CZ  TYR    73      -2.202  -8.457 -19.317
ATOM   1129  OH  TYR    73      -2.851  -9.166 -18.362
ATOM   1131  CE2 TYR    73      -2.909  -7.500 -20.074
ATOM   1133  CD2 TYR    73      -2.189  -6.511 -20.756
ATOM   1135  C   TYR    73      -1.622  -3.618 -21.975
ATOM   1136  O   TYR    73      -2.330  -3.087 -21.116
ATOM   1137  N   PRO    74      -2.066  -3.831 -23.231
ATOM   1138  CD  PRO    74      -1.310  -4.427 -24.325
ATOM   1141  CG  PRO    74      -2.203  -4.364 -25.567
ATOM   1144  CB  PRO    74      -3.229  -3.283 -25.227
ATOM   1147  CA  PRO    74      -3.359  -3.358 -23.702
ATOM   1149  C   PRO    74      -4.472  -4.299 -23.215
ATOM   1150  O   PRO    74      -4.545  -5.454 -23.636
ATOM   1151  N   GLY    75      -5.322  -3.783 -22.314
ATOM   1153  CA  GLY    75      -6.405  -4.518 -21.659
ATOM   1156  C   GLY    75      -6.212  -4.669 -20.143
ATOM   1157  O   GLY    75      -6.936  -5.446 -19.520
ATOM   1158  N   PHE    76      -5.256  -3.932 -19.558
ATOM   1160  CA  PHE    76      -5.043  -3.810 -18.120
ATOM   1162  CB  PHE    76      -3.567  -3.437 -17.905
ATOM   1165  CG  PHE    76      -3.109  -3.181 -16.481
ATOM   1166  CD1 PHE    76      -2.585  -1.920 -16.131
ATOM   1168  CE1 PHE    76      -2.036  -1.706 -14.856
ATOM   1170  CZ  PHE    76      -2.002  -2.756 -13.924
ATOM   1172  CE2 PHE    76      -2.539  -4.010 -14.262
ATOM   1174  CD2 PHE    76      -3.095  -4.225 -15.536
ATOM   1176  C   PHE    76      -6.012  -2.751 -17.580
ATOM   1177  O   PHE    76      -6.031  -1.625 -18.078
ATOM   1178  N   GLU    77      -6.814  -3.112 -16.566
ATOM   1180  CA  GLU    77      -7.821  -2.223 -15.983
ATOM   1182  CB  GLU    77      -8.890  -3.025 -15.214
ATOM   1185  CG  GLU    77      -9.885  -3.822 -16.076
ATOM   1188  CD  GLU    77      -9.529  -5.303 -16.276
ATOM   1189  OE1 GLU    77      -8.342  -5.602 -16.541
ATOM   1190  OE2 GLU    77     -10.463  -6.126 -16.171
ATOM   1191  C   GLU    77      -7.190  -1.163 -15.067
ATOM   1192  O   GLU    77      -7.852   -.172 -14.765
ATOM   1193  N   GLY    78      -5.926  -1.345 -14.651
ATOM   1195  CA  GLY    78      -5.199   -.414 -13.801
ATOM   1198  C   GLY    78      -4.830    .908 -14.479
ATOM   1199  O   GLY    78      -4.501   1.862 -13.776
ATOM   1200  N   THR    79      -4.919    .982 -15.818
ATOM   1202  CA  THR    79      -4.723   2.212 -16.589
ATOM   1204  CB  THR    79      -4.442   1.905 -18.081
ATOM   1206  CG2 THR    79      -3.405   2.881 -18.653
ATOM   1210  OG1 THR    79      -3.970    .590 -18.308
ATOM   1212  C   THR    79      -5.929   3.161 -16.456
ATOM   1213  O   THR    79      -5.819   4.339 -16.797
ATOM   1214  N   GLU    80      -7.061   2.647 -15.949
ATOM   1216  CA  GLU    80      -8.306   3.368 -15.719
ATOM   1218  CB  GLU    80      -9.442   2.609 -16.441
ATOM   1221  CG  GLU    80     -10.350   3.541 -17.255
ATOM   1224  CD  GLU    80     -11.223   2.750 -18.233
ATOM   1225  OE1 GLU    80     -12.133   2.039 -17.750
ATOM   1226  OE2 GLU    80     -10.959   2.864 -19.451
ATOM   1227  C   GLU    80      -8.597   3.520 -14.216
ATOM   1228  O   GLU    80      -9.340   4.428 -13.845
ATOM   1229  N   MET    81      -8.026   2.644 -13.368
ATOM   1231  CA  MET    81      -8.416   2.486 -11.968
ATOM   1233  CB  MET    81      -8.642    .988 -11.701
ATOM   1236  CG  MET    81      -9.591    .753 -10.522
ATOM   1239  SD  MET    81     -10.503   -.802 -10.656
ATOM   1240  CE  MET    81     -11.572   -.681  -9.202
ATOM   1244  C   MET    81      -7.405   3.081 -10.979
ATOM   1245  O   MET    81      -7.804   3.458  -9.876
ATOM   1246  N   TRP    82      -6.120   3.170 -11.363
ATOM   1248  CA  TRP    82      -5.021   3.612 -10.500
ATOM   1250  CB  TRP    82      -4.114   2.412 -10.165
ATOM   1253  CG  TRP    82      -4.816   1.224  -9.574
ATOM   1254  CD1 TRP    82      -5.717   1.285  -8.575
ATOM   1256  NE1 TRP    82      -6.279    .055  -8.344
ATOM   1258  CE2 TRP    82      -5.772   -.883  -9.211
ATOM   1259  CZ2 TRP    82      -6.071  -2.232  -9.431
ATOM   1261  CH2 TRP    82      -5.316  -2.952 -10.363
ATOM   1263  CZ3 TRP    82      -4.272  -2.319 -11.059
ATOM   1265  CE3 TRP    82      -4.005   -.950 -10.860
ATOM   1267  CD2 TRP    82      -4.767   -.187  -9.951
ATOM   1268  C   TRP    82      -4.196   4.721 -11.156
ATOM   1269  O   TRP    82      -3.674   5.582 -10.447
ATOM   1270  N   ASN    83      -4.086   4.701 -12.492
ATOM   1272  CA  ASN    83      -3.264   5.628 -13.249
ATOM   1274  CB  ASN    83      -2.962   5.028 -14.629
ATOM   1277  CG  ASN    83      -2.049   5.929 -15.461
ATOM   1278  OD1 ASN    83      -2.516   6.636 -16.352
ATOM   1279  ND2 ASN    83       -.746   5.916 -15.164
ATOM   1282  C   ASN    83      -3.989   6.979 -13.363
ATOM   1283  O   ASN    83      -5.120   7.006 -13.853
ATOM   1284  N   PRO    84      -3.357   8.099 -12.956
ATOM   1285  CD  PRO    84      -2.080   8.158 -12.262
ATOM   1288  CG  PRO    84      -1.847   9.609 -11.845
ATOM   1291  CB  PRO    84      -3.115  10.366 -12.236
ATOM   1294  CA  PRO    84      -3.923   9.426 -13.127
ATOM   1296  C   PRO    84      -3.902   9.864 -14.595
ATOM   1297  O   PRO    84      -2.985   9.522 -15.343
ATOM   1298  N   ASN    85      -4.923  10.644 -14.974
ATOM   1300  CA  ASN    85      -5.135  11.155 -16.325
ATOM   1302  CB  ASN    85      -6.613  10.935 -16.687
ATOM   1305  CG  ASN    85      -6.920  11.323 -18.134
ATOM   1306  OD1 ASN    85      -7.382  12.431 -18.402
ATOM   1307  ND2 ASN    85      -6.651  10.415 -19.075
ATOM   1310  C   ASN    85      -4.774  12.643 -16.436
ATOM   1311  O   ASN    85      -4.381  13.095 -17.511
ATOM   1312  N   ARG    86      -4.924  13.394 -15.334
ATOM   1314  CA  ARG    86      -4.874  14.851 -15.299
ATOM   1316  CB  ARG    86      -6.278  15.405 -15.024
ATOM   1319  CG  ARG    86      -7.249  15.184 -16.199
ATOM   1322  CD  ARG    86      -8.580  15.904 -15.974
ATOM   1325  NE  ARG    86      -8.359  17.362 -15.975
ATOM   1327  CZ  ARG    86      -8.699  18.232 -16.946
ATOM   1328  NH1 ARG    86      -9.453  17.855 -17.989
ATOM   1331  NH2 ARG    86      -8.305  19.512 -16.848
ATOM   1334  C   ARG    86      -3.925  15.342 -14.213
ATOM   1335  O   ARG    86      -3.634  14.619 -13.262
ATOM   1336  N   GLU    87      -3.507  16.611 -14.342
ATOM   1338  CA  GLU    87      -2.724  17.338 -13.348
ATOM   1340  CB  GLU    87      -3.631  17.693 -12.136
ATOM   1343  CG  GLU    87      -3.687  19.198 -11.824
ATOM   1346  CD  GLU    87      -4.310  20.004 -12.971
ATOM   1347  OE1 GLU    87      -5.549  19.919 -13.129
ATOM   1348  OE2 GLU    87      -3.535  20.688 -13.675
ATOM   1349  C   GLU    87      -1.391  16.642 -13.005
ATOM   1350  O   GLU    87       -.874  16.830 -11.907
ATOM   1351  N   LEU    88       -.839  15.837 -13.933
ATOM   1353  CA  LEU    88        .404  15.101 -13.713
ATOM   1355  CB  LEU    88        .727  14.136 -14.855
ATOM   1358  CG  LEU    88       -.071  12.822 -14.764
ATOM   1360  CD1 LEU    88      -1.256  12.822 -15.699
ATOM   1364  CD2 LEU    88        .831  11.628 -15.085
ATOM   1368  C   LEU    88       1.554  16.107 -13.547
ATOM   1369  O   LEU    88       1.748  16.969 -14.402
ATOM   1370  N   SER    89       2.268  15.991 -12.419
ATOM   1372  CA  SER    89       3.208  16.993 -11.918
ATOM   1374  CB  SER    89       2.414  18.105 -11.215
ATOM   1377  OG  SER    89       3.082  19.345 -11.318
ATOM   1379  C   SER    89       4.195  16.379 -10.918
ATOM   1380  O   SER    89       3.938  15.340 -10.322
ATOM   1381  N   GLU    90       5.310  17.081 -10.702
ATOM   1383  CA  GLU    90       6.333  16.793  -9.686
ATOM   1385  CB  GLU    90       7.647  17.421 -10.182
ATOM   1388  CG  GLU    90       7.560  18.952 -10.323
ATOM   1391  CD  GLU    90       8.698  19.522 -11.162
ATOM   1392  OE1 GLU    90       8.531  19.574 -12.398
ATOM   1393  OE2 GLU    90       9.718  19.904 -10.558
ATOM   1394  C   GLU    90       5.949  17.329  -8.278
ATOM   1395  O   GLU    90       6.574  16.912  -7.294
ATOM   1396  N   ASP    91       4.982  18.249  -8.224
ATOM   1398  CA  ASP    91       4.423  19.040  -7.137
ATOM   1400  CB  ASP    91       3.445  20.120  -7.699
ATOM   1403  CG  ASP    91       4.101  21.210  -8.578
ATOM   1404  OD1 ASP    91       3.686  22.368  -8.379
ATOM   1405  OD2 ASP    91       5.007  20.939  -9.407
ATOM   1406  C   ASP    91       3.643  18.185  -6.128
ATOM   1407  O   ASP    91       2.967  18.763  -5.238
ATOM   1408  N   CYX    92       3.598  16.843  -6.260
ATOM   1410  CA  CYX    92       2.439  16.005  -5.903
ATOM   1412  CB  CYX    92       2.475  14.745  -6.783
ATOM   1415  SG  CYX    92       3.873  13.649  -6.458
ATOM   1416  C   CYX    92       2.238  15.697  -4.413
ATOM   1417  O   CYX    92       1.621  14.685  -4.080
ATOM   1418  N   LEU    93       2.705  16.559  -3.511
ATOM   1420  CA  LEU    93       2.445  16.497  -2.086
ATOM   1422  CB  LEU    93       3.682  17.045  -1.358
ATOM   1425  CG  LEU    93       3.633  16.941    .175
ATOM   1427  CD1 LEU    93       3.322  15.519    .657
ATOM   1431  CD2 LEU    93       4.989  17.389    .730
ATOM   1435  C   LEU    93       1.148  17.264  -1.773
ATOM   1436  O   LEU    93       1.132  18.495  -1.815
ATOM   1437  N   TYR    94        .065  16.520  -1.485
ATOM   1439  CA  TYR    94      -1.276  17.051  -1.262
ATOM   1441  CB  TYR    94      -2.031  17.155  -2.603
ATOM   1444  CG  TYR    94      -1.973  18.560  -3.169
ATOM   1445  CD1 TYR    94      -1.060  18.888  -4.190
ATOM   1447  CE1 TYR    94       -.937  20.222  -4.619
ATOM   1449  CZ  TYR    94      -1.733  21.232  -4.030
ATOM   1450  OH  TYR    94      -1.605  22.529  -4.436
ATOM   1452  CE2 TYR    94      -2.663  20.898  -3.020
ATOM   1454  CD2 TYR    94      -2.782  19.562  -2.597
ATOM   1456  C   TYR    94      -2.061  16.233   -.233
ATOM   1457  O   TYR    94      -1.650  15.161    .199
ATOM   1458  N   LEU    95      -3.207  16.806    .164
ATOM   1460  CA  LEU    95      -4.117  16.290   1.179
ATOM   1462  CB  LEU    95      -3.789  16.970   2.527
ATOM   1465  CG  LEU    95      -3.554  15.982   3.687
ATOM   1467  CD1 LEU    95      -2.473  16.523   4.639
ATOM   1471  CD2 LEU    95      -4.849  15.717   4.478
ATOM   1475  C   LEU    95      -5.566  16.543    .733
ATOM   1476  O   LEU    95      -5.846  17.534    .062
ATOM   1477  N   ASN    96      -6.475  15.636   1.104
ATOM   1479  CA  ASN    96      -7.904  15.709    .814
ATOM   1481  CB  ASN    96      -8.273  14.895   -.441
ATOM   1484  CG  ASN    96      -7.340  15.086  -1.637
ATOM   1485  OD1 ASN    96      -7.493  16.024  -2.412
ATOM   1486  ND2 ASN    96      -6.370  14.183  -1.792
ATOM   1489  C   ASN    96      -8.649  15.153   2.030
ATOM   1490  O   ASN    96      -8.167  14.209   2.654
ATOM   1491  N   VAL    97      -9.815  15.723   2.372
ATOM   1493  CA  VAL    97     -10.581  15.354   3.564
ATOM   1495  CB  VAL    97     -10.244  16.311   4.738
ATOM   1497  CG1 VAL    97     -11.127  16.021   5.961
ATOM   1501  CG2 VAL    97      -8.779  16.215   5.197
ATOM   1505  C   VAL    97     -12.079  15.370   3.235
ATOM   1506  O   VAL    97     -12.590  16.374   2.757
ATOM   1507  N   TRP    98     -12.787  14.282   3.564
ATOM   1509  CA  TRP    98     -14.243  14.177   3.556
ATOM   1511  CB  TRP    98     -14.683  12.928   2.773
ATOM   1514  CG  TRP    98     -14.549  12.895   1.275
ATOM   1515  CD1 TRP    98     -15.581  12.841    .401
ATOM   1517  NE1 TRP    98     -15.117  12.712   -.887
ATOM   1519  CE2 TRP    98     -13.744  12.655   -.924
ATOM   1520  CZ2 TRP    98     -12.825  12.498  -1.972
ATOM   1522  CH2 TRP    98     -11.456  12.465  -1.670
ATOM   1524  CZ3 TRP    98     -11.040  12.589   -.335
ATOM   1526  CE3 TRP    98     -11.967  12.721    .710
ATOM   1528  CD2 TRP    98     -13.351  12.773    .446
ATOM   1529  C   TRP    98     -14.710  14.088   5.017
ATOM   1530  O   TRP    98     -14.178  13.280   5.779
ATOM   1531  N   THR    99     -15.715  14.896   5.393
ATOM   1533  CA  THR    99     -16.302  14.945   6.738
ATOM   1535  CB  THR    99     -16.054  16.301   7.435
ATOM   1537  CG2 THR    99     -14.597  16.529   7.838
ATOM   1541  OG1 THR    99     -16.461  17.387   6.633
ATOM   1543  C   THR    99     -17.815  14.670   6.678
ATOM   1544  O   THR    99     -18.481  15.193   5.783
ATOM   1545  N   PRO   100     -18.387  13.920   7.646
ATOM   1546  CD  PRO   100     -17.682  13.262   8.735
ATOM   1549  CG  PRO   100     -18.716  12.502   9.563
ATOM   1552  CB  PRO   100     -20.050  12.646   8.827
ATOM   1555  CA  PRO   100     -19.824  13.689   7.728
ATOM   1557  C   PRO   100     -20.586  14.985   8.022
ATOM   1558  O   PRO   100     -20.079  15.866   8.721
ATOM   1559  N   TYR   101     -21.814  15.074   7.491
ATOM   1561  CA  TYR   101     -22.682  16.233   7.634
ATOM   1563  CB  TYR   101     -22.543  17.148   6.407
ATOM   1566  CG  TYR   101     -23.522  18.301   6.496
ATOM   1567  CD1 TYR   101     -24.796  18.174   5.911
ATOM   1569  CE1 TYR   101     -25.820  19.072   6.253
ATOM   1571  CZ  TYR   101     -25.561  20.117   7.170
ATOM   1572  OH  TYR   101     -26.574  20.940   7.562
ATOM   1574  CE2 TYR   101     -24.258  20.291   7.695
ATOM   1576  CD2 TYR   101     -23.240  19.385   7.350
ATOM   1578  C   TYR   101     -24.153  15.797   7.843
ATOM   1579  O   TYR   101     -24.672  15.037   7.027
ATOM   1580  N   PRO   102     -24.863  16.299   8.877
ATOM   1581  CD  PRO   102     -26.279  16.033   9.074
ATOM   1584  CG  PRO   102     -26.736  16.824  10.302
ATOM   1587  CB  PRO   102     -25.535  17.659  10.743
ATOM   1590  CA  PRO   102     -24.339  17.112   9.962
ATOM   1592  C   PRO   102     -23.379  16.308  10.842
ATOM   1593  O   PRO   102     -23.374  15.074  10.845
ATOM   1594  N   ARG   103     -22.548  17.057  11.568
ATOM   1596  CA  ARG   103     -21.444  16.549  12.361
ATOM   1598  CB  ARG   103     -20.641  17.766  12.834
ATOM   1601  CG  ARG   103     -19.214  17.433  13.277
ATOM   1604  CD  ARG   103     -18.725  18.583  14.166
ATOM   1607  NE  ARG   103     -17.285  18.825  14.037
ATOM   1609  CZ  ARG   103     -16.607  19.776  14.705
ATOM   1610  NH1 ARG   103     -17.175  20.461  15.707
ATOM   1613  NH2 ARG   103     -15.340  20.040  14.361
ATOM   1616  C   ARG   103     -21.979  15.745  13.561
ATOM   1617  O   ARG   103     -22.844  16.257  14.275
ATOM   1618  N   PRO   104     -21.470  14.524  13.830
ATOM   1619  CD  PRO   104     -20.573  13.758  12.980
ATOM   1622  CG  PRO   104     -20.546  12.330  13.523
ATOM   1625  CB  PRO   104     -21.412  12.319  14.784
ATOM   1628  CA  PRO   104     -21.843  13.769  15.018
ATOM   1630  C   PRO   104     -21.219  14.363  16.288
ATOM   1631  O   PRO   104     -20.107  14.895  16.260
ATOM   1632  N   THR   105     -21.953  14.232  17.401
ATOM   1634  CA  THR   105     -21.556  14.681  18.738
ATOM   1636  CB  THR   105     -22.776  14.746  19.699
ATOM   1638  CG2 THR   105     -22.936  16.128  20.352
ATOM   1642  OG1 THR   105     -24.001  14.383  19.085
ATOM   1644  C   THR   105     -20.476  13.766  19.328
ATOM   1645  O   THR   105     -19.626  14.239  20.083
ATOM   1646  N   SER   106     -20.499  12.475  18.963
ATOM   1648  CA  SER   106     -19.533  11.476  19.399
ATOM   1650  CB  SER   106     -20.097  10.071  19.148
ATOM   1653  OG  SER   106     -21.274   9.862  19.901
ATOM   1655  C   SER   106     -18.194  11.671  18.666
ATOM   1656  O   SER   106     -18.206  12.116  17.515
ATOM   1657  N   PRO   107     -17.048  11.323  19.294
ATOM   1658  CD  PRO   107     -16.955  10.852  20.666
ATOM   1661  CG  PRO   107     -15.480  10.621  20.981
ATOM   1664  CB  PRO   107     -14.697  11.069  19.747
ATOM   1667  CA  PRO   107     -15.731  11.450  18.681
ATOM   1669  C   PRO   107     -15.638  10.569  17.432
ATOM   1670  O   PRO   107     -15.820   9.353  17.506
ATOM   1671  N   THR   108     -15.392  11.214  16.284
ATOM   1673  CA  THR   108     -15.528  10.602  14.968
ATOM   1675  CB  THR   108     -15.969  11.659  13.930
ATOM   1677  CG2 THR   108     -16.535  11.019  12.652
ATOM   1681  OG1 THR   108     -16.930  12.550  14.471
ATOM   1683  C   THR   108     -14.182   9.964  14.587
ATOM   1684  O   THR   108     -13.178  10.672  14.602
ATOM   1685  N   PRO   109     -14.120   8.666  14.233
ATOM   1686  CD  PRO   109     -15.216   7.717  14.287
ATOM   1689  CG  PRO   109     -14.686   6.393  13.753
ATOM   1692  CB  PRO   109     -13.165   6.519  13.734
ATOM   1695  CA  PRO   109     -12.871   8.015  13.844
ATOM   1697  C   PRO   109     -12.316   8.592  12.539
ATOM   1698  O   PRO   109     -13.083   9.003  11.672
ATOM   1699  N   VAL   110     -10.982   8.623  12.424
ATOM   1701  CA  VAL   110     -10.258   9.277  11.340
ATOM   1703  CB  VAL   110      -9.378  10.409  11.912
ATOM   1705  CG1 VAL   110      -8.572  11.101  10.800
ATOM   1709  CG2 VAL   110     -10.201  11.471  12.667
ATOM   1713  C   VAL   110      -9.458   8.199  10.612
ATOM   1714  O   VAL   110      -8.679   7.495  11.242
ATOM   1715  N   LEU   111      -9.666   8.045   9.299
ATOM   1717  CA  LEU   111      -9.151   6.954   8.490
ATOM   1719  CB  LEU   111     -10.368   6.215   7.921
ATOM   1722  CG  LEU   111     -10.296   4.710   8.195
ATOM   1724  CD1 LEU   111     -11.679   4.112   8.363
ATOM   1728  CD2 LEU   111      -9.588   3.963   7.085
ATOM   1732  C   LEU   111      -8.260   7.580   7.419
ATOM   1733  O   LEU   111      -8.757   8.120   6.432
ATOM   1734  N   VAL   112      -6.942   7.544   7.652
ATOM   1736  CA  VAL   112      -5.922   8.107   6.781
ATOM   1738  CB  VAL   112      -4.736   8.690   7.587
ATOM   1740  CG1 VAL   112      -3.761   9.449   6.662
ATOM   1744  CG2 VAL   112      -5.200   9.630   8.711
ATOM   1748  C   VAL   112      -5.479   7.024   5.797
ATOM   1749  O   VAL   112      -4.848   6.044   6.184
ATOM   1750  N   TRP   113      -5.819   7.228   4.521
ATOM   1752  CA  TRP   113      -5.537   6.353   3.392
ATOM   1754  CB  TRP   113      -6.766   6.355   2.471
ATOM   1757  CG  TRP   113      -6.558   5.989   1.032
ATOM   1758  CD1 TRP   113      -6.842   6.819    .010
ATOM   1760  NE1 TRP   113      -6.584   6.215  -1.196
ATOM   1762  CE2 TRP   113      -6.123   4.929  -1.016
ATOM   1763  CZ2 TRP   113      -5.755   3.918  -1.913
ATOM   1765  CH2 TRP   113      -5.326   2.683  -1.406
ATOM   1767  CZ3 TRP   113      -5.267   2.477   -.016
ATOM   1769  CE3 TRP   113      -5.641   3.500    .877
ATOM   1771  CD2 TRP   113      -6.085   4.755    .404
ATOM   1772  C   TRP   113      -4.257   6.818   2.683
ATOM   1773  O   TRP   113      -4.125   7.996   2.347
ATOM   1774  N   ILE   114      -3.346   5.869   2.428
ATOM   1776  CA  ILE   114      -2.125   6.047   1.651
ATOM   1778  CB  ILE   114       -.833   6.104   2.521
ATOM   1780  CG2 ILE   114       -.409   7.574   2.653
ATOM   1784  CG1 ILE   114       -.920   5.414   3.903
ATOM   1787  CD1 ILE   114        .362   5.526   4.742
ATOM   1791  C   ILE   114      -2.074   4.947    .593
ATOM   1792  O   ILE   114      -2.167   3.762    .905
ATOM   1793  N   TYR   115      -1.929   5.369   -.669
ATOM   1795  CA  TYR   115      -1.965   4.512  -1.848
ATOM   1797  CB  TYR   115      -2.204   5.380  -3.093
ATOM   1800  CG  TYR   115      -1.089   6.343  -3.468
ATOM   1801  CD1 TYR   115       -.216   6.028  -4.528
ATOM   1803  CE1 TYR   115        .719   6.976  -4.978
ATOM   1805  CZ  TYR   115        .784   8.243  -4.365
ATOM   1806  OH  TYR   115       1.606   9.203  -4.864
ATOM   1808  CE2 TYR   115       -.033   8.528  -3.253
ATOM   1810  CD2 TYR   115       -.971   7.583  -2.810
ATOM   1812  C   TYR   115       -.714   3.634  -1.969
ATOM   1813  O   TYR   115        .259   3.821  -1.242
ATOM   1814  N   GLY   116       -.769   2.657  -2.884
ATOM   1816  CA  GLY   116        .294   1.700  -3.147
ATOM   1819  C   GLY   116       1.060   2.046  -4.416
ATOM   1820  O   GLY   116       1.694   3.099  -4.499
ATOM   1821  N   GLY   117        .994   1.126  -5.387
ATOM   1823  CA  GLY   117       1.570   1.283  -6.713
ATOM   1826  C   GLY   117       3.084   1.062  -6.764
ATOM   1827  O   GLY   117       3.734   1.633  -7.635
ATOM   1828  N   GLY   118       3.650    .264  -5.845
ATOM   1830  CA  GLY   118       5.058   -.125  -5.877
ATOM   1833  C   GLY   118       6.032   1.020  -5.575
ATOM   1834  O   GLY   118       7.186    .945  -5.991
ATOM   1835  N   PHE   119       5.567   2.069  -4.877
ATOM   1837  CA  PHE   119       6.277   3.315  -4.587
ATOM   1839  CB  PHE   119       7.549   3.075  -3.746
ATOM   1842  CG  PHE   119       7.406   2.206  -2.511
ATOM   1843  CD1 PHE   119       6.936   2.762  -1.306
ATOM   1845  CE1 PHE   119       6.877   1.973   -.143
ATOM   1847  CZ  PHE   119       7.292    .631   -.179
ATOM   1849  CE2 PHE   119       7.751    .070  -1.382
ATOM   1851  CD2 PHE   119       7.805    .855  -2.546
ATOM   1853  C   PHE   119       6.582   4.200  -5.810
ATOM   1854  O   PHE   119       7.213   5.234  -5.612
ATOM   1855  N   TYR   120       6.158   3.845  -7.039
ATOM   1857  CA  TYR   120       6.469   4.601  -8.261
ATOM   1859  CB  TYR   120       7.359   3.756  -9.193
ATOM   1862  CG  TYR   120       6.601   2.706  -9.990
ATOM   1863  CD1 TYR   120       6.121   3.015 -11.278
ATOM   1865  CE1 TYR   120       5.285   2.112 -11.955
ATOM   1867  CZ  TYR   120       4.925    .888 -11.347
ATOM   1868  OH  TYR   120       4.042    .050 -11.962
ATOM   1870  CE2 TYR   120       5.457    .552 -10.081
ATOM   1872  CD2 TYR   120       6.293   1.461  -9.411
ATOM   1874  C   TYR   120       5.215   5.104  -9.000
ATOM   1875  O   TYR   120       5.335   6.014  -9.821
ATOM   1876  N   SER   121       4.035   4.520  -8.725
ATOM   1878  CA  SER   121       2.776   4.822  -9.407
ATOM   1880  CB  SER   121       2.495   3.776 -10.501
ATOM   1883  OG  SER   121       2.159   2.506  -9.979
ATOM   1885  C   SER   121       1.607   4.939  -8.423
ATOM   1886  O   SER   121       1.764   4.716  -7.222
ATOM   1887  N   GLY   122        .430   5.289  -8.962
ATOM   1889  CA  GLY   122       -.810   5.466  -8.224
ATOM   1892  C   GLY   122      -1.016   6.905  -7.748
ATOM   1893  O   GLY   122       -.165   7.777  -7.934
ATOM   1894  N   ALA   123      -2.177   7.129  -7.124
ATOM   1896  CA  ALA   123      -2.584   8.402  -6.541
ATOM   1898  CB  ALA   123      -3.170   9.301  -7.636
ATOM   1902  C   ALA   123      -3.625   8.164  -5.444
ATOM   1903  O   ALA   123      -4.411   7.221  -5.517
ATOM   1904  N   SER   124      -3.652   9.067  -4.457
ATOM   1906  CA  SER   124      -4.730   9.202  -3.482
ATOM   1908  CB  SER   124      -4.135   9.660  -2.141
ATOM   1911  OG  SER   124      -4.159   8.607  -1.201
ATOM   1913  C   SER   124      -5.789  10.199  -3.977
ATOM   1914  O   SER   124      -6.966  10.030  -3.666
ATOM   1915  N   SER   125      -5.376  11.210  -4.761
ATOM   1917  CA  SER   125      -6.222  12.278  -5.288
ATOM   1919  CB  SER   125      -5.390  13.559  -5.471
ATOM   1922  OG  SER   125      -4.685  13.923  -4.305
ATOM   1924  C   SER   125      -6.887  11.824  -6.599
ATOM   1925  O   SER   125      -6.659  12.419  -7.653
ATOM   1926  N   LEU   126      -7.685  10.745  -6.529
ATOM   1928  CA  LEU   126      -8.336  10.110  -7.671
ATOM   1930  CB  LEU   126      -7.634   8.771  -8.015
ATOM   1933  CG  LEU   126      -7.403   8.581  -9.529
ATOM   1935  CD1 LEU   126      -6.258   9.471 -10.044
ATOM   1939  CD2 LEU   126      -7.184   7.105  -9.922
ATOM   1943  C   LEU   126      -9.831   9.936  -7.375
ATOM   1944  O   LEU   126     -10.218   9.604  -6.253
ATOM   1945  N   ASP   127     -10.658  10.160  -8.407
ATOM   1947  CA  ASP   127     -12.119  10.177  -8.324
ATOM   1949  CB  ASP   127     -12.658  10.771  -9.638
ATOM   1952  CG  ASP   127     -14.176  10.957  -9.622
ATOM   1953  OD1 ASP   127     -14.627  11.932  -8.981
ATOM   1954  OD2 ASP   127     -14.861  10.118 -10.248
ATOM   1955  C   ASP   127     -12.724   8.784  -8.053
ATOM   1956  O   ASP   127     -13.871   8.703  -7.610
ATOM   1957  N   VAL   128     -11.954   7.706  -8.290
ATOM   1959  CA  VAL   128     -12.391   6.315  -8.151
ATOM   1961  CB  VAL   128     -11.342   5.322  -8.719
ATOM   1963  CG1 VAL   128     -12.032   3.990  -9.073
ATOM   1967  CG2 VAL   128     -10.603   5.863  -9.954
ATOM   1971  C   VAL   128     -12.705   5.988  -6.686
ATOM   1972  O   VAL   128     -13.655   5.250  -6.431
ATOM   1973  N   TYR   129     -11.935   6.559  -5.740
ATOM   1975  CA  TYR   129     -12.014   6.285  -4.306
ATOM   1977  CB  TYR   129     -10.649   6.531  -3.646
ATOM   1980  CG  TYR   129      -9.523   5.793  -4.334
ATOM   1981  CD1 TYR   129      -9.616   4.401  -4.544
ATOM   1983  CE1 TYR   129      -8.645   3.741  -5.313
ATOM   1985  CZ  TYR   129      -7.580   4.487  -5.869
ATOM   1986  OH  TYR   129      -6.664   3.882  -6.667
ATOM   1988  CE2 TYR   129      -7.476   5.872  -5.639
ATOM   1990  CD2 TYR   129      -8.451   6.527  -4.874
ATOM   1992  C   TYR   129     -13.141   7.102  -3.688
ATOM   1993  O   TYR   129     -12.927   8.179  -3.130
ATOM   1994  N   ASP   130     -14.353   6.562  -3.840
ATOM   1996  CA  ASP   130     -15.594   7.215  -3.495
ATOM   1998  CB  ASP   130     -16.588   6.998  -4.641
ATOM   2001  CG  ASP   130     -17.882   7.757  -4.384
ATOM   2002  OD1 ASP   130     -17.774   8.984  -4.169
ATOM   2003  OD2 ASP   130     -18.946   7.099  -4.403
ATOM   2004  C   ASP   130     -16.064   6.691  -2.138
ATOM   2005  O   ASP   130     -16.826   5.727  -2.048
ATOM   2006  N   GLY   131     -15.555   7.337  -1.081
ATOM   2008  CA  GLY   131     -15.780   6.964    .306
ATOM   2011  C   GLY   131     -17.068   7.535    .903
ATOM   2012  O   GLY   131     -17.150   7.606   2.123
ATOM   2013  N   ARG   132     -18.042   7.968    .084
ATOM   2015  CA  ARG   132     -19.250   8.668    .527
ATOM   2017  CB  ARG   132     -20.178   8.901   -.678
ATOM   2020  CG  ARG   132     -19.844  10.214  -1.388
ATOM   2023  CD  ARG   132     -20.827  10.510  -2.527
ATOM   2026  NE  ARG   132     -20.529   9.738  -3.738
ATOM   2028  CZ  ARG   132     -21.092   9.899  -4.949
ATOM   2029  NH1 ARG   132     -22.171  10.670  -5.134
ATOM   2032  NH2 ARG   132     -20.556   9.279  -6.009
ATOM   2035  C   ARG   132     -20.039   7.925   1.611
ATOM   2036  O   ARG   132     -20.519   8.572   2.540
ATOM   2037  N   PHE   133     -20.175   6.597   1.495
ATOM   2039  CA  PHE   133     -20.991   5.788   2.395
ATOM   2041  CB  PHE   133     -21.488   4.553   1.645
ATOM   2044  CG  PHE   133     -22.455   4.910    .536
ATOM   2045  CD1 PHE   133     -23.809   5.136    .847
ATOM   2047  CE1 PHE   133     -24.698   5.565   -.153
ATOM   2049  CZ  PHE   133     -24.235   5.772  -1.464
ATOM   2051  CE2 PHE   133     -22.885   5.537  -1.779
ATOM   2053  CD2 PHE   133     -21.994   5.106   -.781
ATOM   2055  C   PHE   133     -20.234   5.395   3.663
ATOM   2056  O   PHE   133     -20.841   5.310   4.729
ATOM   2057  N   LEU   134     -18.910   5.212   3.563
ATOM   2059  CA  LEU   134     -18.034   5.047   4.713
ATOM   2061  CB  LEU   134     -16.615   4.736   4.203
ATOM   2064  CG  LEU   134     -15.573   4.480   5.309
ATOM   2066  CD1 LEU   134     -15.825   3.157   6.041
ATOM   2070  CD2 LEU   134     -14.177   4.460   4.673
ATOM   2074  C   LEU   134     -18.072   6.317   5.579
ATOM   2075  O   LEU   134     -18.167   6.210   6.799
ATOM   2076  N   VAL   135     -18.050   7.505   4.953
ATOM   2078  CA  VAL   135     -18.010   8.786   5.643
ATOM   2080  CB  VAL   135     -17.509   9.899   4.690
ATOM   2082  CG1 VAL   135     -17.785  11.323   5.218
ATOM   2086  CG2 VAL   135     -15.998   9.733   4.456
ATOM   2090  C   VAL   135     -19.357   9.136   6.275
ATOM   2091  O   VAL   135     -19.355   9.601   7.410
ATOM   2092  N   GLN   136     -20.480   8.951   5.565
ATOM   2094  CA  GLN   136     -21.761   9.523   5.970
ATOM   2096  CB  GLN   136     -22.504  10.046   4.729
ATOM   2099  CG  GLN   136     -23.762  10.865   5.064
ATOM   2102  CD  GLN   136     -23.444  12.174   5.795
ATOM   2103  OE1 GLN   136     -23.236  12.187   7.008
ATOM   2104  NE2 GLN   136     -23.407  13.284   5.054
ATOM   2107  C   GLN   136     -22.615   8.538   6.774
ATOM   2108  O   GLN   136     -23.233   8.953   7.754
ATOM   2109  N   ALA   137     -22.651   7.257   6.373
ATOM   2111  CA  ALA   137     -23.496   6.247   7.006
ATOM   2113  CB  ALA   137     -23.904   5.184   5.980
ATOM   2117  C   ALA   137     -22.812   5.609   8.221
ATOM   2118  O   ALA   137     -23.482   5.386   9.229
ATOM   2119  N   GLU   138     -21.495   5.351   8.138
ATOM   2121  CA  GLU   138     -20.696   4.804   9.237
ATOM   2123  CB  GLU   138     -19.753   3.698   8.736
ATOM   2126  CG  GLU   138     -20.493   2.469   8.193
ATOM   2129  CD  GLU   138     -21.490   1.894   9.202
ATOM   2130  OE1 GLU   138     -22.686   1.826   8.843
ATOM   2131  OE2 GLU   138     -21.044   1.544  10.318
ATOM   2132  C   GLU   138     -19.938   5.882  10.019
ATOM   2133  O   GLU   138     -19.309   5.550  11.023
ATOM   2134  N   ARG   139     -20.054   7.154   9.607
ATOM   2136  CA  ARG   139     -19.653   8.337  10.362
ATOM   2138  CB  ARG   139     -20.577   8.561  11.571
ATOM   2141  CG  ARG   139     -22.054   8.432  11.147
ATOM   2144  CD  ARG   139     -23.033   9.306  11.936
ATOM   2147  NE  ARG   139     -23.696  10.256  11.028
ATOM   2149  CZ  ARG   139     -24.803  10.970  11.292
ATOM   2150  NH1 ARG   139     -25.378  10.951  12.502
ATOM   2153  NH2 ARG   139     -25.334  11.720  10.314
ATOM   2156  C   ARG   139     -18.157   8.318  10.667
ATOM   2157  O   ARG   139     -17.728   7.934  11.752
ATOM   2158  N   THR   140     -17.371   8.685   9.649
ATOM   2160  CA  THR   140     -15.920   8.553   9.622
ATOM   2162  CB  THR   140     -15.513   7.213   8.951
ATOM   2164  CG2 THR   140     -14.200   6.662   9.519
ATOM   2168  OG1 THR   140     -16.473   6.187   9.125
ATOM   2170  C   THR   140     -15.350   9.753   8.852
ATOM   2171  O   THR   140     -15.926  10.166   7.848
ATOM   2172  N   VAL   141     -14.214  10.300   9.303
ATOM   2174  CA  VAL   141     -13.484  11.353   8.605
ATOM   2176  CB  VAL   141     -12.884  12.363   9.606
ATOM   2178  CG1 VAL   141     -11.959  13.366   8.889
ATOM   2182  CG2 VAL   141     -13.969  13.135  10.374
ATOM   2186  C   VAL   141     -12.411  10.664   7.764
ATOM   2187  O   VAL   141     -11.402  10.209   8.295
ATOM   2188  N   LEU   142     -12.629  10.602   6.446
ATOM   2190  CA  LEU   142     -11.694   9.993   5.504
ATOM   2192  CB  LEU   142     -12.477   9.413   4.322
ATOM   2195  CG  LEU   142     -11.644   8.618   3.299
ATOM   2197  CD1 LEU   142     -11.185   7.258   3.867
ATOM   2201  CD2 LEU   142     -12.501   8.457   2.033
ATOM   2205  C   LEU   142     -10.679  11.049   5.061
ATOM   2206  O   LEU   142     -11.064  12.173   4.748
ATOM   2207  N   VAL   143      -9.394  10.671   5.015
ATOM   2209  CA  VAL   143      -8.286  11.552   4.673
ATOM   2211  CB  VAL   143      -7.471  11.903   5.940
ATOM   2213  CG1 VAL   143      -6.310  12.848   5.609
ATOM   2217  CG2 VAL   143      -8.329  12.524   7.061
ATOM   2221  C   VAL   143      -7.432  10.853   3.609
ATOM   2222  O   VAL   143      -6.675   9.939   3.922
ATOM   2223  N   SER   144      -7.527  11.312   2.355
ATOM   2225  CA  SER   144      -6.676  10.867   1.257
ATOM   2227  CB  SER   144      -7.417  11.096   -.066
ATOM   2230  OG  SER   144      -7.490   9.930   -.840
ATOM   2232  C   SER   144      -5.372  11.660   1.312
ATOM   2233  O   SER   144      -5.401  12.888   1.253
ATOM   2234  N   MET   145      -4.239  10.954   1.420
ATOM   2236  CA  MET   145      -2.923  11.562   1.556
ATOM   2238  CB  MET   145      -2.310  11.163   2.910
ATOM   2241  CG  MET   145      -1.024  11.939   3.227
ATOM   2244  SD  MET   145        .445  11.439   2.270
ATOM   2245  CE  MET   145       1.311  13.020   2.146
ATOM   2249  C   MET   145      -2.075  11.173    .346
ATOM   2250  O   MET   145      -1.770   9.996    .145
ATOM   2251  N   ASN   146      -1.689  12.193   -.435
ATOM   2253  CA  ASN   146       -.908  12.063  -1.657
ATOM   2255  CB  ASN   146      -1.550  12.918  -2.769
ATOM   2258  CG  ASN   146      -1.366  12.318  -4.167
ATOM   2259  OD1 ASN   146      -2.291  11.721  -4.708
ATOM   2260  ND2 ASN   146       -.187  12.470  -4.771
ATOM   2263  C   ASN   146        .547  12.444  -1.354
ATOM   2264  O   ASN   146        .821  13.602  -1.047
ATOM   2265  N   TYR   147       1.470  11.474  -1.430
ATOM   2267  CA  TYR   147       2.905  11.651  -1.181
ATOM   2269  CB  TYR   147       3.391  10.630   -.139
ATOM   2272  CG  TYR   147       3.185   9.173   -.513
ATOM   2273  CD1 TYR   147       2.031   8.484   -.089
ATOM   2275  CE1 TYR   147       1.858   7.123   -.401
ATOM   2277  CZ  TYR   147       2.844   6.450  -1.161
ATOM   2278  OH  TYR   147       2.727   5.125  -1.455
ATOM   2280  CE2 TYR   147       3.978   7.151  -1.614
ATOM   2282  CD2 TYR   147       4.157   8.502  -1.278
ATOM   2284  C   TYR   147       3.703  11.565  -2.488
ATOM   2285  O   TYR   147       3.182  11.118  -3.506
ATOM   2286  N   ARG   148       4.976  11.982  -2.453
ATOM   2288  CA  ARG   148       5.866  11.963  -3.610
ATOM   2290  CB  ARG   148       7.035  12.936  -3.403
ATOM   2293  CG  ARG   148       6.587  14.400  -3.511
ATOM   2296  CD  ARG   148       7.742  15.362  -3.224
ATOM   2299  NE  ARG   148       8.010  15.490  -1.783
ATOM   2301  CZ  ARG   148       8.975  16.247  -1.235
ATOM   2302  NH1 ARG   148       9.893  16.863  -1.989
ATOM   2305  NH2 ARG   148       9.018  16.400    .093
ATOM   2308  C   ARG   148       6.371  10.545  -3.885
ATOM   2309  O   ARG   148       7.012   9.929  -3.032
ATOM   2310  N   VAL   149       6.108  10.063  -5.109
ATOM   2312  CA  VAL   149       6.582   8.776  -5.621
ATOM   2314  CB  VAL   149       5.732   8.292  -6.823
ATOM   2316  CG1 VAL   149       4.252   8.126  -6.453
ATOM   2320  CG2 VAL   149       5.910   9.192  -8.058
ATOM   2324  C   VAL   149       8.062   8.864  -6.009
ATOM   2325  O   VAL   149       8.593   9.957  -6.197
ATOM   2326  N   GLY   150       8.669   7.679  -6.158
ATOM   2328  CA  GLY   150       9.992   7.347  -6.670
ATOM   2331  C   GLY   150      10.931   8.526  -6.895
ATOM   2332  O   GLY   150      11.642   8.928  -5.977
ATOM   2333  N   ALA   151      10.929   9.047  -8.129
ATOM   2335  CA  ALA   151      11.894  10.020  -8.631
ATOM   2337  CB  ALA   151      11.658  10.178 -10.137
ATOM   2341  C   ALA   151      11.844  11.395  -7.940
ATOM   2342  O   ALA   151      12.816  12.143  -8.046
ATOM   2343  N   PHE   152      10.743  11.725  -7.244
ATOM   2345  CA  PHE   152      10.515  13.012  -6.583
ATOM   2347  CB  PHE   152       9.125  13.544  -6.976
ATOM   2350  CG  PHE   152       8.858  13.548  -8.471
ATOM   2351  CD1 PHE   152       7.811  12.769  -9.002
ATOM   2353  CE1 PHE   152       7.622  12.700 -10.393
ATOM   2355  CZ  PHE   152       8.478  13.408 -11.253
ATOM   2357  CE2 PHE   152       9.508  14.206 -10.726
ATOM   2359  CD2 PHE   152       9.696  14.279  -9.336
ATOM   2361  C   PHE   152      10.641  12.931  -5.054
ATOM   2362  O   PHE   152      10.835  13.970  -4.426
ATOM   2363  N   GLY   153      10.521  11.731  -4.460
ATOM   2365  CA  GLY   153      10.455  11.528  -3.017
ATOM   2368  C   GLY   153      11.511  10.538  -2.531
ATOM   2369  O   GLY   153      12.485  10.948  -1.901
ATOM   2370  N   PHE   154      11.300   9.242  -2.812
ATOM   2372  CA  PHE   154      12.089   8.133  -2.269
ATOM   2374  CB  PHE   154      11.374   6.811  -2.573
ATOM   2377  CG  PHE   154      10.037   6.668  -1.885
ATOM   2378  CD1 PHE   154       9.970   6.509   -.488
ATOM   2380  CE1 PHE   154       8.721   6.394    .146
ATOM   2382  CZ  PHE   154       7.539   6.446   -.613
ATOM   2384  CE2 PHE   154       7.612   6.602  -2.009
ATOM   2386  CD2 PHE   154       8.856   6.711  -2.642
ATOM   2388  C   PHE   154      13.522   8.045  -2.807
ATOM   2389  O   PHE   154      14.330   7.320  -2.225
ATOM   2390  N   LEU   155      13.830   8.756  -3.902
ATOM   2392  CA  LEU   155      15.119   8.711  -4.573
ATOM   2394  CB  LEU   155      15.016   9.484  -5.899
ATOM   2397  CG  LEU   155      16.310   9.487  -6.736
ATOM   2399  CD1 LEU   155      15.968   9.558  -8.227
ATOM   2403  CD2 LEU   155      17.225  10.670  -6.400
ATOM   2407  C   LEU   155      16.198   9.243  -3.633
ATOM   2408  O   LEU   155      16.099  10.375  -3.158
ATOM   2409  N   ALA   156      17.218   8.407  -3.387
ATOM   2411  CA  ALA   156      18.342   8.700  -2.508
ATOM   2413  CB  ALA   156      18.572   7.533  -1.547
ATOM   2417  C   ALA   156      19.588   8.992  -3.342
ATOM   2418  O   ALA   156      19.893   8.249  -4.278
ATOM   2419  N   LEU   157      20.290  10.078  -2.991
ATOM   2421  CA  LEU   157      21.371  10.637  -3.795
ATOM   2423  CB  LEU   157      21.250  12.174  -3.871
ATOM   2426  CG  LEU   157      20.999  12.692  -5.306
ATOM   2428  CD1 LEU   157      19.504  12.994  -5.575
ATOM   2432  CD2 LEU   157      21.829  13.957  -5.540
ATOM   2436  C   LEU   157      22.764  10.225  -3.278
ATOM   2437  O   LEU   157      22.970  10.195  -2.064
ATOM   2438  N   PRO   158      23.741   9.974  -4.179
ATOM   2439  CD  PRO   158      23.513   9.673  -5.587
ATOM   2442  CG  PRO   158      24.782   9.022  -6.125
ATOM   2445  CB  PRO   158      25.678   8.791  -4.909
ATOM   2448  CA  PRO   158      25.149   9.754  -3.840
ATOM   2450  C   PRO   158      25.955  11.066  -3.698
ATOM   2451  O   PRO   158      27.135  11.120  -4.048
ATOM   2452  N   GLY   159      25.320  12.123  -3.173
ATOM   2454  CA  GLY   159      25.936  13.407  -2.864
ATOM   2457  C   GLY   159      24.994  14.160  -1.929
ATOM   2458  O   GLY   159      24.325  15.105  -2.348
ATOM   2459  N   SER   160      24.905  13.670   -.683
ATOM   2461  CA  SER   160      23.816  13.947    .251
ATOM   2463  CB  SER   160      23.693  12.766   1.231
ATOM   2466  OG  SER   160      23.444  11.557    .545
ATOM   2468  C   SER   160      23.943  15.289    .999
ATOM   2469  O   SER   160      23.134  15.553   1.888
ATOM   2470  N   ARG   161      24.939  16.126    .654
ATOM   2472  CA  ARG   161      25.237  17.384   1.338
ATOM   2474  CB  ARG   161      26.515  18.009    .757
ATOM   2477  CG  ARG   161      27.782  17.203   1.081
ATOM   2480  CD  ARG   161      29.034  18.057    .893
ATOM   2483  NE  ARG   161      29.232  18.449   -.505
ATOM   2485  CZ  ARG   161      29.843  19.574   -.915
ATOM   2486  NH1 ARG   161      30.225  20.534   -.054
ATOM   2489  NH2 ARG   161      30.131  19.747  -2.205
ATOM   2492  C   ARG   161      24.098  18.400   1.216
ATOM   2493  O   ARG   161      23.702  18.991   2.220
ATOM   2494  N   GLU   162      23.587  18.596   -.008
ATOM   2496  CA  GLU   162      22.620  19.635   -.353
ATOM   2498  CB  GLU   162      23.039  20.269  -1.700
ATOM   2501  CG  GLU   162      23.196  21.798  -1.643
ATOM   2504  CD  GLU   162      22.022  22.533  -2.288
ATOM   2505  OE1 GLU   162      22.248  23.124  -3.366
ATOM   2506  OE2 GLU   162      20.923  22.497  -1.693
ATOM   2507  C   GLU   162      21.199  19.063   -.408
ATOM   2508  O   GLU   162      20.256  19.740    .003
ATOM   2509  N   ALA   163      21.067  17.814   -.881
ATOM   2511  CA  ALA   163      19.817  17.075   -.944
ATOM   2513  CB  ALA   163      19.199  17.240  -2.336
ATOM   2517  C   ALA   163      20.109  15.600   -.615
ATOM   2518  O   ALA   163      20.662  14.898  -1.465
ATOM   2519  N   PRO   164      19.755  15.115    .595
ATOM   2520  CD  PRO   164      19.208  15.904   1.689
ATOM   2523  CG  PRO   164      19.073  14.981   2.897
ATOM   2526  CB  PRO   164      19.797  13.688   2.520
ATOM   2529  CA  PRO   164      19.989  13.732   1.000
ATOM   2531  C   PRO   164      19.061  12.733    .299
ATOM   2532  O   PRO   164      19.469  11.596    .061
ATOM   2533  N   GLY   165      17.830  13.155   -.026
ATOM   2535  CA  GLY   165      16.797  12.291   -.572
ATOM   2538  C   GLY   165      16.160  11.387    .478
ATOM   2539  O   GLY   165      16.370  11.569   1.679
ATOM   2540  N   ASN   166      15.364  10.422   -.008
ATOM   2542  CA  ASN   166      14.586   9.486    .798
ATOM   2544  CB  ASN   166      15.534   8.457   1.444
ATOM   2547  CG  ASN   166      14.804   7.350   2.207
ATOM   2548  OD1 ASN   166      13.744   6.889   1.790
ATOM   2549  ND2 ASN   166      15.383   6.920   3.331
ATOM   2552  C   ASN   166      13.657  10.232   1.775
ATOM   2553  O   ASN   166      13.818  10.143   2.993
ATOM   2554  N   VAL   167      12.705  10.993   1.212
ATOM   2556  CA  VAL   167      11.728  11.811   1.940
ATOM   2558  CB  VAL   167      11.963  13.320   1.683
ATOM   2560  CG1 VAL   167      13.313  13.797   2.242
ATOM   2564  CG2 VAL   167      11.846  13.692    .195
ATOM   2568  C   VAL   167      10.275  11.416   1.618
ATOM   2569  O   VAL   167       9.361  12.060   2.129
ATOM   2570  N   GLY   168      10.041  10.386    .786
ATOM   2572  CA  GLY   168       8.702   9.957    .395
ATOM   2575  C   GLY   168       7.895   9.326   1.539
ATOM   2576  O   GLY   168       6.669   9.272   1.436
ATOM   2577  N   LEU   169       8.559   8.894   2.627
ATOM   2579  CA  LEU   169       7.912   8.429   3.851
ATOM   2581  CB  LEU   169       8.749   7.300   4.490
ATOM   2584  CG  LEU   169       7.857   6.379   5.348
ATOM   2586  CD1 LEU   169       7.132   5.343   4.477
ATOM   2590  CD2 LEU   169       8.637   5.670   6.463
ATOM   2594  C   LEU   169       7.723   9.587   4.850
ATOM   2595  O   LEU   169       6.792   9.553   5.652
ATOM   2596  N   LEU   170       8.593  10.611   4.792
ATOM   2598  CA  LEU   170       8.563  11.794   5.659
ATOM   2600  CB  LEU   170       9.976  12.412   5.697
ATOM   2603  CG  LEU   170      10.252  13.354   6.895
ATOM   2605  CD1 LEU   170      11.669  13.086   7.433
ATOM   2609  CD2 LEU   170      10.120  14.830   6.489
ATOM   2613  C   LEU   170       7.472  12.787   5.215
ATOM   2614  O   LEU   170       7.015  13.584   6.031
ATOM   2615  N   ASP   171       7.009  12.688   3.958
ATOM   2617  CA  ASP   171       5.818  13.349   3.432
ATOM   2619  CB  ASP   171       5.644  12.941   1.960
ATOM   2622  CG  ASP   171       6.590  13.647    .993
ATOM   2623  OD1 ASP   171       7.573  14.264   1.458
ATOM   2624  OD2 ASP   171       6.305  13.551   -.217
ATOM   2625  C   ASP   171       4.577  12.908   4.200
ATOM   2626  O   ASP   171       3.785  13.748   4.621
ATOM   2627  N   GLN   172       4.442  11.588   4.390
ATOM   2629  CA  GLN   172       3.324  10.961   5.073
ATOM   2631  CB  GLN   172       3.398   9.439   4.890
ATOM   2634  CG  GLN   172       3.466   8.950   3.432
ATOM   2637  CD  GLN   172       3.717   7.442   3.346
ATOM   2638  OE1 GLN   172       3.579   6.722   4.332
ATOM   2639  NE2 GLN   172       4.096   6.954   2.162
ATOM   2642  C   GLN   172       3.345  11.280   6.570
ATOM   2643  O   GLN   172       2.275  11.349   7.168
ATOM   2644  N   ARG   173       4.539  11.477   7.159
ATOM   2646  CA  ARG   173       4.722  11.749   8.580
ATOM   2648  CB  ARG   173       6.159  11.374   8.987
ATOM   2651  CG  ARG   173       6.351  11.317  10.515
ATOM   2654  CD  ARG   173       6.848  12.633  11.134
ATOM   2657  NE  ARG   173       8.320  12.703  11.147
ATOM   2659  CZ  ARG   173       9.054  13.787  11.457
ATOM   2660  NH1 ARG   173       8.484  14.977  11.691
ATOM   2663  NH2 ARG   173      10.387  13.679  11.541
ATOM   2666  C   ARG   173       4.397  13.211   8.914
ATOM   2667  O   ARG   173       3.839  13.470   9.980
ATOM   2668  N   LEU   174       4.709  14.148   8.001
ATOM   2670  CA  LEU   174       4.368  15.561   8.140
ATOM   2672  CB  LEU   174       5.181  16.416   7.142
ATOM   2675  CG  LEU   174       5.369  17.868   7.645
ATOM   2677  CD1 LEU   174       6.561  17.957   8.628
ATOM   2681  CD2 LEU   174       5.424  18.890   6.487
ATOM   2685  C   LEU   174       2.864  15.777   7.915
ATOM   2686  O   LEU   174       2.285  16.671   8.528
ATOM   2687  N   ALA   175       2.236  14.956   7.058
ATOM   2689  CA  ALA   175        .802  14.979   6.805
ATOM   2691  CB  ALA   175        .521  14.184   5.529
ATOM   2695  C   ALA   175        .022  14.380   7.982
ATOM   2696  O   ALA   175      -1.117  14.777   8.203
ATOM   2697  N   LEU   176        .641  13.459   8.741
ATOM   2699  CA  LEU   176        .088  12.825   9.941
ATOM   2701  CB  LEU   176        .866  11.525  10.240
ATOM   2704  CG  LEU   176        .015  10.244  10.119
ATOM   2706  CD1 LEU   176        .931   9.061   9.756
ATOM   2710  CD2 LEU   176       -.751   9.992  11.429
ATOM   2714  C   LEU   176        .137  13.783  11.137
ATOM   2715  O   LEU   176       -.785  13.758  11.948
ATOM   2716  N   GLN   177       1.176  14.631  11.227
ATOM   2718  CA  GLN   177       1.278  15.711  12.205
ATOM   2720  CB  GLN   177       2.670  16.357  12.125
ATOM   2723  CG  GLN   177       3.744  15.577  12.883
ATOM   2726  CD  GLN   177       5.111  16.220  12.674
ATOM   2727  OE1 GLN   177       5.698  16.078  11.604
ATOM   2728  NE2 GLN   177       5.608  16.947  13.678
ATOM   2731  C   GLN   177        .229  16.784  11.927
ATOM   2732  O   GLN   177       -.421  17.248  12.862
ATOM   2733  N   TRP   178        .064  17.155  10.649
ATOM   2735  CA  TRP   178       -.860  18.194  10.225
ATOM   2737  CB  TRP   178       -.581  18.554   8.760
ATOM   2740  CG  TRP   178      -1.286  19.780   8.266
ATOM   2741  CD1 TRP   178       -.745  21.017   8.201
ATOM   2743  NE1 TRP   178      -1.670  21.912   7.713
ATOM   2745  CE2 TRP   178      -2.879  21.300   7.454
ATOM   2746  CZ2 TRP   178      -4.114  21.774   6.985
ATOM   2748  CH2 TRP   178      -5.173  20.866   6.816
ATOM   2750  CZ3 TRP   178      -4.981  19.504   7.108
ATOM   2752  CE3 TRP   178      -3.742  19.042   7.588
ATOM   2754  CD2 TRP   178      -2.657  19.927   7.780
ATOM   2755  C   TRP   178      -2.305  17.736  10.430
ATOM   2756  O   TRP   178      -3.130  18.542  10.852
ATOM   2757  N   VAL   179      -2.596  16.446  10.196
ATOM   2759  CA  VAL   179      -3.896  15.855  10.473
ATOM   2761  CB  VAL   179      -3.984  14.417   9.912
ATOM   2763  CG1 VAL   179      -5.099  13.569  10.556
ATOM   2767  CG2 VAL   179      -4.252  14.473   8.399
ATOM   2771  C   VAL   179      -4.163  15.937  11.972
ATOM   2772  O   VAL   179      -5.166  16.541  12.325
ATOM   2773  N   GLN   180      -3.277  15.403  12.833
ATOM   2775  CA  GLN   180      -3.522  15.280  14.273
ATOM   2777  CB  GLN   180      -2.324  14.598  14.976
ATOM   2780  CG  GLN   180      -2.727  13.310  15.725
ATOM   2783  CD  GLN   180      -2.076  13.121  17.104
ATOM   2784  OE1 GLN   180      -1.427  14.011  17.654
ATOM   2785  NE2 GLN   180      -2.274  11.939  17.692
ATOM   2788  C   GLN   180      -3.783  16.630  14.956
ATOM   2789  O   GLN   180      -4.478  16.669  15.972
ATOM   2790  N   GLU   181      -3.227  17.715  14.402
ATOM   2792  CA  GLU   181      -3.319  19.056  14.953
ATOM   2794  CB  GLU   181      -2.115  19.858  14.447
ATOM   2797  CG  GLU   181      -1.762  21.009  15.391
ATOM   2800  CD  GLU   181      -1.119  22.167  14.636
ATOM   2801  OE1 GLU   181      -1.548  23.300  14.855
ATOM   2802  OE2 GLU   181       -.192  21.866  13.819
ATOM   2803  C   GLU   181      -4.626  19.747  14.540
ATOM   2804  O   GLU   181      -5.236  20.439  15.354
ATOM   2805  N   ASN   182      -5.044  19.549  13.279
ATOM   2807  CA  ASN   182      -6.212  20.175  12.666
ATOM   2809  CB  ASN   182      -5.867  20.577  11.221
ATOM   2812  CG  ASN   182      -4.864  21.729  11.204
ATOM   2813  OD1 ASN   182      -5.226  22.854  11.534
ATOM   2814  ND2 ASN   182      -3.604  21.458  10.856
ATOM   2817  C   ASN   182      -7.464  19.291  12.729
ATOM   2818  O   ASN   182      -8.503  19.700  12.213
ATOM   2819  N   VAL   183      -7.390  18.102  13.350
ATOM   2821  CA  VAL   183      -8.479  17.133  13.338
ATOM   2823  CB  VAL   183      -7.980  15.741  13.790
ATOM   2825  CG1 VAL   183      -7.855  15.574  15.309
ATOM   2829  CG2 VAL   183      -8.862  14.654  13.185
ATOM   2833  C   VAL   183      -9.677  17.630  14.156
ATOM   2834  O   VAL   183     -10.805  17.313  13.798
ATOM   2835  N   ALA   184      -9.450  18.442  15.202
ATOM   2837  CA  ALA   184     -10.509  19.036  16.012
ATOM   2839  CB  ALA   184      -9.900  19.617  17.296
ATOM   2843  C   ALA   184     -11.303  20.101  15.239
ATOM   2844  O   ALA   184     -12.491  20.264  15.515
ATOM   2845  N   ALA   185     -10.681  20.783  14.262
ATOM   2847  CA  ALA   185     -11.358  21.736  13.387
ATOM   2849  CB  ALA   185     -10.325  22.647  12.709
ATOM   2853  C   ALA   185     -12.249  21.027  12.358
ATOM   2854  O   ALA   185     -13.342  21.521  12.087
ATOM   2855  N   PHE   186     -11.824  19.866  11.826
ATOM   2857  CA  PHE   186     -12.614  19.072  10.881
ATOM   2859  CB  PHE   186     -11.702  18.096  10.120
ATOM   2862  CG  PHE   186     -10.793  18.738   9.088
ATOM   2863  CD1 PHE   186     -11.338  19.305   7.918
ATOM   2865  CE1 PHE   186     -10.494  19.872   6.946
ATOM   2867  CZ  PHE   186      -9.103  19.889   7.148
ATOM   2869  CE2 PHE   186      -8.556  19.325   8.314
ATOM   2871  CD2 PHE   186      -9.398  18.737   9.273
ATOM   2873  C   PHE   186     -13.745  18.294  11.569
ATOM   2874  O   PHE   186     -14.803  18.122  10.965
ATOM   2875  N   GLY   187     -13.535  17.843  12.816
ATOM   2877  CA  GLY   187     -14.499  17.064  13.583
ATOM   2880  C   GLY   187     -14.165  15.579  13.620
ATOM   2881  O   GLY   187     -15.039  14.757  13.354
ATOM   2882  N   GLY   188     -12.909  15.256  13.949
ATOM   2884  CA  GLY   188     -12.429  13.911  14.214
ATOM   2887  C   GLY   188     -11.689  13.837  15.550
ATOM   2888  O   GLY   188     -11.386  14.857  16.172
ATOM   2889  N   ASP   189     -11.418  12.600  15.980
ATOM   2891  CA  ASP   189     -10.812  12.273  17.259
ATOM   2893  CB  ASP   189     -11.546  11.058  17.845
ATOM   2896  CG  ASP   189     -11.046  10.634  19.231
ATOM   2897  OD1 ASP   189     -11.035   9.409  19.478
ATOM   2898  OD2 ASP   189     -10.707  11.529  20.035
ATOM   2899  C   ASP   189      -9.312  12.009  17.048
ATOM   2900  O   ASP   189      -8.978  11.121  16.260
ATOM   2901  N   PRO   190      -8.406  12.732  17.744
ATOM   2902  CD  PRO   190      -8.709  13.890  18.571
ATOM   2905  CG  PRO   190      -7.387  14.492  19.034
ATOM   2908  CB  PRO   190      -6.281  13.675  18.367
ATOM   2911  CA  PRO   190      -6.964  12.520  17.624
ATOM   2913  C   PRO   190      -6.492  11.155  18.155
ATOM   2914  O   PRO   190      -5.392  10.730  17.804
ATOM   2915  N   THR   191      -7.313  10.469  18.969
ATOM   2917  CA  THR   191      -7.002   9.153  19.529
ATOM   2919  CB  THR   191      -7.749   8.913  20.865
ATOM   2921  CG2 THR   191      -6.852   8.146  21.845
ATOM   2925  OG1 THR   191      -8.176  10.105  21.500
ATOM   2927  C   THR   191      -7.333   8.027  18.535
ATOM   2928  O   THR   191      -6.661   6.995  18.547
ATOM   2929  N   SER   192      -8.351   8.231  17.681
ATOM   2931  CA  SER   192      -8.852   7.253  16.716
ATOM   2933  CB  SER   192     -10.389   7.238  16.728
ATOM   2936  OG  SER   192     -10.889   6.835  17.985
ATOM   2938  C   SER   192      -8.277   7.472  15.306
ATOM   2939  O   SER   192      -8.916   7.088  14.325
ATOM   2940  N   VAL   193      -7.078   8.071  15.197
ATOM   2942  CA  VAL   193      -6.365   8.199  13.930
ATOM   2944  CB  VAL   193      -5.284   9.302  13.993
ATOM   2946  CG1 VAL   193      -4.530   9.403  12.656
ATOM   2950  CG2 VAL   193      -5.912  10.677  14.287
ATOM   2954  C   VAL   193      -5.833   6.810  13.551
ATOM   2955  O   VAL   193      -5.010   6.223  14.256
ATOM   2956  N   THR   194      -6.361   6.305  12.431
ATOM   2958  CA  THR   194      -6.193   4.959  11.907
ATOM   2960  CB  THR   194      -7.574   4.286  11.742
ATOM   2962  CG2 THR   194      -7.497   2.856  11.180
ATOM   2966  OG1 THR   194      -8.250   4.255  12.984
ATOM   2968  C   THR   194      -5.483   5.091  10.564
ATOM   2969  O   THR   194      -6.050   5.630   9.618
ATOM   2970  N   LEU   195      -4.256   4.573  10.482
ATOM   2972  CA  LEU   195      -3.456   4.563   9.270
ATOM   2974  CB  LEU   195      -1.977   4.712   9.659
ATOM   2977  CG  LEU   195      -1.072   5.290   8.556
ATOM   2979  CD1 LEU   195      -1.481   6.722   8.166
ATOM   2983  CD2 LEU   195        .379   5.276   9.058
ATOM   2987  C   LEU   195      -3.759   3.280   8.490
ATOM   2988  O   LEU   195      -3.833   2.200   9.071
ATOM   2989  N   PHE   196      -3.964   3.421   7.178
ATOM   2991  CA  PHE   196      -4.461   2.383   6.282
ATOM   2993  CB  PHE   196      -6.008   2.434   6.264
ATOM   2996  CG  PHE   196      -6.739   2.207   4.944
ATOM   2997  CD1 PHE   196      -6.671    .969   4.272
ATOM   2999  CE1 PHE   196      -7.422    .758   3.100
ATOM   3001  CZ  PHE   196      -8.275   1.766   2.617
ATOM   3003  CE2 PHE   196      -8.348   3.001   3.282
ATOM   3005  CD2 PHE   196      -7.565   3.227   4.428
ATOM   3007  C   PHE   196      -3.825   2.595   4.910
ATOM   3008  O   PHE   196      -3.734   3.722   4.434
ATOM   3009  N   GLY   197      -3.388   1.501   4.279
ATOM   3011  CA  GLY   197      -2.761   1.527   2.966
ATOM   3014  C   GLY   197      -2.606    .124   2.393
ATOM   3015  O   GLY   197      -2.746   -.846   3.135
ATOM   3016  N   GLU   198      -2.323    .039   1.079
ATOM   3018  CA  GLU   198      -2.189  -1.218    .336
ATOM   3020  CB  GLU   198      -3.470  -1.519   -.472
ATOM   3023  CG  GLU   198      -3.698   -.655  -1.726
ATOM   3026  CD  GLU   198      -3.262  -1.356  -3.016
ATOM   3027  OE1 GLU   198      -2.126  -1.081  -3.463
ATOM   3028  OE2 GLU   198      -4.074  -2.145  -3.542
ATOM   3029  C   GLU   198       -.908  -1.280   -.492
ATOM   3030  O   GLU   198       -.450   -.262   -.998
ATOM   3031  N   SER   199       -.346  -2.495   -.593
ATOM   3033  CA  SER   199        .972  -2.829  -1.129
ATOM   3035  CB  SER   199        .944  -3.070  -2.647
ATOM   3038  OG  SER   199        .683  -1.900  -3.392
ATOM   3040  C   SER   199       2.074  -1.901   -.595
ATOM   3041  O   SER   199       2.454  -2.037    .563
ATOM   3042  N   ALA   200       2.589   -.963  -1.401
ATOM   3044  CA  ALA   200       3.599    .000   -.975
ATOM   3046  CB  ALA   200       4.043    .803  -2.198
ATOM   3050  C   ALA   200       3.094    .924    .146
ATOM   3051  O   ALA   200       3.896   1.343    .977
ATOM   3052  N   GLY   201       1.781   1.189    .204
ATOM   3054  CA  GLY   201       1.120   1.910   1.281
ATOM   3057  C   GLY   201        .988   1.084   2.563
ATOM   3058  O   GLY   201       1.048   1.668   3.640
ATOM   3059  N   ALA   202        .858   -.249   2.461
ATOM   3061  CA  ALA   202        .829  -1.165   3.602
ATOM   3063  CB  ALA   202        .227  -2.500   3.163
ATOM   3067  C   ALA   202       2.224  -1.399   4.193
ATOM   3068  O   ALA   202       2.340  -1.587   5.403
ATOM   3069  N   ALA   203       3.274  -1.356   3.360
ATOM   3071  CA  ALA   203       4.662  -1.393   3.800
ATOM   3073  CB  ALA   203       5.557  -1.706   2.598
ATOM   3077  C   ALA   203       5.059   -.061   4.451
ATOM   3078  O   ALA   203       5.925   -.055   5.323
ATOM   3079  N   SER   204       4.403   1.047   4.063
ATOM   3081  CA  SER   204       4.580   2.359   4.670
ATOM   3083  CB  SER   204       4.075   3.448   3.722
ATOM   3086  OG  SER   204       4.906   3.589   2.592
ATOM   3088  C   SER   204       3.853   2.466   6.014
ATOM   3089  O   SER   204       4.396   3.097   6.920
ATOM   3090  N   VAL   205       2.671   1.836   6.167
ATOM   3092  CA  VAL   205       1.973   1.752   7.453
ATOM   3094  CB  VAL   205        .562   1.120   7.309
ATOM   3096  CG1 VAL   205       -.112    .948   8.686
ATOM   3100  CG2 VAL   205       -.382   1.935   6.405
ATOM   3104  C   VAL   205       2.830    .940   8.429
ATOM   3105  O   VAL   205       2.928   1.316   9.594
ATOM   3106  N   GLY   206       3.463   -.137   7.939
ATOM   3108  CA  GLY   206       4.315  -1.013   8.720
ATOM   3111  C   GLY   206       5.636   -.357   9.131
ATOM   3112  O   GLY   206       6.164   -.722  10.175
ATOM   3113  N   MET   207       6.144    .625   8.368
ATOM   3115  CA  MET   207       7.353   1.379   8.705
ATOM   3117  CB  MET   207       7.949   2.004   7.435
ATOM   3120  CG  MET   207       8.783    .984   6.655
ATOM   3123  SD  MET   207       9.286   1.558   5.018
ATOM   3124  CE  MET   207      10.150    .081   4.427
ATOM   3128  C   MET   207       7.080   2.462   9.756
ATOM   3129  O   MET   207       7.941   2.691  10.603
ATOM   3130  N   HIP   208       5.896   3.095   9.727
ATOM   3132  CA  HIP   208       5.462   4.064  10.731
ATOM   3134  CB  HIP   208       4.261   4.847  10.183
ATOM   3137  CG  HIP   208       4.612   5.842   9.111
ATOM   3138  ND1 HIP   208       5.597   6.806   9.205
ATOM   3140  CE1 HIP   208       5.585   7.515   8.066
ATOM   3142  NE2 HIP   208       4.628   7.029   7.256
ATOM   3144  CD2 HIP   208       4.004   5.979   7.894
ATOM   3146  C   HIP   208       5.085   3.369  12.048
ATOM   3147  O   HIP   208       5.297   3.921  13.126
ATOM   3148  N   LEU   209       4.562   2.138  11.949
ATOM   3150  CA  LEU   209       4.261   1.236  13.056
ATOM   3152  CB  LEU   209       3.534    .007  12.487
ATOM   3155  CG  LEU   209       3.238  -1.148  13.466
ATOM   3157  CD1 LEU   209       2.027   -.831  14.383
ATOM   3161  CD2 LEU   209       3.054  -2.439  12.657
ATOM   3165  C   LEU   209       5.559    .847  13.768
ATOM   3166  O   LEU   209       5.595    .860  14.998
ATOM   3167  N   LEU   210       6.608    .524  12.996
ATOM   3169  CA  LEU   210       7.899    .099  13.512
ATOM   3171  CB  LEU   210       8.726   -.557  12.385
ATOM   3174  CG  LEU   210       8.860  -2.084  12.549
ATOM   3176  CD1 LEU   210       7.572  -2.822  12.155
ATOM   3180  CD2 LEU   210      10.029  -2.621  11.710
ATOM   3184  C   LEU   210       8.681   1.255  14.148
ATOM   3185  O   LEU   210       9.425   1.017  15.099
ATOM   3186  N   SER   211       8.508   2.489  13.647
ATOM   3188  CA  SER   211       9.235   3.662  14.116
ATOM   3190  CB  SER   211       9.194   4.751  13.033
ATOM   3193  OG  SER   211      10.284   5.633  13.173
ATOM   3195  C   SER   211       8.606   4.146  15.435
ATOM   3196  O   SER   211       7.401   4.394  15.445
ATOM   3197  N   PRO   212       9.375   4.300  16.534
ATOM   3198  CD  PRO   212      10.770   3.902  16.645
ATOM   3201  CG  PRO   212      11.169   4.009  18.115
ATOM   3204  CB  PRO   212       9.989   4.660  18.837
ATOM   3207  CA  PRO   212       8.841   4.734  17.824
ATOM   3209  C   PRO   212       8.170   6.128  17.832
ATOM   3210  O   PRO   212       7.123   6.237  18.472
ATOM   3211  N   PRO   213       8.691   7.179  17.151
ATOM   3212  CD  PRO   213      10.000   7.238  16.518
ATOM   3215  CG  PRO   213      10.351   8.708  16.313
ATOM   3218  CB  PRO   213       9.057   9.486  16.545
ATOM   3221  CA  PRO   213       8.055   8.498  17.154
ATOM   3223  C   PRO   213       6.725   8.535  16.387
ATOM   3224  O   PRO   213       5.813   9.248  16.806
ATOM   3225  N   SER   214       6.605   7.763  15.294
ATOM   3227  CA  SER   214       5.368   7.645  14.527
ATOM   3229  CB  SER   214       5.673   7.078  13.137
ATOM   3232  OG  SER   214       6.320   8.032  12.323
ATOM   3234  C   SER   214       4.341   6.766  15.253
ATOM   3235  O   SER   214       3.144   6.979  15.082
ATOM   3236  N   ARG   215       4.794   5.819  16.090
ATOM   3238  CA  ARG   215       3.946   4.940  16.890
ATOM   3240  CB  ARG   215       4.800   3.737  17.339
ATOM   3243  CG  ARG   215       4.037   2.744  18.225
ATOM   3246  CD  ARG   215       4.756   1.403  18.416
ATOM   3249  NE  ARG   215       6.002   1.530  19.188
ATOM   3251  CZ  ARG   215       7.249   1.300  18.739
ATOM   3252  NH1 ARG   215       7.499   1.032  17.451
ATOM   3255  NH2 ARG   215       8.270   1.336  19.603
ATOM   3258  C   ARG   215       3.262   5.689  18.056
ATOM   3259  O   ARG   215       2.263   5.195  18.580
ATOM   3260  N   GLY   216       3.743   6.887  18.432
ATOM   3262  CA  GLY   216       3.071   7.775  19.379
ATOM   3265  C   GLY   216       2.002   8.660  18.718
ATOM   3266  O   GLY   216       1.094   9.134  19.400
ATOM   3267  N   LEU   217       2.117   8.869  17.398
ATOM   3269  CA  LEU   217       1.317   9.789  16.583
ATOM   3271  CB  LEU   217       2.178  10.204  15.372
ATOM   3274  CG  LEU   217       2.369  11.720  15.187
ATOM   3276  CD1 LEU   217       3.581  11.933  14.253
ATOM   3280  CD2 LEU   217       1.064  12.399  14.707
ATOM   3284  C   LEU   217        .002   9.157  16.107
ATOM   3285  O   LEU   217       -.998   9.859  15.958
ATOM   3286  N   PHE   218        .011   7.841  15.866
ATOM   3288  CA  PHE   218      -1.155   7.049  15.503
ATOM   3290  CB  PHE   218      -1.288   6.965  13.971
ATOM   3293  CG  PHE   218       -.443   5.862  13.374
ATOM   3294  CD1 PHE   218      -1.012   4.593  13.180
ATOM   3296  CE1 PHE   218       -.198   3.499  12.864
ATOM   3298  CZ  PHE   218       1.190   3.665  12.737
ATOM   3300  CE2 PHE   218       1.757   4.941  12.902
ATOM   3302  CD2 PHE   218        .938   6.045  13.192
ATOM   3304  C   PHE   218      -1.037   5.673  16.175
ATOM   3305  O   PHE   218        .019   5.306  16.696
ATOM   3306  N   HIE   219      -2.144   4.925  16.170
ATOM   3308  CA  HIE   219      -2.387   3.836  17.106
ATOM   3310  CB  HIE   219      -3.390   4.392  18.127
ATOM   3313  CG  HIE   219      -3.615   3.573  19.371
ATOM   3314  ND1 HIE   219      -3.662   2.177  19.464
ATOM   3315  CE1 HIE   219      -3.904   1.920  20.759
ATOM   3317  NE2 HIE   219      -4.015   3.059  21.466
ATOM   3319  CD2 HIE   219      -3.832   4.113  20.606
ATOM   3321  C   HIE   219      -2.931   2.599  16.387
ATOM   3322  O   HIE   219      -2.478   1.487  16.652
ATOM   3323  N   ARG   220      -3.882   2.802  15.469
ATOM   3325  CA  ARG   220      -4.549   1.750  14.719
ATOM   3327  CB  ARG   220      -6.060   2.037  14.707
ATOM   3330  CG  ARG   220      -6.666   1.677  16.070
ATOM   3333  CD  ARG   220      -8.034   2.310  16.334
ATOM   3336  NE  ARG   220      -8.451   1.957  17.696
ATOM   3338  CZ  ARG   220      -9.363   2.562  18.471
ATOM   3339  NH1 ARG   220     -10.129   3.560  18.015
ATOM   3342  NH2 ARG   220      -9.496   2.155  19.740
ATOM   3345  C   ARG   220      -3.914   1.677  13.331
ATOM   3346  O   ARG   220      -3.799   2.691  12.651
ATOM   3347  N   ALA   221      -3.490    .475  12.928
ATOM   3349  CA  ALA   221      -2.820    .211  11.660
ATOM   3351  CB  ALA   221      -1.383   -.265  11.902
ATOM   3355  C   ALA   221      -3.605   -.825  10.864
ATOM   3356  O   ALA   221      -4.192  -1.744  11.433
ATOM   3357  N   VAL   222      -3.568   -.677   9.535
ATOM   3359  CA  VAL   222      -4.138  -1.616   8.586
ATOM   3361  CB  VAL   222      -5.499  -1.133   8.037
ATOM   3363  CG1 VAL   222      -6.153  -2.271   7.242
ATOM   3367  CG2 VAL   222      -6.490   -.659   9.117
ATOM   3371  C   VAL   222      -3.104  -1.828   7.476
ATOM   3372  O   VAL   222      -2.723   -.885   6.780
ATOM   3373  N   LEU   223      -2.676  -3.086   7.324
ATOM   3375  CA  LEU   223      -1.731  -3.549   6.322
ATOM   3377  CB  LEU   223       -.568  -4.329   6.966
ATOM   3380  CG  LEU   223        .465  -3.447   7.699
ATOM   3382  CD1 LEU   223        .099  -3.157   9.168
ATOM   3386  CD2 LEU   223       1.845  -4.121   7.640
ATOM   3390  C   LEU   223      -2.485  -4.439   5.340
ATOM   3391  O   LEU   223      -2.909  -5.537   5.694
ATOM   3392  N   GLN   224      -2.614  -3.964   4.099
ATOM   3394  CA  GLN   224      -3.209  -4.689   2.987
ATOM   3396  CB  GLN   224      -4.125  -3.739   2.207
ATOM   3399  CG  GLN   224      -5.441  -3.408   2.910
ATOM   3402  CD  GLN   224      -6.456  -4.493   2.588
ATOM   3403  OE1 GLN   224      -6.761  -5.338   3.423
ATOM   3404  NE2 GLN   224      -6.935  -4.491   1.342
ATOM   3407  C   GLN   224      -2.090  -5.249   2.103
ATOM   3408  O   GLN   224      -1.627  -4.576   1.183
ATOM   3409  N   SER   225      -1.693  -6.502   2.368
ATOM   3411  CA  SER   225       -.806  -7.304   1.523
ATOM   3413  CB  SER   225      -1.557  -7.722    .241
ATOM   3416  OG  SER   225      -1.925  -9.077    .300
ATOM   3418  C   SER   225        .583  -6.700   1.234
ATOM   3419  O   SER   225       1.214  -7.081    .247
ATOM   3420  N   GLY   226       1.073  -5.776   2.076
ATOM   3422  CA  GLY   226       2.401  -5.194   1.930
ATOM   3425  C   GLY   226       3.190  -5.292   3.223
ATOM   3426  O   GLY   226       2.810  -4.691   4.225
ATOM   3427  N   ALA   227       4.302  -6.034   3.166
ATOM   3429  CA  ALA   227       5.188  -6.274   4.293
ATOM   3431  CB  ALA   227       5.566  -7.758   4.314
ATOM   3435  C   ALA   227       6.428  -5.370   4.177
ATOM   3436  O   ALA   227       7.051  -5.360   3.112
ATOM   3437  N   PRO   228       6.825  -4.639   5.242
ATOM   3438  CD  PRO   228       6.115  -4.492   6.506
ATOM   3441  CG  PRO   228       7.036  -3.696   7.431
ATOM   3444  CB  PRO   228       7.961  -2.944   6.476
ATOM   3447  CA  PRO   228       8.054  -3.848   5.245
ATOM   3449  C   PRO   228       9.313  -4.726   5.293
ATOM   3450  O   PRO   228      10.356  -4.295   4.804
ATOM   3451  N   ASN   229       9.199  -5.947   5.843
ATOM   3453  CA  ASN   229      10.244  -6.967   5.878
ATOM   3455  CB  ASN   229      10.177  -7.757   7.199
ATOM   3458  CG  ASN   229       8.938  -8.639   7.381
ATOM   3459  OD1 ASN   229       7.828  -8.269   7.010
ATOM   3460  ND2 ASN   229       9.125  -9.811   7.992
ATOM   3463  C   ASN   229      10.248  -7.874   4.630
ATOM   3464  O   ASN   229      11.054  -8.803   4.565
ATOM   3465  N   GLY   230       9.387  -7.597   3.635
ATOM   3467  CA  GLY   230       9.422  -8.236   2.324
ATOM   3470  C   GLY   230      10.595  -7.691   1.488
ATOM   3471  O   GLY   230      10.852  -6.493   1.570
ATOM   3472  N   PRO   231      11.308  -8.523    .695
ATOM   3473  CD  PRO   231      11.059  -9.949    .589
ATOM   3476  CG  PRO   231      11.997 -10.501   -.478
ATOM   3479  CB  PRO   231      13.041  -9.410   -.720
ATOM   3482  CA  PRO   231      12.571  -8.159    .039
ATOM   3484  C   PRO   231      12.504  -6.950   -.911
ATOM   3485  O   PRO   231      13.505  -6.252  -1.076
ATOM   3486  N   TRP   232      11.333  -6.697  -1.511
ATOM   3488  CA  TRP   232      11.061  -5.582  -2.415
ATOM   3490  CB  TRP   232       9.739  -5.873  -3.140
ATOM   3493  CG  TRP   232       8.550  -6.082  -2.250
ATOM   3494  CD1 TRP   232       8.285  -7.214  -1.559
ATOM   3496  NE1 TRP   232       7.133  -7.060   -.828
ATOM   3498  CE2 TRP   232       6.570  -5.824  -1.030
ATOM   3499  CZ2 TRP   232       5.402  -5.225   -.547
ATOM   3501  CH2 TRP   232       5.087  -3.923   -.955
ATOM   3503  CZ3 TRP   232       5.950  -3.227  -1.819
ATOM   3505  CE3 TRP   232       7.131  -3.836  -2.286
ATOM   3507  CD2 TRP   232       7.463  -5.160  -1.922
ATOM   3508  C   TRP   232      10.998  -4.222  -1.696
ATOM   3509  O   TRP   232      11.217  -3.195  -2.339
ATOM   3510  N   ALA   233      10.718  -4.218   -.383
ATOM   3512  CA  ALA   233      10.638  -3.036    .472
ATOM   3514  CB  ALA   233       9.374  -3.143   1.334
ATOM   3518  C   ALA   233      11.887  -2.868   1.351
ATOM   3519  O   ALA   233      12.235  -1.729   1.668
ATOM   3520  N   THR   234      12.568  -3.970   1.719
ATOM   3522  CA  THR   234      13.779  -3.949   2.542
ATOM   3524  CB  THR   234      13.850  -5.131   3.548
ATOM   3526  CG2 THR   234      14.347  -4.666   4.924
ATOM   3530  OG1 THR   234      12.617  -5.786   3.737
ATOM   3532  C   THR   234      14.983  -3.889   1.599
ATOM   3533  O   THR   234      15.488  -4.920   1.152
ATOM   3534  N   VAL   235      15.401  -2.659   1.271
ATOM   3536  CA  VAL   235      16.470  -2.361    .322
ATOM   3538  CB  VAL   235      15.877  -1.790   -.987
ATOM   3540  CG1 VAL   235      16.975  -1.399  -1.987
ATOM   3544  CG2 VAL   235      14.924  -2.786  -1.675
ATOM   3548  C   VAL   235      17.441  -1.388    .995
ATOM   3549  O   VAL   235      17.014   -.427   1.632
ATOM   3550  N   GLY   236      18.748  -1.637    .833
ATOM   3552  CA  GLY   236      19.802   -.819   1.414
ATOM   3555  C   GLY   236      19.974    .527    .706
ATOM   3556  O   GLY   236      19.578    .708   -.446
ATOM   3557  N   MET   237      20.596   1.465   1.431
ATOM   3559  CA  MET   237      20.889   2.829    .997
ATOM   3561  CB  MET   237      21.513   3.555   2.208
ATOM   3564  CG  MET   237      21.447   5.089   2.264
ATOM   3567  SD  MET   237      20.281   5.956   1.184
ATOM   3568  CE  MET   237      20.059   7.470   2.153
ATOM   3572  C   MET   237      21.843   2.851   -.207
ATOM   3573  O   MET   237      21.705   3.713  -1.071
ATOM   3574  N   GLY   238      22.780   1.889   -.273
ATOM   3576  CA  GLY   238      23.772   1.768  -1.332
ATOM   3579  C   GLY   238      23.190   1.255  -2.651
ATOM   3580  O   GLY   238      23.698   1.619  -3.708
ATOM   3581  N   GLU   239      22.118    .453  -2.589
ATOM   3583  CA  GLU   239      21.411   -.090  -3.744
ATOM   3585  CB  GLU   239      20.498  -1.231  -3.242
ATOM   3588  CG  GLU   239      19.903  -2.123  -4.347
ATOM   3591  CD  GLU   239      20.946  -2.996  -5.038
ATOM   3592  OE1 GLU   239      21.095  -2.835  -6.270
ATOM   3593  OE2 GLU   239      21.552  -3.827  -4.323
ATOM   3594  C   GLU   239      20.596   1.005  -4.454
ATOM   3595  O   GLU   239      20.562   1.031  -5.684
ATOM   3596  N   ALA   240      20.000   1.933  -3.683
ATOM   3598  CA  ALA   240      19.241   3.079  -4.184
ATOM   3600  CB  ALA   240      18.363   3.627  -3.058
ATOM   3604  C   ALA   240      20.146   4.191  -4.718
ATOM   3605  O   ALA   240      19.763   4.860  -5.674
ATOM   3606  N   ARG   241      21.337   4.377  -4.133
ATOM   3608  CA  ARG   241      22.329   5.323  -4.628
ATOM   3610  CB  ARG   241      23.466   5.446  -3.611
ATOM   3613  CG  ARG   241      23.094   6.396  -2.469
ATOM   3616  CD  ARG   241      24.167   6.323  -1.383
ATOM   3619  NE  ARG   241      23.982   7.380   -.383
ATOM   3621  CZ  ARG   241      24.636   7.461    .790
ATOM   3622  NH1 ARG   241      25.499   6.511   1.179
ATOM   3625  NH2 ARG   241      24.412   8.517   1.583
ATOM   3628  C   ARG   241      22.893   4.868  -5.974
ATOM   3629  O   ARG   241      23.171   5.722  -6.811
ATOM   3630  N   ARG   242      23.034   3.549  -6.183
ATOM   3632  CA  ARG   242      23.535   2.982  -7.425
ATOM   3634  CB  ARG   242      23.816   1.482  -7.247
ATOM   3637  CG  ARG   242      25.136   1.066  -7.910
ATOM   3640  CD  ARG   242      25.152   -.406  -8.350
ATOM   3643  NE  ARG   242      24.464  -1.311  -7.414
ATOM   3645  CZ  ARG   242      24.963  -1.802  -6.266
ATOM   3646  NH1 ARG   242      26.175  -1.454  -5.798
ATOM   3649  NH2 ARG   242      24.187  -2.604  -5.514
ATOM   3652  C   ARG   242      22.527   3.174  -8.556
ATOM   3653  O   ARG   242      22.933   3.464  -9.676
ATOM   3654  N   ARG   243      21.228   3.026  -8.247
ATOM   3656  CA  ARG   243      20.111   3.204  -9.170
ATOM   3658  CB  ARG   243      18.841   2.614  -8.531
ATOM   3661  CG  ARG   243      18.869   1.076  -8.527
ATOM   3664  CD  ARG   243      17.803    .505  -7.589
ATOM   3667  NE  ARG   243      17.912   -.957  -7.493
ATOM   3669  CZ  ARG   243      17.113  -1.759  -6.766
ATOM   3670  NH1 ARG   243      16.086  -1.272  -6.054
ATOM   3673  NH2 ARG   243      17.356  -3.076  -6.747
ATOM   3676  C   ARG   243      19.907   4.684  -9.518
ATOM   3677  O   ARG   243      19.412   4.974 -10.607
ATOM   3678  N   ALA   244      20.316   5.604  -8.627
ATOM   3680  CA  ALA   244      20.278   7.045  -8.849
ATOM   3682  CB  ALA   244      20.227   7.764  -7.498
ATOM   3686  C   ALA   244      21.479   7.526  -9.674
ATOM   3687  O   ALA   244      21.343   8.512 -10.396
ATOM   3688  N   THR   245      22.624   6.821  -9.606
ATOM   3690  CA  THR   245      23.776   7.049 -10.481
ATOM   3692  CB  THR   245      25.046   6.373  -9.914
ATOM   3694  CG2 THR   245      26.308   6.785 -10.683
ATOM   3698  OG1 THR   245      25.275   6.708  -8.565
ATOM   3700  C   THR   245      23.478   6.505 -11.886
ATOM   3701  O   THR   245      23.933   7.085 -12.869
ATOM   3702  N   GLN   246      22.701   5.413 -11.972
ATOM   3704  CA  GLN   246      22.291   4.770 -13.214
ATOM   3706  CB  GLN   246      21.699   3.382 -12.902
ATOM   3709  CG  GLN   246      22.409   2.264 -13.674
ATOM   3712  CD  GLN   246      21.898    .867 -13.303
ATOM   3713  OE1 GLN   246      21.324    .655 -12.234
ATOM   3714  NE2 GLN   246      22.122   -.108 -14.188
ATOM   3717  C   GLN   246      21.260   5.627 -13.949
ATOM   3718  O   GLN   246      21.338   5.741 -15.169
ATOM   3719  N   LEU   247      20.333   6.247 -13.200
ATOM   3721  CA  LEU   247      19.352   7.196 -13.709
ATOM   3723  CB  LEU   247      18.364   7.553 -12.583
ATOM   3726  CG  LEU   247      17.351   8.664 -12.937
ATOM   3728  CD1 LEU   247      16.494   8.293 -14.151
ATOM   3732  CD2 LEU   247      16.486   8.962 -11.709
ATOM   3736  C   LEU   247      20.052   8.452 -14.222
ATOM   3737  O   LEU   247      19.663   8.966 -15.268
ATOM   3738  N   ALA   248      21.087   8.925 -13.509
ATOM   3740  CA  ALA   248      21.846  10.101 -13.899
ATOM   3742  CB  ALA   248      22.785  10.511 -12.762
ATOM   3746  C   ALA   248      22.619   9.835 -15.198
ATOM   3747  O   ALA   248      22.647  10.707 -16.057
ATOM   3748  N   HIP   249      23.166   8.622 -15.384
ATOM   3750  CA  HIP   249      23.811   8.183 -16.624
ATOM   3752  CB  HIP   249      24.410   6.778 -16.426
ATOM   3755  CG  HIP   249      25.905   6.771 -16.190
ATOM   3756  ND1 HIP   249      26.874   7.065 -17.137
ATOM   3758  CE1 HIP   249      28.079   6.898 -16.560
ATOM   3760  NE2 HIP   249      27.906   6.529 -15.278
ATOM   3762  CD2 HIP   249      26.550   6.448 -15.026
ATOM   3764  C   HIP   249      22.822   8.156 -17.799
ATOM   3765  O   HIP   249      23.173   8.594 -18.895
ATOM   3766  N   LEU   250      21.606   7.645 -17.557
ATOM   3768  CA  LEU   250      20.569   7.423 -18.559
ATOM   3770  CB  LEU   250      19.482   6.507 -17.950
ATOM   3773  CG  LEU   250      19.635   5.040 -18.401
ATOM   3775  CD1 LEU   250      19.159   4.047 -17.327
ATOM   3779  CD2 LEU   250      18.839   4.798 -19.693
ATOM   3783  C   LEU   250      19.994   8.743 -19.076
ATOM   3784  O   LEU   250      19.779   8.872 -20.280
ATOM   3785  N   VAL   251      19.794   9.726 -18.188
ATOM   3787  CA  VAL   251      19.212  11.025 -18.514
ATOM   3789  CB  VAL   251      18.314  11.455 -17.331
ATOM   3791  CG1 VAL   251      19.107  12.051 -16.147
ATOM   3795  CG2 VAL   251      17.188  12.417 -17.772
ATOM   3799  C   VAL   251      20.276  12.067 -18.932
ATOM   3800  O   VAL   251      19.921  13.174 -19.338
ATOM   3801  N   GLY   252      21.568  11.703 -18.878
ATOM   3803  CA  GLY   252      22.682  12.525 -19.333
ATOM   3806  C   GLY   252      23.034  13.648 -18.351
ATOM   3807  O   GLY   252      23.098  14.811 -18.745
ATOM   3808  N   CYX   253      23.254  13.280 -17.083
ATOM   3810  CA  CYX   253      23.720  14.131 -15.996
ATOM   3812  CB  CYX   253      22.723  14.114 -14.830
ATOM   3815  SG  CYX   253      21.068  14.776 -15.160
ATOM   3816  C   CYX   253      25.080  13.611 -15.498
ATOM   3817  O   CYX   253      25.199  12.407 -15.253
ATOM   3818  N   PRO   254      26.096  14.477 -15.297
ATOM   3819  CD  PRO   254      27.341  14.081 -14.663
ATOM   3822  CG  PRO   254      28.013  15.359 -14.173
ATOM   3825  CB  PRO   254      27.207  16.523 -14.749
ATOM   3828  CA  PRO   254      26.120  15.899 -15.627
ATOM   3830  C   PRO   254      26.399  16.139 -17.115
ATOM   3831  O   PRO   254      26.169  15.286 -17.973
ATOM   3832  N   ASN   255      30.154  15.557 -11.629
ATOM   3834  CA  ASN   255      30.579  16.059 -10.334
ATOM   3836  CB  ASN   255      31.445  17.318 -10.546
ATOM   3839  CG  ASN   255      32.314  17.718  -9.344
ATOM   3840  OD1 ASN   255      32.627  16.904  -8.476
ATOM   3841  ND2 ASN   255      32.739  18.984  -9.303
ATOM   3844  C   ASN   255      29.370  16.306  -9.409
ATOM   3845  O   ASN   255      28.217  16.250  -9.838
ATOM   3846  N   ASP   256      29.666  16.553  -8.126
ATOM   3848  CA  ASP   256      28.755  16.503  -6.986
ATOM   3850  CB  ASP   256      29.600  16.793  -5.728
ATOM   3853  CG  ASP   256      28.895  16.621  -4.376
ATOM   3854  OD1 ASP   256      29.606  16.798  -3.363
ATOM   3855  OD2 ASP   256      27.682  16.315  -4.353
ATOM   3856  C   ASP   256      27.571  17.470  -7.124
ATOM   3857  O   ASP   256      26.426  17.027  -7.066
ATOM   3858  N   THR   257      27.843  18.769  -7.325
ATOM   3860  CA  THR   257      26.821  19.816  -7.404
ATOM   3862  CB  THR   257      27.408  21.225  -7.130
ATOM   3864  CG2 THR   257      26.943  21.771  -5.776
ATOM   3868  OG1 THR   257      28.823  21.271  -7.189
ATOM   3870  C   THR   257      26.095  19.813  -8.752
ATOM   3871  O   THR   257      24.934  20.216  -8.797
ATOM   3872  N   GLU   258      26.756  19.366  -9.831
ATOM   3874  CA  GLU   258      26.195  19.385 -11.178
ATOM   3876  CB  GLU   258      27.324  19.431 -12.218
ATOM   3879  CG  GLU   258      28.168  20.715 -12.077
ATOM   3882  CD  GLU   258      28.750  21.230 -13.401
ATOM   3883  OE1 GLU   258      29.881  21.764 -13.348
ATOM   3884  OE2 GLU   258      28.053  21.125 -14.437
ATOM   3885  C   GLU   258      25.246  18.208 -11.438
ATOM   3886  O   GLU   258      24.407  18.308 -12.330
ATOM   3887  N   LEU   259      25.348  17.129 -10.646
ATOM   3889  CA  LEU   259      24.449  15.981 -10.699
ATOM   3891  CB  LEU   259      25.194  14.744 -10.165
ATOM   3894  CG  LEU   259      24.461  13.413 -10.462
ATOM   3896  CD1 LEU   259      25.457  12.282 -10.812
ATOM   3900  CD2 LEU   259      23.583  12.971  -9.269
ATOM   3904  C   LEU   259      23.147  16.291  -9.947
ATOM   3905  O   LEU   259      22.083  15.897 -10.421
ATOM   3906  N   VAL   260      23.229  17.044  -8.833
ATOM   3908  CA  VAL   260      22.085  17.564  -8.083
ATOM   3910  CB  VAL   260      22.554  18.216  -6.755
ATOM   3912  CG1 VAL   260      21.385  18.867  -5.991
ATOM   3916  CG2 VAL   260      23.224  17.213  -5.808
ATOM   3920  C   VAL   260      21.326  18.581  -8.941
ATOM   3921  O   VAL   260      20.102  18.504  -9.025
ATOM   3922  N   ALA   261      22.053  19.510  -9.583
ATOM   3924  CA  ALA   261      21.480  20.601 -10.360
ATOM   3926  CB  ALA   261      22.588  21.586 -10.748
ATOM   3930  C   ALA   261      20.772  20.082 -11.612
ATOM   3931  O   ALA   261      19.743  20.638 -11.985
ATOM   3932  N   CYX   262      21.297  19.007 -12.221
ATOM   3934  CA  CYX   262      20.725  18.371 -13.396
ATOM   3936  CB  CYX   262      21.799  17.478 -14.026
ATOM   3939  SG  CYX   262      21.395  16.727 -15.624
ATOM   3940  C   CYX   262      19.451  17.600 -13.027
ATOM   3941  O   CYX   262      18.455  17.735 -13.731
ATOM   3942  N   LEU   263      19.442  16.865 -11.901
ATOM   3944  CA  LEU   263      18.257  16.152 -11.413
ATOM   3946  CB  LEU   263      18.643  15.090 -10.359
ATOM   3949  CG  LEU   263      18.630  13.635 -10.874
ATOM   3951  CD1 LEU   263      19.943  13.275 -11.581
ATOM   3955  CD2 LEU   263      18.356  12.681  -9.696
ATOM   3959  C   LEU   263      17.167  17.101 -10.868
ATOM   3960  O   LEU   263      16.044  16.642 -10.665
ATOM   3961  N   ARG   264      17.460  18.398 -10.654
ATOM   3963  CA  ARG   264      16.482  19.415 -10.260
ATOM   3965  CB  ARG   264      17.161  20.450  -9.347
ATOM   3968  CG  ARG   264      17.322  19.956  -7.902
ATOM   3971  CD  ARG   264      18.198  20.936  -7.117
ATOM   3974  NE  ARG   264      18.183  20.636  -5.679
ATOM   3976  CZ  ARG   264      18.974  21.217  -4.759
ATOM   3977  NH1 ARG   264      19.913  22.110  -5.106
ATOM   3980  NH2 ARG   264      18.820  20.900  -3.468
ATOM   3983  C   ARG   264      15.869  20.111 -11.486
ATOM   3984  O   ARG   264      14.692  20.471 -11.437
ATOM   3985  N   THR   265      16.651  20.299 -12.565
ATOM   3987  CA  THR   265      16.263  21.093 -13.735
ATOM   3989  CB  THR   265      17.460  21.877 -14.308
ATOM   3991  CG2 THR   265      17.905  23.035 -13.406
ATOM   3995  OG1 THR   265      18.547  21.022 -14.594
ATOM   3997  C   THR   265      15.626  20.268 -14.858
ATOM   3998  O   THR   265      14.832  20.831 -15.612
ATOM   3999  N   ARG   266      15.957  18.969 -14.981
ATOM   4001  CA  ARG   266      15.442  18.118 -16.052
ATOM   4003  CB  ARG   266      16.039  16.696 -15.984
ATOM   4006  CG  ARG   266      17.432  16.511 -16.617
ATOM   4009  CD  ARG   266      17.506  17.043 -18.053
ATOM   4012  NE  ARG   266      18.608  16.438 -18.819
ATOM   4014  CZ  ARG   266      19.788  17.009 -19.126
ATOM   4015  NH1 ARG   266      20.150  18.207 -18.639
ATOM   4018  NH2 ARG   266      20.627  16.349 -19.934
ATOM   4021  C   ARG   266      13.912  18.039 -15.959
ATOM   4022  O   ARG   266      13.399  17.940 -14.848
ATOM   4023  N   PRO   267      13.169  18.051 -17.086
ATOM   4024  CD  PRO   267      13.670  18.215 -18.440
ATOM   4027  CG  PRO   267      12.458  18.415 -19.346
ATOM   4030  CB  PRO   267      11.232  18.031 -18.515
ATOM   4033  CA  PRO   267      11.715  17.949 -17.063
ATOM   4035  C   PRO   267      11.267  16.649 -16.387
ATOM   4036  O   PRO   267      11.903  15.609 -16.563
ATOM   4037  N   ALA   268      10.179  16.724 -15.610
ATOM   4039  CA  ALA   268       9.689  15.629 -14.777
ATOM   4041  CB  ALA   268       8.509  16.152 -13.954
ATOM   4045  C   ALA   268       9.252  14.404 -15.593
ATOM   4046  O   ALA   268       9.349  13.284 -15.095
ATOM   4047  N   GLN   269       8.801  14.620 -16.837
ATOM   4049  CA  GLN   269       8.340  13.585 -17.753
ATOM   4051  CB  GLN   269       7.496  14.267 -18.840
ATOM   4054  CG  GLN   269       6.825  13.271 -19.804
ATOM   4057  CD  GLN   269       7.269  13.391 -21.265
ATOM   4058  OE1 GLN   269       8.423  13.692 -21.565
ATOM   4059  NE2 GLN   269       6.331  13.137 -22.183
ATOM   4062  C   GLN   269       9.513  12.805 -18.361
ATOM   4063  O   GLN   269       9.434  11.582 -18.471
ATOM   4064  N   VAL   270      10.599  13.510 -18.716
ATOM   4066  CA  VAL   270      11.838  12.927 -19.222
ATOM   4068  CB  VAL   270      12.755  14.054 -19.756
ATOM   4070  CG1 VAL   270      14.125  13.544 -20.242
ATOM   4074  CG2 VAL   270      12.090  14.805 -20.925
ATOM   4078  C   VAL   270      12.512  12.118 -18.103
ATOM   4079  O   VAL   270      12.995  11.020 -18.362
ATOM   4080  N   LEU   271      12.502  12.633 -16.864
ATOM   4082  CA  LEU   271      13.154  12.016 -15.717
ATOM   4084  CB  LEU   271      13.108  13.004 -14.537
ATOM   4087  CG  LEU   271      14.100  12.642 -13.413
ATOM   4089  CD1 LEU   271      15.503  13.187 -13.719
ATOM   4093  CD2 LEU   271      13.606  13.193 -12.068
ATOM   4097  C   LEU   271      12.488  10.681 -15.342
ATOM   4098  O   LEU   271      13.193   9.731 -15.010
ATOM   4099  N   VAL   272      11.151  10.608 -15.433
ATOM   4101  CA  VAL   272      10.335   9.439 -15.098
ATOM   4103  CB  VAL   272       8.903   9.938 -14.783
ATOM   4105  CG1 VAL   272       7.801   8.873 -14.870
ATOM   4109  CG2 VAL   272       8.847  10.538 -13.368
ATOM   4113  C   VAL   272      10.394   8.377 -16.214
ATOM   4114  O   VAL   272      10.296   7.188 -15.909
ATOM   4115  N   ASN   273      10.598   8.784 -17.479
ATOM   4117  CA  ASN   273      10.817   7.880 -18.609
ATOM   4119  CB  ASN   273      10.744   8.698 -19.918
ATOM   4122  CG  ASN   273      11.134   7.965 -21.215
ATOM   4123  OD1 ASN   273      12.078   7.178 -21.265
ATOM   4124  ND2 ASN   273      10.430   8.266 -22.309
ATOM   4127  C   ASN   273      12.150   7.145 -18.426
ATOM   4128  O   ASN   273      12.191   5.925 -18.580
ATOM   4129  N   HID   274      13.219   7.870 -18.065
ATOM   4131  CA  HID   274      14.541   7.297 -17.845
ATOM   4133  CB  HID   274      15.593   8.413 -17.897
ATOM   4136  CG  HID   274      15.843   8.913 -19.300
ATOM   4137  ND1 HID   274      15.232   9.978 -19.919
ATOM   4139  CE1 HID   274      15.741  10.086 -21.157
ATOM   4141  NE2 HID   274      16.657   9.133 -21.384
ATOM   4142  CD2 HID   274      16.720   8.382 -20.207
ATOM   4144  C   HID   274      14.619   6.500 -16.534
ATOM   4145  O   HID   274      15.467   5.614 -16.439
ATOM   4146  N   GLU   275      13.729   6.772 -15.563
ATOM   4148  CA  GLU   275      13.617   6.029 -14.309
ATOM   4150  CB  GLU   275      12.858   6.883 -13.279
ATOM   4153  CG  GLU   275      12.740   6.225 -11.894
ATOM   4156  CD  GLU   275      11.445   5.432 -11.693
ATOM   4157  OE1 GLU   275      11.546   4.197 -11.522
ATOM   4158  OE2 GLU   275      10.374   6.078 -11.686
ATOM   4159  C   GLU   275      12.951   4.669 -14.533
ATOM   4160  O   GLU   275      13.338   3.697 -13.883
ATOM   4161  N   TRP   276      12.002   4.585 -15.480
ATOM   4163  CA  TRP   276      11.411   3.323 -15.895
ATOM   4165  CB  TRP   276      10.212   3.582 -16.823
ATOM   4168  CG  TRP   276       9.527   2.333 -17.288
ATOM   4169  CD1 TRP   276       9.988   1.512 -18.258
ATOM   4171  NE1 TRP   276       9.213    .378 -18.320
ATOM   4173  CE2 TRP   276       8.173    .423 -17.417
ATOM   4174  CZ2 TRP   276       7.150   -.479 -17.087
ATOM   4176  CH2 TRP   276       6.204   -.112 -16.118
ATOM   4178  CZ3 TRP   276       6.290   1.148 -15.501
ATOM   4180  CE3 TRP   276       7.335   2.036 -15.819
ATOM   4182  CD2 TRP   276       8.315   1.692 -16.778
ATOM   4183  C   TRP   276      12.468   2.433 -16.570
ATOM   4184  O   TRP   276      12.463   1.224 -16.350
ATOM   4185  N   HIP   277      13.384   3.032 -17.349
ATOM   4187  CA  HIP   277      14.423   2.334 -18.104
ATOM   4189  CB  HIP   277      14.880   3.223 -19.274
ATOM   4192  CG  HIP   277      13.975   3.127 -20.478
ATOM   4193  ND1 HIP   277      13.022   4.048 -20.875
ATOM   4195  CE1 HIP   277      12.447   3.590 -22.004
ATOM   4197  NE2 HIP   277      13.006   2.409 -22.331
ATOM   4199  CD2 HIP   277      13.963   2.102 -21.385
ATOM   4201  C   HIP   277      15.606   1.837 -17.250
ATOM   4202  O   HIP   277      16.482   1.163 -17.795
ATOM   4203  N   VAL   278      15.627   2.103 -15.932
ATOM   4205  CA  VAL   278      16.585   1.499 -15.000
ATOM   4207  CB  VAL   278      16.593   2.281 -13.662
ATOM   4209  CG1 VAL   278      17.534   1.667 -12.609
ATOM   4213  CG2 VAL   278      17.026   3.744 -13.865
ATOM   4217  C   VAL   278      16.234    .012 -14.793
ATOM   4218  O   VAL   278      17.137   -.824 -14.764
ATOM   4219  N   LEU   279      14.932   -.307 -14.687
ATOM   4221  CA  LEU   279      14.391  -1.642 -14.406
ATOM   4223  CB  LEU   279      14.168  -1.758 -12.873
ATOM   4226  CG  LEU   279      15.311  -2.458 -12.102
ATOM   4228  CD1 LEU   279      15.336  -1.963 -10.642
ATOM   4232  CD2 LEU   279      15.136  -3.988 -12.184
ATOM   4236  C   LEU   279      13.114  -1.856 -15.265
ATOM   4237  O   LEU   279      12.020  -1.952 -14.713
ATOM   4238  N   PRO   280      13.207  -1.898 -16.615
ATOM   4239  CD  PRO   280      14.439  -1.874 -17.395
ATOM   4242  CG  PRO   280      14.030  -1.853 -18.868
ATOM   4245  CB  PRO   280      12.583  -1.357 -18.855
ATOM   4248  CA  PRO   280      12.037  -1.781 -17.487
ATOM   4250  C   PRO   280      11.201  -3.060 -17.592
ATOM   4251  O   PRO   280       9.974  -2.982 -17.521
ATOM   4252  N   GLN   281      11.858  -4.214 -17.766
ATOM   4254  CA  GLN   281      11.226  -5.481 -18.117
ATOM   4256  CB  GLN   281      11.743  -5.958 -19.484
ATOM   4259  CG  GLN   281      11.136  -5.158 -20.644
ATOM   4262  CD  GLN   281      11.817  -5.490 -21.973
ATOM   4263  OE1 GLN   281      12.494  -4.642 -22.551
ATOM   4264  NE2 GLN   281      11.648  -6.723 -22.460
ATOM   4267  C   GLN   281      11.520  -6.533 -17.060
ATOM   4268  O   GLN   281      12.581  -6.504 -16.432
ATOM   4269  N   GLU   282      10.599  -7.505 -16.944
ATOM   4271  CA  GLU   282      10.807  -8.729 -16.176
ATOM   4273  CB  GLU   282      11.803  -9.602 -16.972
ATOM   4276  CG  GLU   282      11.081 -10.426 -18.052
ATOM   4279  CD  GLU   282      12.028 -10.840 -19.180
ATOM   4280  OE1 GLU   282      13.042 -11.504 -18.872
ATOM   4281  OE2 GLU   282      11.721 -10.479 -20.337
ATOM   4282  C   GLU   282      11.165  -8.427 -14.706
ATOM   4283  O   GLU   282      11.966  -9.124 -14.085
ATOM   4284  N   SER   283      10.577  -7.344 -14.171
ATOM   4286  CA  SER   283      10.875  -6.772 -12.866
ATOM   4288  CB  SER   283      10.941  -5.243 -13.001
ATOM   4291  OG  SER   283      11.961  -4.859 -13.897
ATOM   4293  C   SER   283       9.835  -7.257 -11.849
ATOM   4294  O   SER   283       9.093  -6.454 -11.282
ATOM   4295  N   VAL   284       9.772  -8.586 -11.656
ATOM   4297  CA  VAL   284       8.818  -9.264 -10.784
ATOM   4299  CB  VAL   284       8.851 -10.788 -11.054
ATOM   4301  CG1 VAL   284       7.954 -11.546 -10.060
ATOM   4305  CG2 VAL   284       8.402 -11.127 -12.488
ATOM   4309  C   VAL   284       9.152  -8.905  -9.332
ATOM   4310  O   VAL   284      10.181  -9.337  -8.812
ATOM   4311  N   PHE   285       8.283  -8.097  -8.699
ATOM   4313  CA  PHE   285       8.515  -7.478  -7.393
ATOM   4315  CB  PHE   285       8.253  -8.486  -6.255
ATOM   4318  CG  PHE   285       6.798  -8.642  -5.852
ATOM   4319  CD1 PHE   285       6.199  -7.656  -5.043
ATOM   4321  CE1 PHE   285       4.878  -7.817  -4.592
ATOM   4323  CZ  PHE   285       4.150  -8.966  -4.947
ATOM   4325  CE2 PHE   285       4.744  -9.952  -5.754
ATOM   4327  CD2 PHE   285       6.065  -9.791  -6.210
ATOM   4329  C   PHE   285       9.874  -6.745  -7.313
ATOM   4330  O   PHE   285      10.578  -6.834  -6.307
ATOM   4331  N   ARG   286      10.241  -6.016  -8.381
ATOM   4333  CA  ARG   286      11.382  -5.104  -8.397
ATOM   4335  CB  ARG   286      12.447  -5.531  -9.426
ATOM   4338  CG  ARG   286      13.685  -6.192  -8.802
ATOM   4341  CD  ARG   286      13.427  -7.625  -8.305
ATOM   4344  NE  ARG   286      14.464  -8.559  -8.798
ATOM   4346  CZ  ARG   286      14.265  -9.801  -9.280
ATOM   4347  NH1 ARG   286      13.042 -10.348  -9.345
ATOM   4350  NH2 ARG   286      15.317 -10.514  -9.710
ATOM   4353  C   ARG   286      10.886  -3.682  -8.662
ATOM   4354  O   ARG   286      10.178  -3.431  -9.638
ATOM   4355  N   PHE   287      11.310  -2.763  -7.783
ATOM   4357  CA  PHE   287      11.023  -1.334  -7.838
ATOM   4359  CB  PHE   287       9.901   -.973  -6.851
ATOM   4362  CG  PHE   287       8.661  -1.850  -6.921
ATOM   4363  CD1 PHE   287       7.824  -1.817  -8.054
ATOM   4365  CE1 PHE   287       6.674  -2.625  -8.107
ATOM   4367  CZ  PHE   287       6.354  -3.463  -7.025
ATOM   4369  CE2 PHE   287       7.192  -3.512  -5.901
ATOM   4371  CD2 PHE   287       8.343  -2.707  -5.847
ATOM   4373  C   PHE   287      12.309   -.570  -7.506
ATOM   4374  O   PHE   287      13.056   -.974  -6.612
ATOM   4375  N   SER   288      12.564    .528  -8.230
ATOM   4377  CA  SER   288      13.856   1.209  -8.216
ATOM   4379  CB  SER   288      13.984   2.103  -9.455
ATOM   4382  OG  SER   288      13.955   1.332 -10.637
ATOM   4384  C   SER   288      14.071   2.029  -6.940
ATOM   4385  O   SER   288      15.093   1.848  -6.278
ATOM   4386  N   PHE   289      13.116   2.908  -6.597
ATOM   4388  CA  PHE   289      13.230   3.832  -5.474
ATOM   4390  CB  PHE   289      13.260   5.281  -5.978
ATOM   4393  CG  PHE   289      14.406   5.547  -6.935
ATOM   4394  CD1 PHE   289      15.737   5.478  -6.477
ATOM   4396  CE1 PHE   289      16.801   5.654  -7.377
ATOM   4398  CZ  PHE   289      16.542   5.900  -8.734
ATOM   4400  CE2 PHE   289      15.219   5.972  -9.192
ATOM   4402  CD2 PHE   289      14.150   5.795  -8.297
ATOM   4404  C   PHE   289      12.110   3.560  -4.473
ATOM   4405  O   PHE   289      10.932   3.796  -4.746
ATOM   4406  N   VAL   290      12.531   3.058  -3.308
ATOM   4408  CA  VAL   290      11.705   2.650  -2.176
ATOM   4410  CB  VAL   290      11.764   1.104  -2.021
ATOM   4412  CG1 VAL   290      11.185    .354  -3.239
ATOM   4416  CG2 VAL   290      13.172    .575  -1.703
ATOM   4420  C   VAL   290      12.191   3.393   -.911
ATOM   4421  O   VAL   290      13.286   3.961   -.931
ATOM   4422  N   PRO   291      11.432   3.389    .204
ATOM   4423  CD  PRO   291      10.038   2.990    .293
ATOM   4426  CG  PRO   291       9.590   3.225   1.733
ATOM   4429  CB  PRO   291      10.720   4.005   2.405
ATOM   4432  CA  PRO   291      11.936   3.862   1.486
ATOM   4434  C   PRO   291      13.006   2.886   1.997
ATOM   4435  O   PRO   291      12.700   1.738   2.328
ATOM   4436  N   VAL   292      14.265   3.352   2.012
ATOM   4438  CA  VAL   292      15.454   2.525   2.219
ATOM   4440  CB  VAL   292      16.628   2.950   1.304
ATOM   4442  CG1 VAL   292      16.419   2.466   -.135
ATOM   4446  CG2 VAL   292      16.918   4.460   1.310
ATOM   4450  C   VAL   292      15.896   2.475   3.683
ATOM   4451  O   VAL   292      15.718   3.426   4.445
ATOM   4452  N   VAL   293      16.533   1.347   4.024
ATOM   4454  CA  VAL   293      17.191   1.079   5.293
ATOM   4456  CB  VAL   293      17.623   -.408   5.344
ATOM   4458  CG1 VAL   293      18.297   -.749   6.683
ATOM   4462  CG2 VAL   293      16.451  -1.383   5.127
ATOM   4466  C   VAL   293      18.393   2.025   5.402
ATOM   4467  O   VAL   293      19.312   1.955   4.585
ATOM   4468  N   ASP   294      18.366   2.910   6.407
ATOM   4470  CA  ASP   294      19.381   3.928   6.648
ATOM   4472  CB  ASP   294      19.070   5.152   5.768
ATOM   4475  CG  ASP   294      19.995   6.336   6.060
ATOM   4476  OD1 ASP   294      21.214   6.185   5.829
ATOM   4477  OD2 ASP   294      19.464   7.374   6.512
ATOM   4478  C   ASP   294      19.428   4.316   8.133
ATOM   4479  O   ASP   294      20.517   4.328   8.709
ATOM   4480  N   GLY   295      18.275   4.624   8.752
ATOM   4482  CA  GLY   295      18.222   5.066  10.139
ATOM   4485  C   GLY   295      16.798   5.260  10.660
ATOM   4486  O   GLY   295      16.363   4.504  11.527
ATOM   4487  N   ASP   296      16.105   6.299  10.163
ATOM   4489  CA  ASP   296      14.944   6.912  10.816
ATOM   4491  CB  ASP   296      14.461   8.088   9.952
ATOM   4494  CG  ASP   296      13.256   8.804  10.569
ATOM   4495  OD1 ASP   296      13.472   9.540  11.557
ATOM   4496  OD2 ASP   296      12.139   8.602  10.045
ATOM   4497  C   ASP   296      13.791   5.938  11.102
ATOM   4498  O   ASP   296      13.288   5.924  12.225
ATOM   4499  N   PHE   297      13.396   5.128  10.109
ATOM   4501  CA  PHE   297      12.303   4.158  10.205
ATOM   4503  CB  PHE   297      11.272   4.429   9.095
ATOM   4506  CG  PHE   297      11.848   4.639   7.703
ATOM   4507  CD1 PHE   297      12.110   5.944   7.240
ATOM   4509  CE1 PHE   297      12.639   6.149   5.954
ATOM   4511  CZ  PHE   297      12.917   5.047   5.128
ATOM   4513  CE2 PHE   297      12.666   3.743   5.587
ATOM   4515  CD2 PHE   297      12.123   3.538   6.868
ATOM   4517  C   PHE   297      12.811   2.711  10.169
ATOM   4518  O   PHE   297      12.099   1.816  10.625
ATOM   4519  N   LEU   298      14.029   2.487   9.653
ATOM   4521  CA  LEU   298      14.677   1.184   9.606
ATOM   4523  CB  LEU   298      14.196    .403   8.361
ATOM   4526  CG  LEU   298      13.493   -.910   8.741
ATOM   4528  CD1 LEU   298      12.602  -1.412   7.595
ATOM   4532  CD2 LEU   298      14.523  -1.971   9.144
ATOM   4536  C   LEU   298      16.186   1.417   9.584
ATOM   4537  O   LEU   298      16.684   2.061   8.664
ATOM   4538  N   SER   299      16.901    .900  10.593
ATOM   4540  CA  SER   299      18.335   1.136  10.765
ATOM   4542  CB  SER   299      18.678   1.333  12.250
ATOM   4545  OG  SER   299      17.787   2.229  12.883
ATOM   4547  C   SER   299      19.168   -.002  10.168
ATOM   4548  O   SER   299      20.203    .270   9.559
ATOM   4549  N   ASP   300      18.718  -1.258  10.336
ATOM   4551  CA  ASP   300      19.426  -2.448   9.877
ATOM   4553  CB  ASP   300      20.494  -2.827  10.919
ATOM   4556  CG  ASP   300      21.268  -4.086  10.525
ATOM   4557  OD1 ASP   300      21.937  -4.039   9.469
ATOM   4558  OD2 ASP   300      21.178  -5.074  11.285
ATOM   4559  C   ASP   300      18.462  -3.620   9.648
ATOM   4560  O   ASP   300      18.472  -4.201   8.563
ATOM   4561  N   THR   301      17.649  -3.960  10.662
ATOM   4563  CA  THR   301      16.769  -5.130  10.675
ATOM   4565  CB  THR   301      17.350  -6.300  11.509
ATOM   4567  CG2 THR   301      17.933  -7.404  10.619
ATOM   4571  OG1 THR   301      18.332  -5.898  12.444
ATOM   4573  C   THR   301      15.386  -4.748  11.225
ATOM   4574  O   THR   301      15.322  -4.084  12.262
ATOM   4575  N   PRO   302      14.281  -5.200  10.590
ATOM   4576  CD  PRO   302      14.261  -5.807   9.268
ATOM   4579  CG  PRO   302      12.808  -5.880   8.815
ATOM   4582  CB  PRO   302      11.959  -5.425  10.002
ATOM   4585  CA  PRO   302      12.932  -4.997  11.108
ATOM   4587  C   PRO   302      12.674  -5.779  12.403
ATOM   4588  O   PRO   302      11.973  -5.271  13.274
ATOM   4589  N   GLU   303      13.251  -6.984  12.542
ATOM   4591  CA  GLU   303      13.070  -7.846  13.710
ATOM   4593  CB  GLU   303      13.638  -9.242  13.412
ATOM   4596  CG  GLU   303      12.714 -10.060  12.501
ATOM   4599  CD  GLU   303      13.371 -11.382  12.109
ATOM   4600  OE1 GLU   303      13.125 -12.379  12.824
ATOM   4601  OE2 GLU   303      14.116 -11.372  11.104
ATOM   4602  C   GLU   303      13.744  -7.269  14.958
ATOM   4603  O   GLU   303      13.195  -7.417  16.049
ATOM   4604  N   ALA   304      14.897  -6.598  14.803
ATOM   4606  CA  ALA   304      15.602  -5.954  15.906
ATOM   4608  CB  ALA   304      17.023  -5.608  15.458
ATOM   4612  C   ALA   304      14.876  -4.691  16.385
ATOM   4613  O   ALA   304      14.990  -4.350  17.562
ATOM   4614  N   LEU   305      14.124  -4.020  15.494
ATOM   4616  CA  LEU   305      13.363  -2.813  15.809
ATOM   4618  CB  LEU   305      13.085  -2.011  14.522
ATOM   4621  CG  LEU   305      13.165   -.486  14.738
ATOM   4623  CD1 LEU   305      14.628   -.025  14.854
ATOM   4627  CD2 LEU   305      12.459    .232  13.578
ATOM   4631  C   LEU   305      12.047  -3.151  16.526
ATOM   4632  O   LEU   305      11.610  -2.377  17.377
ATOM   4633  N   ILE   306      11.439  -4.307  16.202
ATOM   4635  CA  ILE   306      10.255  -4.833  16.874
ATOM   4637  CB  ILE   306       9.632  -5.970  16.019
ATOM   4639  CG2 ILE   306       8.545  -6.771  16.770
ATOM   4643  CG1 ILE   306       9.002  -5.417  14.720
ATOM   4646  CD1 ILE   306       8.677  -6.516  13.698
ATOM   4650  C   ILE   306      10.655  -5.273  18.295
ATOM   4651  O   ILE   306       9.951  -4.947  19.250
ATOM   4652  N   ASN   307      11.798  -5.964  18.440
ATOM   4654  CA  ASN   307      12.268  -6.506  19.712
ATOM   4656  CB  ASN   307      13.408  -7.496  19.430
ATOM   4659  CG  ASN   307      13.836  -8.257  20.685
ATOM   4660  OD1 ASN   307      13.067  -9.054  21.220
ATOM   4661  ND2 ASN   307      15.058  -8.011  21.165
ATOM   4664  C   ASN   307      12.712  -5.407  20.692
ATOM   4665  O   ASN   307      12.577  -5.591  21.902
ATOM   4666  N   ALA   308      13.199  -4.266  20.177
ATOM   4668  CA  ALA   308      13.571  -3.093  20.963
ATOM   4670  CB  ALA   308      14.598  -2.278  20.167
ATOM   4674  C   ALA   308      12.361  -2.217  21.322
ATOM   4675  O   ALA   308      12.438  -1.460  22.290
ATOM   4676  N   GLY   309      11.263  -2.312  20.556
ATOM   4678  CA  GLY   309      10.090  -1.465  20.699
ATOM   4681  C   GLY   309       9.061  -2.023  21.681
ATOM   4682  O   GLY   309       9.072  -3.206  22.023
ATOM   4683  N   ASP   310       8.160  -1.131  22.110
ATOM   4685  CA  ASP   310       7.062  -1.395  23.031
ATOM   4687  CB  ASP   310       7.168   -.391  24.191
ATOM   4690  CG  ASP   310       6.120   -.629  25.274
ATOM   4691  OD1 ASP   310       6.504  -1.240  26.295
ATOM   4692  OD2 ASP   310       4.966   -.186  25.071
ATOM   4693  C   ASP   310       5.746  -1.280  22.252
ATOM   4694  O   ASP   310       5.458   -.226  21.684
ATOM   4695  N   PHE   311       4.971  -2.376  22.213
ATOM   4697  CA  PHE   311       3.834  -2.553  21.309
ATOM   4699  CB  PHE   311       4.219  -3.573  20.212
ATOM   4702  CG  PHE   311       5.200  -3.071  19.168
ATOM   4703  CD1 PHE   311       4.717  -2.444  18.001
ATOM   4705  CE1 PHE   311       5.614  -2.026  17.004
ATOM   4707  CZ  PHE   311       6.994  -2.212  17.179
ATOM   4709  CE2 PHE   311       7.476  -2.817  18.352
ATOM   4711  CD2 PHE   311       6.584  -3.262  19.339
ATOM   4713  C   PHE   311       2.533  -2.961  22.029
ATOM   4714  O   PHE   311       1.622  -3.417  21.339
ATOM   4715  N   HIP   312       2.417  -2.825  23.369
ATOM   4717  CA  HIP   312       1.262  -3.375  24.090
ATOM   4719  CB  HIP   312       1.245  -3.198  25.625
ATOM   4722  CG  HIP   312       2.231  -2.870  26.717
ATOM   4723  ND1 HIP   312       3.556  -2.487  26.619
ATOM   4725  CE1 HIP   312       4.007  -2.282  27.881
ATOM   4727  NE2 HIP   312       3.027  -2.539  28.758
ATOM   4729  CD2 HIP   312       1.896  -2.888  28.050
ATOM   4731  C   HIP   312       -.068  -2.815  23.581
ATOM   4732  O   HIP   312       -.224  -1.608  23.388
ATOM   4733  N   GLY   313      -1.030  -3.733  23.407
ATOM   4735  CA  GLY   313      -2.409  -3.460  23.036
ATOM   4738  C   GLY   313      -2.579  -2.864  21.635
ATOM   4739  O   GLY   313      -3.717  -2.612  21.254
ATOM   4740  N   LEU   314      -1.487  -2.613  20.889
ATOM   4742  CA  LEU   314      -1.506  -1.793  19.685
ATOM   4744  CB  LEU   314       -.075  -1.347  19.330
ATOM   4747  CG  LEU   314       -.046   -.226  18.271
ATOM   4749  CD1 LEU   314       1.278    .541  18.328
ATOM   4753  CD2 LEU   314       -.232   -.749  16.841
ATOM   4757  C   LEU   314      -2.218  -2.554  18.573
ATOM   4758  O   LEU   314      -1.753  -3.603  18.129
ATOM   4759  N   GLN   315      -3.361  -2.006  18.148
ATOM   4761  CA  GLN   315      -4.290  -2.686  17.268
ATOM   4763  CB  GLN   315      -5.693  -2.095  17.447
ATOM   4766  CG  GLN   315      -6.255  -2.380  18.856
ATOM   4769  CD  GLN   315      -6.605  -1.103  19.626
ATOM   4770  OE1 GLN   315      -7.416   -.309  19.170
ATOM   4771  NE2 GLN   315      -6.010   -.880  20.800
ATOM   4774  C   GLN   315      -3.784  -2.624  15.829
ATOM   4775  O   GLN   315      -3.433  -1.560  15.319
ATOM   4776  N   VAL   316      -3.734  -3.805  15.205
ATOM   4778  CA  VAL   316      -3.147  -4.068  13.902
ATOM   4780  CB  VAL   316      -1.700  -4.584  14.092
ATOM   4782  CG1 VAL   316      -1.234  -5.694  13.116
ATOM   4786  CG2 VAL   316       -.714  -3.432  13.975
ATOM   4790  C   VAL   316      -4.059  -5.063  13.187
ATOM   4791  O   VAL   316      -4.362  -6.124  13.726
ATOM   4792  N   LEU   317      -4.472  -4.702  11.967
ATOM   4794  CA  LEU   317      -5.296  -5.502  11.070
ATOM   4796  CB  LEU   317      -6.558  -4.697  10.705
ATOM   4799  CG  LEU   317      -7.550  -5.390   9.747
ATOM   4801  CD1 LEU   317      -8.054  -6.732  10.301
ATOM   4805  CD2 LEU   317      -8.737  -4.451   9.472
ATOM   4809  C   LEU   317      -4.438  -5.852   9.853
ATOM   4810  O   LEU   317      -3.841  -4.965   9.252
ATOM   4811  N   VAL   318      -4.374  -7.142   9.498
ATOM   4813  CA  VAL   318      -3.560  -7.669   8.409
ATOM   4815  CB  VAL   318      -2.413  -8.563   8.944
ATOM   4817  CG1 VAL   318      -1.453  -8.919   7.796
ATOM   4821  CG2 VAL   318      -1.621  -7.889  10.082
ATOM   4825  C   VAL   318      -4.501  -8.410   7.453
ATOM   4826  O   VAL   318      -5.122  -9.397   7.840
ATOM   4827  N   GLY   319      -4.614  -7.914   6.213
ATOM   4829  CA  GLY   319      -5.489  -8.447   5.180
ATOM   4832  C   GLY   319      -4.668  -8.928   3.991
ATOM   4833  O   GLY   319      -4.147  -8.108   3.237
ATOM   4834  N   VAL   320      -4.571 -10.256   3.830
ATOM   4836  CA  VAL   320      -3.736 -10.901   2.824
ATOM   4838  CB  VAL   320      -2.984 -12.120   3.409
ATOM   4840  CG1 VAL   320      -1.953 -12.629   2.378
ATOM   4844  CG2 VAL   320      -2.293 -11.816   4.751
ATOM   4848  C   VAL   320      -4.604 -11.296   1.624
ATOM   4849  O   VAL   320      -5.385 -12.240   1.702
ATOM   4850  N   VAL   321      -4.442 -10.585    .504
ATOM   4852  CA  VAL   321      -5.155 -10.841   -.742
ATOM   4854  CB  VAL   321      -5.253  -9.546  -1.574
ATOM   4856  CG1 VAL   321      -6.069  -9.799  -2.848
ATOM   4860  CG2 VAL   321      -5.922  -8.400   -.788
ATOM   4864  C   VAL   321      -4.486 -12.009  -1.483
ATOM   4865  O   VAL   321      -3.266 -12.172  -1.423
ATOM   4866  N   LYS   322      -5.308 -12.842  -2.139
ATOM   4868  CA  LYS   322      -4.953 -14.211  -2.492
ATOM   4870  CB  LYS   322      -6.237 -14.999  -2.821
ATOM   4873  CG  LYS   322      -6.403 -16.191  -1.869
ATOM   4876  CD  LYS   322      -7.407 -17.229  -2.402
ATOM   4879  CE  LYS   322      -6.905 -18.661  -2.146
ATOM   4882  NZ  LYS   322      -6.555 -19.354  -3.402
ATOM   4886  C   LYS   322      -3.941 -14.351  -3.639
ATOM   4887  O   LYS   322      -3.113 -15.261  -3.587
ATOM   4888  N   ASP   323      -4.012 -13.491  -4.666
ATOM   4890  CA  ASP   323      -3.282 -13.654  -5.922
ATOM   4892  CB  ASP   323      -4.258 -14.115  -7.026
ATOM   4895  CG  ASP   323      -4.493 -15.627  -6.980
ATOM   4896  OD1 ASP   323      -3.903 -16.329  -7.829
ATOM   4897  OD2 ASP   323      -5.258 -16.061  -6.093
ATOM   4898  C   ASP   323      -2.554 -12.351  -6.263
ATOM   4899  O   ASP   323      -3.133 -11.446  -6.860
ATOM   4900  N   GLU   324      -1.271 -12.282  -5.876
ATOM   4902  CA  GLU   324       -.393 -11.129  -6.072
ATOM   4904  CB  GLU   324       -.038 -10.488  -4.714
ATOM   4907  CG  GLU   324        .949 -11.244  -3.801
ATOM   4910  CD  GLU   324        .395 -12.537  -3.196
ATOM   4911  OE1 GLU   324       -.149 -12.451  -2.073
ATOM   4912  OE2 GLU   324        .542 -13.593  -3.848
ATOM   4913  C   GLU   324        .854 -11.492  -6.890
ATOM   4914  O   GLU   324       1.294 -10.678  -7.701
ATOM   4915  N   GLY   325       1.401 -12.704  -6.701
ATOM   4917  CA  GLY   325       2.551 -13.205  -7.439
ATOM   4920  C   GLY   325       2.146 -13.643  -8.844
ATOM   4921  O   GLY   325       2.823 -13.281  -9.802
ATOM   4922  N   SER   326       1.009 -14.349  -8.957
ATOM   4924  CA  SER   326        .369 -14.753 -10.210
ATOM   4926  CB  SER   326       -.962 -15.449  -9.885
ATOM   4929  OG  SER   326      -1.739 -14.673  -9.004
ATOM   4931  C   SER   326        .072 -13.573 -11.136
ATOM   4932  O   SER   326        .206 -13.708 -12.350
ATOM   4933  N   TYR   327       -.328 -12.434 -10.560
ATOM   4935  CA  TYR   327       -.686 -11.222 -11.276
ATOM   4937  CB  TYR   327      -1.518 -10.378 -10.293
ATOM   4940  CG  TYR   327      -2.321  -9.192 -10.806
ATOM   4941  CD1 TYR   327      -2.185  -8.680 -12.113
ATOM   4943  CE1 TYR   327      -2.869  -7.517 -12.493
ATOM   4945  CZ  TYR   327      -3.743  -6.886 -11.584
ATOM   4946  OH  TYR   327      -4.388  -5.749 -11.953
ATOM   4948  CE2 TYR   327      -3.936  -7.429 -10.295
ATOM   4950  CD2 TYR   327      -3.211  -8.569  -9.910
ATOM   4952  C   TYR   327        .594 -10.541 -11.801
ATOM   4953  O   TYR   327        .616 -10.061 -12.933
ATOM   4954  N   PHE   328       1.694 -10.593 -11.033
ATOM   4956  CA  PHE   328       3.004 -10.103 -11.456
ATOM   4958  CB  PHE   328       3.912  -9.953 -10.218
ATOM   4961  CG  PHE   328       4.554  -8.583 -10.062
ATOM   4962  CD1 PHE   328       5.288  -8.007 -11.118
ATOM   4964  CE1 PHE   328       5.871  -6.738 -10.969
ATOM   4966  CZ  PHE   328       5.741  -6.041  -9.757
ATOM   4968  CE2 PHE   328       5.019  -6.616  -8.697
ATOM   4970  CD2 PHE   328       4.420  -7.877  -8.850
ATOM   4972  C   PHE   328       3.659 -11.003 -12.527
ATOM   4973  O   PHE   328       4.521 -10.530 -13.266
ATOM   4974  N   LEU   329       3.250 -12.279 -12.629
ATOM   4976  CA  LEU   329       3.780 -13.242 -13.596
ATOM   4978  CB  LEU   329       3.715 -14.661 -13.007
ATOM   4981  CG  LEU   329       4.736 -14.925 -11.879
ATOM   4983  CD1 LEU   329       4.245 -16.090 -11.003
ATOM   4987  CD2 LEU   329       6.144 -15.228 -12.417
ATOM   4991  C   LEU   329       3.020 -13.164 -14.927
ATOM   4992  O   LEU   329       3.656 -13.237 -15.976
ATOM   4993  N   VAL   330       1.694 -12.944 -14.887
ATOM   4995  CA  VAL   330        .863 -12.602 -16.048
ATOM   4997  CB  VAL   330       -.603 -12.430 -15.586
ATOM   4999  CG1 VAL   330      -1.452 -11.549 -16.517
ATOM   5003  CG2 VAL   330      -1.261 -13.816 -15.500
ATOM   5007  C   VAL   330       1.404 -11.352 -16.741
ATOM   5008  O   VAL   330       1.336 -11.257 -17.967
ATOM   5009  N   TYR   331       1.960 -10.425 -15.955
ATOM   5011  CA  TYR   331       2.412  -9.138 -16.426
ATOM   5013  CB  TYR   331       2.497  -8.202 -15.214
ATOM   5016  CG  TYR   331       2.960  -6.834 -15.639
ATOM   5017  CD1 TYR   331       4.323  -6.484 -15.547
ATOM   5019  CE1 TYR   331       4.789  -5.309 -16.160
ATOM   5021  CZ  TYR   331       3.884  -4.473 -16.856
ATOM   5022  OH  TYR   331       4.341  -3.351 -17.483
ATOM   5024  CE2 TYR   331       2.521  -4.835 -16.937
ATOM   5026  CD2 TYR   331       2.057  -6.001 -16.315
ATOM   5028  C   TYR   331       3.748  -9.206 -17.187
ATOM   5029  O   TYR   331       3.941  -8.406 -18.104
ATOM   5030  N   GLY   332       4.659 -10.128 -16.833
ATOM   5032  CA  GLY   332       6.016 -10.125 -17.370
ATOM   5035  C   GLY   332       6.801 -11.390 -17.031
ATOM   5036  O   GLY   332       7.839 -11.301 -16.373
ATOM   5037  N   ALA   333       6.310 -12.552 -17.489
ATOM   5039  CA  ALA   333       7.019 -13.828 -17.406
ATOM   5041  CB  ALA   333       6.667 -14.552 -16.101
ATOM   5045  C   ALA   333       6.697 -14.710 -18.627
ATOM   5046  O   ALA   333       5.611 -14.573 -19.196
ATOM   5047  N   PRO   334       7.604 -15.627 -19.026
ATOM   5048  CD  PRO   334       8.934 -15.799 -18.461
ATOM   5051  CG  PRO   334       9.597 -16.954 -19.206
ATOM   5054  CB  PRO   334       8.750 -17.180 -20.459
ATOM   5057  CA  PRO   334       7.411 -16.482 -20.192
ATOM   5059  C   PRO   334       6.261 -17.478 -19.995
ATOM   5060  O   PRO   334       6.183 -18.162 -18.973
ATOM   5061  N   GLY   335       5.389 -17.553 -21.012
ATOM   5063  CA  GLY   335       4.241 -18.449 -21.087
ATOM   5066  C   GLY   335       3.004 -17.986 -20.302
ATOM   5067  O   GLY   335       1.913 -18.488 -20.569
ATOM   5068  N   PHE   336       3.152 -17.025 -19.377
ATOM   5070  CA  PHE   336       2.055 -16.443 -18.610
ATOM   5072  CB  PHE   336       2.588 -15.880 -17.290
ATOM   5075  CG  PHE   336       2.701 -16.849 -16.130
ATOM   5076  CD1 PHE   336       1.666 -16.922 -15.175
ATOM   5078  CE1 PHE   336       1.803 -17.747 -14.045
ATOM   5080  CZ  PHE   336       2.976 -18.498 -13.863
ATOM   5082  CE2 PHE   336       4.007 -18.427 -14.815
ATOM   5084  CD2 PHE   336       3.870 -17.609 -15.950
ATOM   5086  C   PHE   336       1.336 -15.352 -19.418
ATOM   5087  O   PHE   336       1.972 -14.561 -20.116
ATOM   5088  N   SER   337       -.001 -15.323 -19.296
ATOM   5090  CA  SER   337       -.908 -14.447 -20.034
ATOM   5092  CB  SER   337      -1.086 -15.024 -21.445
ATOM   5095  OG  SER   337      -1.785 -14.143 -22.297
ATOM   5097  C   SER   337      -2.272 -14.357 -19.325
ATOM   5098  O   SER   337      -2.634 -15.223 -18.530
ATOM   5099  N   LYS   338      -3.047 -13.314 -19.651
ATOM   5101  CA  LYS   338      -4.389 -13.075 -19.116
ATOM   5103  CB  LYS   338      -4.521 -11.574 -18.887
ATOM   5106  CG  LYS   338      -5.774 -11.086 -18.142
ATOM   5109  CD  LYS   338      -6.366  -9.816 -18.771
ATOM   5112  CE  LYS   338      -7.525  -9.319 -17.905
ATOM   5115  NZ  LYS   338      -8.366  -8.340 -18.612
ATOM   5119  C   LYS   338      -5.476 -13.594 -20.058
ATOM   5120  O   LYS   338      -6.509 -14.071 -19.587
ATOM   5121  N   ASP   339      -5.233 -13.524 -21.375
ATOM   5123  CA  ASP   339      -6.137 -14.044 -22.391
ATOM   5125  CB  ASP   339      -5.813 -13.378 -23.736
ATOM   5128  CG  ASP   339      -6.800 -13.794 -24.827
ATOM   5129  OD1 ASP   339      -6.403 -14.623 -25.674
ATOM   5130  OD2 ASP   339      -7.939 -13.277 -24.792
ATOM   5131  C   ASP   339      -6.030 -15.573 -22.481
ATOM   5132  O   ASP   339      -7.054 -16.242 -22.615
ATOM   5133  N   ASN   340      -4.804 -16.111 -22.370
ATOM   5135  CA  ASN   340      -4.513 -17.541 -22.385
ATOM   5137  CB  ASN   340      -3.181 -17.780 -23.121
ATOM   5140  CG  ASN   340      -3.040 -19.200 -23.669
ATOM   5141  OD1 ASN   340      -2.548 -20.092 -22.979
ATOM   5142  ND2 ASN   340      -3.462 -19.411 -24.918
ATOM   5145  C   ASN   340      -4.513 -18.108 -20.955
ATOM   5146  O   ASN   340      -4.401 -17.367 -19.976
ATOM   5147  N   GLU   341      -4.635 -19.439 -20.851
ATOM   5149  CA  GLU   341      -4.741 -20.181 -19.596
ATOM   5151  CB  GLU   341      -5.388 -21.551 -19.884
ATOM   5154  CG  GLU   341      -6.892 -21.527 -19.588
ATOM   5157  CD  GLU   341      -7.576 -22.805 -20.072
ATOM   5158  OE1 GLU   341      -7.744 -23.718 -19.235
ATOM   5159  OE2 GLU   341      -7.917 -22.847 -21.275
ATOM   5160  C   GLU   341      -3.415 -20.338 -18.830
ATOM   5161  O   GLU   341      -3.456 -20.802 -17.694
ATOM   5162  N   SER   342      -2.266 -19.928 -19.395
ATOM   5164  CA  SER   342       -.951 -19.987 -18.745
ATOM   5166  CB  SER   342       -.869 -19.011 -17.557
ATOM   5169  OG  SER   342      -1.292 -17.720 -17.917
ATOM   5171  C   SER   342       -.528 -21.415 -18.362
ATOM   5172  O   SER   342       -.162 -21.671 -17.215
ATOM   5173  N   LEU   343       -.592 -22.343 -19.326
ATOM   5175  CA  LEU   343       -.180 -23.735 -19.167
ATOM   5177  CB  LEU   343      -1.102 -24.620 -20.026
ATOM   5180  CG  LEU   343      -2.509 -24.772 -19.407
ATOM   5182  CD1 LEU   343      -3.593 -24.870 -20.486
ATOM   5186  CD2 LEU   343      -2.566 -26.009 -18.504
ATOM   5190  C   LEU   343       1.298 -23.840 -19.565
ATOM   5191  O   LEU   343       1.617 -23.975 -20.747
ATOM   5192  N   ILE   344       2.193 -23.746 -18.567
ATOM   5194  CA  ILE   344       3.644 -23.693 -18.757
ATOM   5196  CB  ILE   344       4.301 -22.614 -17.863
ATOM   5198  CG2 ILE   344       3.970 -21.215 -18.417
ATOM   5202  CG1 ILE   344       3.891 -22.716 -16.380
ATOM   5205  CD1 ILE   344       4.843 -21.969 -15.447
ATOM   5209  C   ILE   344       4.284 -25.067 -18.547
ATOM   5210  O   ILE   344       4.031 -25.739 -17.548
ATOM   5211  N   SER   345       5.170 -25.449 -19.476
ATOM   5213  CA  SER   345       5.994 -26.648 -19.365
ATOM   5215  CB  SER   345       6.525 -27.052 -20.749
ATOM   5218  OG  SER   345       7.439 -26.104 -21.263
ATOM   5220  C   SER   345       7.122 -26.450 -18.341
ATOM   5221  O   SER   345       7.282 -25.368 -17.780
ATOM   5222  N   ARG   346       7.902 -27.513 -18.111
ATOM   5224  CA  ARG   346       9.020 -27.559 -17.170
ATOM   5226  CB  ARG   346       9.538 -29.014 -17.132
ATOM   5229  CG  ARG   346       9.468 -29.664 -15.743
ATOM   5232  CD  ARG   346      10.652 -29.263 -14.863
ATOM   5235  NE  ARG   346      10.685 -30.068 -13.634
ATOM   5237  CZ  ARG   346      11.636 -29.985 -12.690
ATOM   5238  NH1 ARG   346      12.607 -29.064 -12.772
ATOM   5241  NH2 ARG   346      11.618 -30.839 -11.658
ATOM   5244  C   ARG   346      10.150 -26.577 -17.534
ATOM   5245  O   ARG   346      10.859 -26.124 -16.635
ATOM   5246  N   ALA   347      10.302 -26.232 -18.825
ATOM   5248  CA  ALA   347      11.313 -25.299 -19.318
ATOM   5250  CB  ALA   347      11.637 -25.645 -20.775
ATOM   5254  C   ALA   347      10.864 -23.835 -19.192
ATOM   5255  O   ALA   347      11.692 -22.981 -18.877
ATOM   5256  N   GLU   348       9.566 -23.553 -19.400
ATOM   5258  CA  GLU   348       8.954 -22.240 -19.172
ATOM   5260  CB  GLU   348       7.570 -22.189 -19.846
ATOM   5263  CG  GLU   348       7.595 -21.614 -21.270
ATOM   5266  CD  GLU   348       6.935 -22.559 -22.272
ATOM   5267  OE1 GLU   348       7.691 -23.193 -23.040
ATOM   5268  OE2 GLU   348       5.687 -22.638 -22.246
ATOM   5269  C   GLU   348       8.792 -21.938 -17.679
ATOM   5270  O   GLU   348       8.790 -20.769 -17.297
ATOM   5271  N   PHE   349       8.667 -22.983 -16.849
ATOM   5273  CA  PHE   349       8.602 -22.896 -15.402
ATOM   5275  CB  PHE   349       8.124 -24.248 -14.847
ATOM   5278  CG  PHE   349       8.357 -24.461 -13.363
ATOM   5279  CD1 PHE   349       7.517 -23.850 -12.412
ATOM   5281  CE1 PHE   349       7.729 -24.072 -11.039
ATOM   5283  CZ  PHE   349       8.777 -24.909 -10.616
ATOM   5285  CE2 PHE   349       9.616 -25.521 -11.563
ATOM   5287  CD2 PHE   349       9.410 -25.293 -12.934
ATOM   5289  C   PHE   349       9.969 -22.513 -14.847
ATOM   5290  O   PHE   349      10.029 -21.636 -13.995
ATOM   5291  N   LEU   350      11.051 -23.124 -15.351
ATOM   5293  CA  LEU   350      12.411 -22.842 -14.911
ATOM   5295  CB  LEU   350      13.345 -23.914 -15.496
ATOM   5298  CG  LEU   350      14.823 -23.778 -15.080
ATOM   5300  CD1 LEU   350      15.002 -23.852 -13.557
ATOM   5304  CD2 LEU   350      15.648 -24.876 -15.766
ATOM   5308  C   LEU   350      12.846 -21.434 -15.331
ATOM   5309  O   LEU   350      13.523 -20.763 -14.554
ATOM   5310  N   ALA   351      12.418 -20.973 -16.517
ATOM   5312  CA  ALA   351      12.644 -19.609 -16.974
ATOM   5314  CB  ALA   351      12.262 -19.496 -18.453
ATOM   5318  C   ALA   351      11.844 -18.616 -16.127
ATOM   5319  O   ALA   351      12.366 -17.545 -15.839
ATOM   5320  N   GLY   352      10.629 -18.993 -15.695
ATOM   5322  CA  GLY   352       9.752 -18.199 -14.848
ATOM   5325  C   GLY   352      10.238 -18.081 -13.396
ATOM   5326  O   GLY   352       9.976 -17.056 -12.767
ATOM   5327  N   VAL   353      10.966 -19.090 -12.881
ATOM   5329  CA  VAL   353      11.592 -19.065 -11.558
ATOM   5331  CB  VAL   353      11.837 -20.503 -11.027
ATOM   5333  CG1 VAL   353      12.674 -20.486  -9.737
ATOM   5337  CG2 VAL   353      10.528 -21.240 -10.695
ATOM   5341  C   VAL   353      12.881 -18.229 -11.596
ATOM   5342  O   VAL   353      13.213 -17.605 -10.591
ATOM   5343  N   ARG   354      13.577 -18.170 -12.741
ATOM   5345  CA  ARG   354      14.771 -17.345 -12.912
ATOM   5347  CB  ARG   354      15.525 -17.772 -14.181
ATOM   5350  CG  ARG   354      16.339 -19.057 -13.955
ATOM   5353  CD  ARG   354      16.874 -19.577 -15.291
ATOM   5356  NE  ARG   354      17.658 -20.807 -15.116
ATOM   5358  CZ  ARG   354      18.062 -21.613 -16.114
ATOM   5359  NH1 ARG   354      17.744 -21.362 -17.393
ATOM   5362  NH2 ARG   354      18.802 -22.690 -15.829
ATOM   5365  C   ARG   354      14.443 -15.846 -12.906
ATOM   5366  O   ARG   354      15.299 -15.065 -12.491
ATOM   5367  N   VAL   355      13.218 -15.452 -13.293
ATOM   5369  CA  VAL   355      12.751 -14.073 -13.184
ATOM   5371  CB  VAL   355      11.712 -13.723 -14.283
ATOM   5373  CG1 VAL   355      12.101 -12.405 -14.950
ATOM   5377  CG2 VAL   355      11.444 -14.750 -15.389
ATOM   5381  C   VAL   355      12.145 -13.787 -11.805
ATOM   5382  O   VAL   355      12.338 -12.693 -11.275
ATOM   5383  N   GLY   356      11.399 -14.753 -11.250
ATOM   5385  CA  GLY   356      10.570 -14.552 -10.074
ATOM   5388  C   GLY   356      11.369 -14.568  -8.775
ATOM   5389  O   GLY   356      11.124 -13.731  -7.908
ATOM   5390  N   VAL   357      12.330 -15.496  -8.666
ATOM   5392  CA  VAL   357      13.161 -15.713  -7.488
ATOM   5394  CB  VAL   357      12.896 -17.111  -6.861
ATOM   5396  CG1 VAL   357      13.482 -17.148  -5.440
ATOM   5400  CG2 VAL   357      11.407 -17.501  -6.801
ATOM   5404  C   VAL   357      14.630 -15.557  -7.924
ATOM   5405  O   VAL   357      15.127 -16.437  -8.625
ATOM   5406  N   PRO   358      15.343 -14.476  -7.541
ATOM   5407  CD  PRO   358      14.809 -13.308  -6.858
ATOM   5410  CG  PRO   358      15.979 -12.356  -6.615
ATOM   5413  CB  PRO   358      17.101 -12.843  -7.533
ATOM   5416  CA  PRO   358      16.755 -14.298  -7.875
ATOM   5418  C   PRO   358      17.669 -15.290  -7.139
ATOM   5419  O   PRO   358      17.264 -15.890  -6.142
ATOM   5420  N   GLN   359      18.919 -15.394  -7.626
ATOM   5422  CA  GLN   359      20.039 -16.166  -7.076
ATOM   5424  CB  GLN   359      20.468 -15.616  -5.698
ATOM   5427  CG  GLN   359      21.663 -14.660  -5.800
ATOM   5430  CD  GLN   359      22.047 -14.047  -4.448
ATOM   5431  OE1 GLN   359      21.225 -13.930  -3.539
ATOM   5432  NE2 GLN   359      23.312 -13.639  -4.311
ATOM   5435  C   GLN   359      19.836 -17.687  -7.071
ATOM   5436  O   GLN   359      20.452 -18.381  -7.881
ATOM   5437  N   VAL   360      19.007 -18.195  -6.151
ATOM   5439  CA  VAL   360      18.798 -19.617  -5.882
ATOM   5441  CB  VAL   360      18.399 -19.830  -4.397
ATOM   5443  CG1 VAL   360      19.541 -19.431  -3.449
ATOM   5447  CG2 VAL   360      17.113 -19.075  -4.009
ATOM   5451  C   VAL   360      17.810 -20.260  -6.873
ATOM   5452  O   VAL   360      17.195 -21.263  -6.531
ATOM   5453  N   SER   361      17.633 -19.688  -8.074
ATOM   5455  CA  SER   361      16.538 -19.985  -8.998
ATOM   5457  CB  SER   361      16.680 -19.138 -10.270
ATOM   5460  OG  SER   361      17.150 -17.827 -10.032
ATOM   5462  C   SER   361      16.463 -21.460  -9.421
ATOM   5463  O   SER   361      15.378 -22.035  -9.406
ATOM   5464  N   ASP   362      17.598 -22.066  -9.798
ATOM   5466  CA  ASP   362      17.657 -23.437 -10.304
ATOM   5468  CB  ASP   362      19.056 -23.693 -10.885
ATOM   5471  CG  ASP   362      19.145 -23.268 -12.350
ATOM   5472  OD1 ASP   362      19.213 -22.042 -12.595
ATOM   5473  OD2 ASP   362      19.136 -24.185 -13.201
ATOM   5474  C   ASP   362      17.339 -24.474  -9.221
ATOM   5475  O   ASP   362      16.717 -25.494  -9.519
ATOM   5476  N   LEU   363      17.739 -24.196  -7.975
ATOM   5478  CA  LEU   363      17.478 -25.031  -6.816
ATOM   5480  CB  LEU   363      18.496 -24.638  -5.742
ATOM   5483  CG  LEU   363      18.410 -25.490  -4.467
ATOM   5485  CD1 LEU   363      19.082 -26.857  -4.655
ATOM   5489  CD2 LEU   363      19.058 -24.715  -3.308
ATOM   5493  C   LEU   363      16.062 -24.807  -6.275
ATOM   5494  O   LEU   363      15.445 -25.758  -5.803
ATOM   5495  N   ALA   364      15.556 -23.567  -6.345
ATOM   5497  CA  ALA   364      14.218 -23.197  -5.918
ATOM   5499  CB  ALA   364      14.088 -21.672  -5.877
ATOM   5503  C   ALA   364      13.181 -23.795  -6.861
ATOM   5504  O   ALA   364      12.091 -24.117  -6.409
ATOM   5505  N   ALA   365      13.526 -24.010  -8.139
ATOM   5507  CA  ALA   365      12.663 -24.706  -9.075
ATOM   5509  CB  ALA   365      13.229 -24.606 -10.495
ATOM   5513  C   ALA   365      12.468 -26.156  -8.613
ATOM   5514  O   ALA   365      11.317 -26.567  -8.496
ATOM   5515  N   GLU   366      13.548 -26.886  -8.261
ATOM   5517  CA  GLU   366      13.452 -28.244  -7.719
ATOM   5519  CB  GLU   366      14.839 -28.873  -7.447
ATOM   5522  CG  GLU   366      15.647 -29.401  -8.644
ATOM   5525  CD  GLU   366      14.796 -29.959  -9.783
ATOM   5526  OE1 GLU   366      14.102 -30.974  -9.552
ATOM   5527  OE2 GLU   366      14.865 -29.354 -10.874
ATOM   5528  C   GLU   366      12.662 -28.269  -6.407
ATOM   5529  O   GLU   366      11.774 -29.107  -6.271
ATOM   5530  N   ALA   367      12.972 -27.359  -5.470
ATOM   5532  CA  ALA   367      12.395 -27.313  -4.130
ATOM   5534  CB  ALA   367      13.116 -26.236  -3.316
ATOM   5538  C   ALA   367      10.896 -27.010  -4.147
ATOM   5539  O   ALA   367      10.182 -27.488  -3.268
ATOM   5540  N   VAL   368      10.426 -26.255  -5.151
ATOM   5542  CA  VAL   368       9.021 -25.964  -5.361
ATOM   5544  CB  VAL   368       8.847 -24.836  -6.401
ATOM   5546  CG1 VAL   368       7.416 -24.751  -6.947
ATOM   5550  CG2 VAL   368       9.174 -23.461  -5.802
ATOM   5554  C   VAL   368       8.309 -27.247  -5.767
ATOM   5555  O   VAL   368       7.265 -27.532  -5.190
ATOM   5556  N   VAL   369       8.852 -28.033  -6.705
ATOM   5558  CA  VAL   369       8.124 -29.206  -7.168
ATOM   5560  CB  VAL   369       8.787 -29.818  -8.411
ATOM   5562  CG1 VAL   369       7.755 -30.635  -9.189
ATOM   5566  CG2 VAL   369       9.410 -28.873  -9.414
ATOM   5570  C   VAL   369       8.059 -30.314  -6.109
ATOM   5571  O   VAL   369       7.079 -31.056  -6.033
ATOM   5572  N   LEU   370       9.132 -30.411  -5.311
ATOM   5574  CA  LEU   370       9.343 -31.426  -4.285
ATOM   5576  CB  LEU   370      10.839 -31.451  -3.920
ATOM   5579  CG  LEU   370      11.416 -32.861  -3.642
ATOM   5581  CD1 LEU   370      12.641 -33.130  -4.527
ATOM   5585  CD2 LEU   370      11.814 -32.980  -2.176
ATOM   5589  C   LEU   370       8.461 -31.140  -3.060
ATOM   5590  O   LEU   370       7.990 -32.083  -2.426
ATOM   5591  N   HIP   371       8.219 -29.852  -2.759
ATOM   5593  CA  HIP   371       7.291 -29.402  -1.733
ATOM   5595  CB  HIP   371       7.592 -27.937  -1.396
ATOM   5598  CG  HIP   371       6.668 -27.368   -.343
ATOM   5599  ND1 HIP   371       5.779 -26.322   -.519
ATOM   5601  CE1 HIP   371       5.112 -26.149    .637
ATOM   5603  NE2 HIP   371       5.556 -27.044   1.538
ATOM   5605  CD2 HIP   371       6.527 -27.821    .941
ATOM   5607  C   HIP   371       5.838 -29.513  -2.197
ATOM   5608  O   HIP   371       4.968 -29.747  -1.356
ATOM   5609  N   TYR   372       5.576 -29.332  -3.506
ATOM   5611  CA  TYR   372       4.219 -29.270  -4.023
ATOM   5613  CB  TYR   372       4.124 -28.664  -5.436
ATOM   5616  CG  TYR   372       2.878 -27.812  -5.591
ATOM   5617  CD1 TYR   372       1.727 -28.324  -6.221
ATOM   5619  CE1 TYR   372        .541 -27.564  -6.235
ATOM   5621  CZ  TYR   372        .508 -26.283  -5.634
ATOM   5622  OH  TYR   372       -.658 -25.568  -5.621
ATOM   5624  CE2 TYR   372       1.664 -25.775  -4.993
ATOM   5626  CD2 TYR   372       2.843 -26.543  -4.975
ATOM   5628  C   TYR   372       3.628 -30.665  -3.948
ATOM   5629  O   TYR   372       4.107 -31.588  -4.610
ATOM   5630  N   THR   373       2.602 -30.795  -3.102
ATOM   5632  CA  THR   373       1.946 -32.055  -2.828
ATOM   5634  CB  THR   373       1.379 -32.129  -1.382
ATOM   5636  CG2 THR   373       1.822 -33.439   -.724
ATOM   5640  OG1 THR   373       1.779 -31.050   -.557
ATOM   5642  C   THR   373        .878 -32.204  -3.904
ATOM   5643  O   THR   373       -.234 -31.693  -3.739
ATOM   5644  N   ASP   374       1.236 -32.887  -5.006
ATOM   5646  CA  ASP   374        .247 -33.400  -5.927
ATOM   5648  CB  ASP   374        .286 -32.776  -7.323
ATOM   5651  CG  ASP   374      -1.084 -32.930  -8.004
ATOM   5652  OD1 ASP   374      -1.137 -33.566  -9.076
ATOM   5653  OD2 ASP   374      -2.073 -32.424  -7.430
ATOM   5654  C   ASP   374        .250 -34.923  -5.942
ATOM   5655  O   ASP   374       1.251 -35.620  -6.094
ATOM   5656  N   TRP   375      -1.000 -35.325  -5.767
ATOM   5658  CA  TRP   375      -1.713 -36.579  -5.665
ATOM   5660  CB  TRP   375      -3.114 -36.005  -5.347
ATOM   5663  CG  TRP   375      -4.422 -36.711  -5.573
ATOM   5664  CD1 TRP   375      -5.544 -35.958  -5.730
ATOM   5666  NE1 TRP   375      -6.654 -36.767  -5.808
ATOM   5668  CE2 TRP   375      -6.307 -38.115  -5.657
ATOM   5669  CZ2 TRP   375      -7.071 -39.274  -5.640
ATOM   5671  CH2 TRP   375      -6.430 -40.524  -5.480
ATOM   5673  CZ3 TRP   375      -5.015 -40.533  -5.311
ATOM   5675  CE3 TRP   375      -4.263 -39.374  -5.317
ATOM   5677  CD2 TRP   375      -4.880 -38.072  -5.498
ATOM   5678  C   TRP   375      -1.592 -37.421  -6.940
ATOM   5679  O   TRP   375      -1.468 -38.643  -6.841
ATOM   5680  N   LEU   376      -1.542 -36.772  -8.113
ATOM   5682  CA  LEU   376      -1.350 -37.421  -9.407
ATOM   5684  CB  LEU   376      -2.457 -36.992 -10.389
ATOM   5687  CG  LEU   376      -2.647 -37.973 -11.570
ATOM   5689  CD1 LEU   376      -3.573 -39.130 -11.156
ATOM   5693  CD2 LEU   376      -3.180 -37.210 -12.796
ATOM   5697  C   LEU   376        .046 -37.113  -9.960
ATOM   5698  O   LEU   376        .831 -38.038 -10.166
ATOM   5699  N   HIE   377        .341 -35.826 -10.215
ATOM   5701  CA  HIE   377       1.538 -35.365 -10.904
ATOM   5703  CB  HIE   377       1.337 -35.574 -12.414
ATOM   5706  CG  HIE   377       2.596 -35.406 -13.224
ATOM   5707  ND1 HIE   377       3.895 -35.626 -12.755
ATOM   5708  CE1 HIE   377       4.689 -35.434 -13.817
ATOM   5710  NE2 HIE   377       3.972 -35.086 -14.899
ATOM   5712  CD2 HIE   377       2.645 -35.062 -14.544
ATOM   5714  C   HIE   377       1.782 -33.872 -10.598
ATOM   5715  O   HIE   377       1.017 -33.030 -11.075
ATOM   5716  N   PRO   378       2.838 -33.514  -9.838
ATOM   5717  CD  PRO   378       3.638 -34.434  -9.045
ATOM   5720  CG  PRO   378       4.425 -33.605  -8.033
ATOM   5723  CB  PRO   378       3.991 -32.154  -8.238
ATOM   5726  CA  PRO   378       3.147 -32.122  -9.517
ATOM   5728  C   PRO   378       3.832 -31.348 -10.662
ATOM   5729  O   PRO   378       3.864 -30.118 -10.601
ATOM   5730  N   GLU   379       4.342 -32.038 -11.701
ATOM   5732  CA  GLU   379       4.943 -31.437 -12.902
ATOM   5734  CB  GLU   379       6.225 -32.189 -13.320
ATOM   5737  CG  GLU   379       7.379 -31.963 -12.337
ATOM   5740  CD  GLU   379       8.644 -32.754 -12.680
ATOM   5741  OE1 GLU   379       9.256 -33.270 -11.719
ATOM   5742  OE2 GLU   379       8.994 -32.824 -13.880
ATOM   5743  C   GLU   379       3.934 -31.296 -14.060
ATOM   5744  O   GLU   379       4.335 -31.213 -15.222
ATOM   5745  N   ASP   380       2.628 -31.247 -13.756
ATOM   5747  CA  ASP   380       1.586 -30.944 -14.733
ATOM   5749  CB  ASP   380        .241 -31.433 -14.178
ATOM   5752  CG  ASP   380       -.930 -31.140 -15.114
ATOM   5753  OD1 ASP   380      -1.183 -31.990 -15.995
ATOM   5754  OD2 ASP   380      -1.553 -30.071 -14.934
ATOM   5755  C   ASP   380       1.596 -29.428 -15.035
ATOM   5756  O   ASP   380       1.816 -28.654 -14.106
ATOM   5757  N   PRO   381       1.362 -28.977 -16.289
ATOM   5758  CD  PRO   381       1.291 -29.825 -17.470
ATOM   5761  CG  PRO   381       1.319 -28.919 -18.699
ATOM   5764  CB  PRO   381       1.185 -27.494 -18.171
ATOM   5767  CA  PRO   381       1.466 -27.565 -16.665
ATOM   5769  C   PRO   381        .529 -26.603 -15.916
ATOM   5770  O   PRO   381        .905 -25.449 -15.705
ATOM   5771  N   ALA   382       -.663 -27.071 -15.510
ATOM   5773  CA  ALA   382      -1.636 -26.288 -14.745
ATOM   5775  CB  ALA   382      -3.030 -26.899 -14.922
ATOM   5779  C   ALA   382      -1.282 -26.227 -13.253
ATOM   5780  O   ALA   382      -1.783 -25.356 -12.542
ATOM   5781  N   ARG   383       -.426 -27.150 -12.790
ATOM   5783  CA  ARG   383        .081 -27.226 -11.429
ATOM   5785  CB  ARG   383        .366 -28.700 -11.092
ATOM   5788  CG  ARG   383       -.001 -29.040  -9.644
ATOM   5791  CD  ARG   383      -1.516 -29.260  -9.492
ATOM   5794  NE  ARG   383      -2.147 -28.282  -8.588
ATOM   5796  CZ  ARG   383      -3.054 -28.562  -7.631
ATOM   5797  NH1 ARG   383      -3.476 -29.813  -7.402
ATOM   5800  NH2 ARG   383      -3.549 -27.570  -6.880
ATOM   5803  C   ARG   383       1.362 -26.403 -11.268
ATOM   5804  O   ARG   383       1.608 -25.884 -10.183
ATOM   5805  N   LEU   384       2.168 -26.296 -12.339
ATOM   5807  CA  LEU   384       3.446 -25.599 -12.350
ATOM   5809  CB  LEU   384       4.266 -26.018 -13.583
ATOM   5812  CG  LEU   384       4.947 -27.401 -13.479
ATOM   5814  CD1 LEU   384       5.494 -27.803 -14.863
ATOM   5818  CD2 LEU   384       6.080 -27.421 -12.437
ATOM   5822  C   LEU   384       3.249 -24.084 -12.339
ATOM   5823  O   LEU   384       4.043 -23.405 -11.696
ATOM   5824  N   ARG   385       2.193 -23.561 -12.986
ATOM   5826  CA  ARG   385       1.840 -22.145 -12.905
ATOM   5828  CB  ARG   385        .846 -21.763 -14.011
ATOM   5831  CG  ARG   385       -.529 -22.463 -13.953
ATOM   5834  CD  ARG   385      -1.705 -21.482 -13.802
ATOM   5837  NE  ARG   385      -2.743 -21.725 -14.814
ATOM   5839  CZ  ARG   385      -3.783 -22.571 -14.703
ATOM   5840  NH1 ARG   385      -4.040 -23.233 -13.566
ATOM   5843  NH2 ARG   385      -4.581 -22.764 -15.760
ATOM   5846  C   ARG   385       1.298 -21.776 -11.523
ATOM   5847  O   ARG   385       1.486 -20.643 -11.090
ATOM   5848  N   GLU   386        .668 -22.733 -10.828
ATOM   5850  CA  GLU   386        .124 -22.560  -9.491
ATOM   5852  CB  GLU   386       -.853 -23.716  -9.201
ATOM   5855  CG  GLU   386      -2.140 -23.217  -8.536
ATOM   5858  CD  GLU   386      -3.081 -24.369  -8.177
ATOM   5859  OE1 GLU   386      -3.568 -24.365  -7.025
ATOM   5860  OE2 GLU   386      -3.309 -25.229  -9.058
ATOM   5861  C   GLU   386       1.248 -22.537  -8.451
ATOM   5862  O   GLU   386       1.173 -21.766  -7.498
ATOM   5863  N   ALA   387       2.282 -23.366  -8.657
ATOM   5865  CA  ALA   387       3.413 -23.540  -7.760
ATOM   5867  CB  ALA   387       4.050 -24.900  -8.066
ATOM   5871  C   ALA   387       4.435 -22.399  -7.897
ATOM   5872  O   ALA   387       5.138 -22.102  -6.931
ATOM   5873  N   LEU   388       4.491 -21.748  -9.073
ATOM   5875  CA  LEU   388       5.331 -20.582  -9.340
ATOM   5877  CB  LEU   388       5.570 -20.443 -10.858
ATOM   5880  CG  LEU   388       7.018 -20.097 -11.240
ATOM   5882  CD1 LEU   388       7.128 -20.021 -12.766
ATOM   5886  CD2 LEU   388       7.527 -18.791 -10.622
ATOM   5890  C   LEU   388       4.676 -19.315  -8.777
ATOM   5891  O   LEU   388       5.363 -18.468  -8.215
ATOM   5892  N   SER   389       3.346 -19.198  -8.891
ATOM   5894  CA  SER   389       2.582 -18.090  -8.326
ATOM   5896  CB  SER   389       1.143 -18.179  -8.827
ATOM   5899  OG  SER   389       1.083 -17.963 -10.221
ATOM   5901  C   SER   389       2.584 -18.122  -6.796
ATOM   5902  O   SER   389       2.543 -17.068  -6.162
ATOM   5903  N   ASP   390       2.650 -19.333  -6.224
ATOM   5905  CA  ASP   390       2.641 -19.588  -4.796
ATOM   5907  CB  ASP   390       2.311 -21.074  -4.594
ATOM   5910  CG  ASP   390       2.410 -21.517  -3.140
ATOM   5911  OD1 ASP   390       1.436 -21.258  -2.401
ATOM   5912  OD2 ASP   390       3.454 -22.116  -2.797
ATOM   5913  C   ASP   390       3.975 -19.204  -4.145
ATOM   5914  O   ASP   390       3.949 -18.646  -3.051
ATOM   5915  N   VAL   391       5.116 -19.479  -4.803
ATOM   5917  CA  VAL   391       6.442 -19.223  -4.241
ATOM   5919  CB  VAL   391       7.477 -20.215  -4.826
ATOM   5921  CG1 VAL   391       8.024 -19.791  -6.200
ATOM   5925  CG2 VAL   391       8.635 -20.407  -3.832
ATOM   5929  C   VAL   391       6.860 -17.751  -4.400
ATOM   5930  O   VAL   391       7.584 -17.242  -3.547
ATOM   5931  N   VAL   392       6.389 -17.063  -5.455
ATOM   5933  CA  VAL   392       6.662 -15.645  -5.687
ATOM   5935  CB  VAL   392       6.367 -15.282  -7.162
ATOM   5937  CG1 VAL   392       6.496 -13.770  -7.419
ATOM   5941  CG2 VAL   392       7.332 -15.995  -8.128
ATOM   5945  C   VAL   392       5.834 -14.811  -4.700
ATOM   5946  O   VAL   392       6.360 -13.861  -4.124
ATOM   5947  N   GLY   393       4.571 -15.198  -4.464
ATOM   5949  CA  GLY   393       3.704 -14.560  -3.489
ATOM   5952  C   GLY   393       4.211 -14.760  -2.059
ATOM   5953  O   GLY   393       4.225 -13.798  -1.297
ATOM   5954  N   ASP   394       4.678 -15.974  -1.722
ATOM   5956  CA  ASP   394       5.228 -16.331   -.414
ATOM   5958  CB  ASP   394       5.565 -17.838   -.402
ATOM   5961  CG  ASP   394       6.357 -18.327    .824
ATOM   5962  OD1 ASP   394       7.527 -17.939    .972
ATOM   5963  OD2 ASP   394       5.787 -19.142   1.591
ATOM   5964  C   ASP   394       6.457 -15.480   -.095
ATOM   5965  O   ASP   394       6.488 -14.844    .954
ATOM   5966  N   HIP   395       7.458 -15.475   -.987
ATOM   5968  CA  HIP   395       8.769 -14.900   -.707
ATOM   5970  CB  HIP   395       9.770 -15.329  -1.793
ATOM   5973  CG  HIP   395      10.379 -16.694  -1.569
ATOM   5974  ND1 HIP   395       9.769 -17.796   -.996
ATOM   5976  CE1 HIP   395      10.674 -18.788   -.928
ATOM   5978  NE2 HIP   395      11.831 -18.359  -1.464
ATOM   5980  CD2 HIP   395      11.665 -17.051  -1.873
ATOM   5982  C   HIP   395       8.721 -13.376   -.591
ATOM   5983  O   HIP   395       9.473 -12.821    .210
ATOM   5984  N   ASN   396       7.838 -12.711  -1.351
ATOM   5986  CA  ASN   396       7.722 -11.261  -1.343
ATOM   5988  CB  ASN   396       7.343 -10.758  -2.743
ATOM   5991  CG  ASN   396       8.540 -10.847  -3.695
ATOM   5992  OD1 ASN   396       9.464 -10.042  -3.597
ATOM   5993  ND2 ASN   396       8.547 -11.828  -4.601
ATOM   5996  C   ASN   396       6.759 -10.765   -.261
ATOM   5997  O   ASN   396       7.050  -9.738    .347
ATOM   5998  N   VAL   397       5.640 -11.467   -.010
ATOM   6000  CA  VAL   397       4.528 -10.941    .785
ATOM   6002  CB  VAL   397       3.315 -10.606   -.117
ATOM   6004  CG1 VAL   397       2.113 -10.139    .728
ATOM   6008  CG2 VAL   397       3.630  -9.519  -1.168
ATOM   6012  C   VAL   397       4.153 -11.885   1.932
ATOM   6013  O   VAL   397       4.309 -11.484   3.081
ATOM   6014  N   VAL   398       3.620 -13.087   1.645
ATOM   6016  CA  VAL   398       2.797 -13.823   2.612
ATOM   6018  CB  VAL   398       1.991 -14.960   1.935
ATOM   6020  CG1 VAL   398        .901 -15.491   2.886
ATOM   6024  CG2 VAL   398       1.308 -14.523    .627
ATOM   6028  C   VAL   398       3.628 -14.365   3.782
ATOM   6029  O   VAL   398       3.191 -14.259   4.927
ATOM   6030  N   CYX   399       4.822 -14.910   3.509
ATOM   6032  CA  CYX   399       5.714 -15.429   4.535
ATOM   6034  CB  CYX   399       6.750 -16.368   3.904
ATOM   6037  SG  CYX   399       7.848 -17.191   5.087
ATOM   6038  C   CYX   399       6.331 -14.304   5.392
ATOM   6039  O   CYX   399       6.302 -14.459   6.613
ATOM   6040  N   PRO   400       6.815 -13.168   4.835
ATOM   6041  CD  PRO   400       7.251 -13.014   3.454
ATOM   6044  CG  PRO   400       7.954 -11.667   3.326
ATOM   6047  CB  PRO   400       7.862 -11.000   4.694
ATOM   6050  CA  PRO   400       7.247 -12.033   5.645
ATOM   6052  C   PRO   400       6.127 -11.397   6.485
ATOM   6053  O   PRO   400       6.404 -11.010   7.616
ATOM   6054  N   VAL   401       4.882 -11.300   5.981
ATOM   6056  CA  VAL   401       3.791 -10.653   6.719
ATOM   6058  CB  VAL   401       2.648 -10.184   5.775
ATOM   6060  CG1 VAL   401       1.445 -11.144   5.702
ATOM   6064  CG2 VAL   401       2.152  -8.789   6.196
ATOM   6068  C   VAL   401       3.295 -11.542   7.872
ATOM   6069  O   VAL   401       2.848 -11.007   8.884
ATOM   6070  N   ALA   402       3.401 -12.876   7.731
ATOM   6072  CA  ALA   402       3.064 -13.854   8.760
ATOM   6074  CB  ALA   402       2.916 -15.238   8.117
ATOM   6078  C   ALA   402       4.125 -13.896   9.865
ATOM   6079  O   ALA   402       3.765 -14.083  11.027
ATOM   6080  N   GLN   403       5.406 -13.690   9.517
ATOM   6082  CA  GLN   403       6.491 -13.582  10.485
ATOM   6084  CB  GLN   403       7.856 -13.623   9.781
ATOM   6087  CG  GLN   403       8.304 -15.054   9.449
ATOM   6090  CD  GLN   403       9.684 -15.108   8.782
ATOM   6091  OE1 GLN   403      10.461 -14.155   8.835
ATOM   6092  NE2 GLN   403      10.004 -16.243   8.156
ATOM   6095  C   GLN   403       6.367 -12.286  11.284
ATOM   6096  O   GLN   403       6.548 -12.327  12.495
ATOM   6097  N   LEU   404       6.036 -11.168  10.619
ATOM   6099  CA  LEU   404       5.900  -9.848  11.225
ATOM   6101  CB  LEU   404       5.720  -8.817  10.096
ATOM   6104  CG  LEU   404       5.763  -7.344  10.565
ATOM   6106  CD1 LEU   404       7.130  -6.706  10.270
ATOM   6110  CD2 LEU   404       4.653  -6.532   9.880
ATOM   6114  C   LEU   404       4.713  -9.816  12.198
ATOM   6115  O   LEU   404       4.843  -9.250  13.279
ATOM   6116  N   ALA   405       3.589 -10.456  11.833
ATOM   6118  CA  ALA   405       2.380 -10.556  12.645
ATOM   6120  CB  ALA   405       1.238 -11.087  11.767
ATOM   6124  C   ALA   405       2.574 -11.457  13.869
ATOM   6125  O   ALA   405       1.993 -11.174  14.916
ATOM   6126  N   GLY   406       3.401 -12.508  13.752
ATOM   6128  CA  GLY   406       3.757 -13.385  14.860
ATOM   6131  C   GLY   406       4.756 -12.728  15.818
ATOM   6132  O   GLY   406       4.720 -13.015  17.014
ATOM   6133  N   ARG   407       5.604 -11.824  15.300
ATOM   6135  CA  ARG   407       6.599 -11.078  16.064
ATOM   6137  CB  ARG   407       7.641 -10.476  15.098
ATOM   6140  CG  ARG   407       9.017 -10.351  15.761
ATOM   6143  CD  ARG   407       9.794 -11.668  15.653
ATOM   6146  NE  ARG   407      10.683 -11.850  16.808
ATOM   6148  CZ  ARG   407      11.732 -12.685  16.873
ATOM   6149  NH1 ARG   407      12.132 -13.396  15.806
ATOM   6152  NH2 ARG   407      12.388 -12.809  18.034
ATOM   6155  C   ARG   407       5.938  -9.956  16.874
ATOM   6156  O   ARG   407       6.340  -9.697  18.008
ATOM   6157  N   LEU   408       4.918  -9.314  16.284
ATOM   6159  CA  LEU   408       4.131  -8.248  16.885
ATOM   6161  CB  LEU   408       3.312  -7.547  15.781
ATOM   6164  CG  LEU   408       4.137  -6.490  15.019
ATOM   6166  CD1 LEU   408       3.524  -6.184  13.643
ATOM   6170  CD2 LEU   408       4.233  -5.181  15.824
ATOM   6174  C   LEU   408       3.237  -8.815  17.987
ATOM   6175  O   LEU   408       3.153  -8.205  19.049
ATOM   6176  N   ALA   409       2.638  -9.997  17.773
ATOM   6178  CA  ALA   409       1.803 -10.670  18.759
ATOM   6180  CB  ALA   409       1.106 -11.860  18.097
ATOM   6184  C   ALA   409       2.609 -11.139  19.976
ATOM   6185  O   ALA   409       2.085 -11.112  21.090
ATOM   6186  N   ALA   410       3.878 -11.529  19.771
ATOM   6188  CA  ALA   410       4.782 -11.955  20.833
ATOM   6190  CB  ALA   410       5.961 -12.712  20.213
ATOM   6194  C   ALA   410       5.279 -10.775  21.683
ATOM   6195  O   ALA   410       5.511 -10.964  22.877
ATOM   6196  N   GLN   411       5.407  -9.571  21.097
ATOM   6198  CA  GLN   411       5.789  -8.354  21.817
ATOM   6200  CB  GLN   411       6.403  -7.326  20.850
ATOM   6203  CG  GLN   411       7.883  -7.576  20.528
ATOM   6206  CD  GLN   411       8.805  -7.510  21.749
ATOM   6207  OE1 GLN   411       9.089  -8.530  22.372
ATOM   6208  NE2 GLN   411       9.283  -6.310  22.092
ATOM   6211  C   GLN   411       4.619  -7.723  22.588
ATOM   6212  O   GLN   411       4.878  -7.002  23.552
ATOM   6213  N   GLY   412       3.363  -8.000  22.199
ATOM   6215  CA  GLY   412       2.168  -7.584  22.930
ATOM   6218  C   GLY   412       1.105  -6.877  22.083
ATOM   6219  O   GLY   412        .062  -6.522  22.629
ATOM   6220  N   ALA   413       1.340  -6.679  20.776
ATOM   6222  CA  ALA   413        .386  -6.061  19.861
ATOM   6224  CB  ALA   413       1.052  -5.784  18.510
ATOM   6228  C   ALA   413       -.843  -6.950  19.662
ATOM   6229  O   ALA   413       -.739  -8.178  19.683
ATOM   6230  N   ARG   414      -1.995  -6.309  19.433
ATOM   6232  CA  ARG   414      -3.258  -6.970  19.139
ATOM   6234  CB  ARG   414      -4.423  -6.200  19.791
ATOM   6237  CG  ARG   414      -4.958  -7.023  20.969
ATOM   6240  CD  ARG   414      -5.849  -6.213  21.911
ATOM   6243  NE  ARG   414      -7.227  -6.069  21.419
ATOM   6245  CZ  ARG   414      -8.193  -5.401  22.077
ATOM   6246  NH1 ARG   414      -7.912  -4.694  23.182
ATOM   6249  NH2 ARG   414      -9.457  -5.440  21.635
ATOM   6252  C   ARG   414      -3.385  -7.128  17.630
ATOM   6253  O   ARG   414      -3.806  -6.211  16.928
ATOM   6254  N   VAL   415      -2.993  -8.313  17.153
ATOM   6256  CA  VAL   415      -2.968  -8.654  15.743
ATOM   6258  CB  VAL   415      -1.685  -9.443  15.405
ATOM   6260  CG1 VAL   415      -1.607  -9.770  13.905
ATOM   6264  CG2 VAL   415       -.410  -8.679  15.834
ATOM   6268  C   VAL   415      -4.269  -9.386  15.409
ATOM   6269  O   VAL   415      -4.714 -10.262  16.148
ATOM   6270  N   TYR   416      -4.860  -8.997  14.278
ATOM   6272  CA  TYR   416      -6.071  -9.551  13.704
ATOM   6274  CB  TYR   416      -7.201  -8.514  13.783
ATOM   6277  CG  TYR   416      -7.559  -8.002  15.163
ATOM   6278  CD1 TYR   416      -8.238  -8.832  16.074
ATOM   6280  CE1 TYR   416      -8.700  -8.317  17.296
ATOM   6282  CZ  TYR   416      -8.438  -6.967  17.629
ATOM   6283  OH  TYR   416      -8.918  -6.442  18.790
ATOM   6285  CE2 TYR   416      -7.692  -6.156  16.747
ATOM   6287  CD2 TYR   416      -7.269  -6.670  15.511
ATOM   6289  C   TYR   416      -5.735  -9.860  12.250
ATOM   6290  O   TYR   416      -5.274  -8.969  11.541
ATOM   6291  N   ALA   417      -5.952 -11.104  11.810
ATOM   6293  CA  ALA   417      -5.577 -11.544  10.470
ATOM   6295  CB  ALA   417      -4.490 -12.615  10.555
ATOM   6299  C   ALA   417      -6.793 -12.028   9.686
ATOM   6300  O   ALA   417      -7.754 -12.543  10.261
ATOM   6301  N   TYR   418      -6.716 -11.872   8.358
ATOM   6303  CA  TYR   418      -7.652 -12.452   7.408
ATOM   6305  CB  TYR   418      -8.898 -11.564   7.247
ATOM   6308  CG  TYR   418      -8.756 -10.276   6.459
ATOM   6309  CD1 TYR   418      -8.857 -10.334   5.057
ATOM   6311  CE1 TYR   418      -8.916  -9.160   4.298
ATOM   6313  CZ  TYR   418      -8.928  -7.906   4.948
ATOM   6314  OH  TYR   418      -9.142  -6.773   4.219
ATOM   6316  CE2 TYR   418      -8.759  -7.838   6.350
ATOM   6318  CD2 TYR   418      -8.674  -9.025   7.104
ATOM   6320  C   TYR   418      -6.983 -12.734   6.062
ATOM   6321  O   TYR   418      -5.918 -12.194   5.761
ATOM   6322  N   VAL   419      -7.655 -13.563   5.251
ATOM   6324  CA  VAL   419      -7.319 -13.845   3.862
ATOM   6326  CB  VAL   419      -6.904 -15.323   3.678
ATOM   6328  CG1 VAL   419      -6.601 -15.629   2.199
ATOM   6332  CG2 VAL   419      -5.695 -15.691   4.561
ATOM   6336  C   VAL   419      -8.531 -13.468   3.006
ATOM   6337  O   VAL   419      -9.622 -13.993   3.224
ATOM   6338  N   PHE   420      -8.327 -12.573   2.026
ATOM   6340  CA  PHE   420      -9.354 -12.131   1.093
ATOM   6342  CB  PHE   420      -8.920 -10.812    .414
ATOM   6345  CG  PHE   420     -10.055  -9.828    .194
ATOM   6346  CD1 PHE   420     -11.192 -10.208   -.545
ATOM   6348  CE1 PHE   420     -12.278  -9.325   -.666
ATOM   6350  CZ  PHE   420     -12.239  -8.065   -.044
ATOM   6352  CE2 PHE   420     -11.089  -7.665    .654
ATOM   6354  CD2 PHE   420      -9.996  -8.539    .763
ATOM   6356  C   PHE   420      -9.619 -13.268    .099
ATOM   6357  O   PHE   420      -8.760 -13.578   -.728
ATOM   6358  N   GLU   421     -10.799 -13.897    .211
ATOM   6360  CA  GLU   421     -11.198 -15.050   -.596
ATOM   6362  CB  GLU   421     -11.757 -16.170    .305
ATOM   6365  CG  GLU   421     -10.676 -17.185    .717
ATOM   6368  CD  GLU   421     -11.247 -18.570   1.044
ATOM   6369  OE1 GLU   421     -10.838 -19.121   2.088
ATOM   6370  OE2 GLU   421     -12.044 -19.084    .227
ATOM   6371  C   GLU   421     -12.228 -14.695  -1.670
ATOM   6372  O   GLU   421     -12.277 -15.386  -2.689
ATOM   6373  N   HIP   422     -13.042 -13.651  -1.457
ATOM   6375  CA  HIP   422     -14.153 -13.334  -2.339
ATOM   6377  CB  HIP   422     -15.324 -12.792  -1.519
ATOM   6380  CG  HIP   422     -16.601 -12.702  -2.309
ATOM   6381  ND1 HIP   422     -17.474 -13.748  -2.549
ATOM   6383  CE1 HIP   422     -18.475 -13.281  -3.315
ATOM   6385  NE2 HIP   422     -18.271 -11.971  -3.550
ATOM   6387  CD2 HIP   422     -17.100 -11.589  -2.928
ATOM   6389  C   HIP   422     -13.713 -12.372  -3.442
ATOM   6390  O   HIP   422     -13.253 -11.265  -3.166
ATOM   6391  N   ARG   423     -13.901 -12.805  -4.693
ATOM   6393  CA  ARG   423     -13.691 -11.996  -5.886
ATOM   6395  CB  ARG   423     -13.145 -12.891  -7.012
ATOM   6398  CG  ARG   423     -12.381 -12.099  -8.087
ATOM   6401  CD  ARG   423     -12.212 -12.905  -9.381
ATOM   6404  NE  ARG   423     -13.482 -12.966 -10.118
ATOM   6406  CZ  ARG   423     -13.665 -13.441 -11.361
ATOM   6407  NH1 ARG   423     -12.663 -14.000 -12.058
ATOM   6410  NH2 ARG   423     -14.882 -13.347 -11.911
ATOM   6413  C   ARG   423     -15.019 -11.342  -6.292
ATOM   6414  O   ARG   423     -16.088 -11.917  -6.077
ATOM   6415  N   ALA   424     -14.942 -10.171  -6.939
ATOM   6417  CA  ALA   424     -16.073  -9.575  -7.640
ATOM   6419  CB  ALA   424     -15.710  -8.158  -8.099
ATOM   6423  C   ALA   424     -16.470 -10.463  -8.825
ATOM   6424  O   ALA   424     -15.609 -10.904  -9.586
ATOM   6425  N   SER   425     -17.779 -10.716  -8.975
ATOM   6427  CA  SER   425     -18.343 -11.598  -9.996
ATOM   6429  CB  SER   425     -19.863 -11.709  -9.801
ATOM   6432  OG  SER   425     -20.204 -12.296  -8.564
ATOM   6434  C   SER   425     -18.095 -11.074 -11.413
ATOM   6435  O   SER   425     -17.918 -11.867 -12.335
ATOM   6436  N   THR   426     -18.101  -9.741 -11.569
ATOM   6438  CA  THR   426     -18.128  -9.044 -12.852
ATOM   6440  CB  THR   426     -19.064  -7.803 -12.780
ATOM   6442  CG2 THR   426     -19.994  -7.719 -14.003
ATOM   6446  OG1 THR   426     -19.867  -7.768 -11.609
ATOM   6448  C   THR   426     -16.710  -8.715 -13.360
ATOM   6449  O   THR   426     -16.555  -7.870 -14.240
ATOM   6450  N   LEU   427     -15.685  -9.379 -12.796
ATOM   6452  CA  LEU   427     -14.275  -9.146 -13.071
ATOM   6454  CB  LEU   427     -13.484  -9.354 -11.764
ATOM   6457  CG  LEU   427     -12.196  -8.519 -11.666
ATOM   6459  CD1 LEU   427     -12.508  -7.034 -11.429
ATOM   6463  CD2 LEU   427     -11.324  -9.067 -10.531
ATOM   6467  C   LEU   427     -13.821 -10.089 -14.192
ATOM   6468  O   LEU   427     -13.969 -11.305 -14.071
ATOM   6469  N   SER   428     -13.272  -9.521 -15.277
ATOM   6471  CA  SER   428     -12.841 -10.259 -16.465
ATOM   6473  CB  SER   428     -13.127  -9.445 -17.738
ATOM   6476  OG  SER   428     -14.515  -9.253 -17.915
ATOM   6478  C   SER   428     -11.370 -10.665 -16.329
ATOM   6479  O   SER   428     -10.509 -10.171 -17.058
ATOM   6480  N   TRP   429     -11.100 -11.564 -15.372
ATOM   6482  CA  TRP   429      -9.782 -12.111 -15.069
ATOM   6484  CB  TRP   429      -9.288 -11.548 -13.724
ATOM   6487  CG  TRP   429      -8.585 -10.235 -13.890
ATOM   6488  CD1 TRP   429      -9.180  -9.049 -14.146
ATOM   6490  NE1 TRP   429      -8.230  -8.095 -14.432
ATOM   6492  CE2 TRP   429      -6.963  -8.639 -14.450
ATOM   6493  CZ2 TRP   429      -5.703  -8.141 -14.821
ATOM   6495  CH2 TRP   429      -4.587  -8.989 -14.749
ATOM   6497  CZ3 TRP   429      -4.728 -10.295 -14.251
ATOM   6499  CE3 TRP   429      -5.995 -10.784 -13.888
ATOM   6501  CD2 TRP   429      -7.152  -9.986 -14.020
ATOM   6502  C   TRP   429      -9.818 -13.649 -15.114
ATOM   6503  O   TRP   429     -10.884 -14.227 -14.889
ATOM   6504  N   PRO   430      -8.675 -14.318 -15.402
ATOM   6505  CD  PRO   430      -7.394 -13.704 -15.707
ATOM   6508  CG  PRO   430      -6.388 -14.818 -15.989
ATOM   6511  CB  PRO   430      -7.134 -16.134 -15.786
ATOM   6514  CA  PRO   430      -8.597 -15.768 -15.517
ATOM   6516  C   PRO   430      -9.118 -16.459 -14.256
ATOM   6517  O   PRO   430      -8.864 -16.002 -13.140
ATOM   6518  N   LEU   431      -9.859 -17.556 -14.460
ATOM   6520  CA  LEU   431     -10.606 -18.228 -13.402
ATOM   6522  CB  LEU   431     -11.561 -19.267 -14.019
ATOM   6525  CG  LEU   431     -12.877 -19.440 -13.223
ATOM   6527  CD1 LEU   431     -13.881 -18.325 -13.583
ATOM   6531  CD2 LEU   431     -13.441 -20.863 -13.413
ATOM   6535  C   LEU   431      -9.679 -18.911 -12.385
ATOM   6536  O   LEU   431     -10.085 -19.087 -11.236
ATOM   6537  N   TRP   432      -8.451 -19.283 -12.792
ATOM   6539  CA  TRP   432      -7.483 -19.962 -11.936
ATOM   6541  CB  TRP   432      -6.397 -20.623 -12.798
ATOM   6544  CG  TRP   432      -5.474 -19.709 -13.551
ATOM   6545  CD1 TRP   432      -5.596 -19.355 -14.850
ATOM   6547  NE1 TRP   432      -4.556 -18.528 -15.214
ATOM   6549  CE2 TRP   432      -3.702 -18.294 -14.158
ATOM   6550  CZ2 TRP   432      -2.528 -17.536 -14.018
ATOM   6552  CH2 TRP   432      -1.873 -17.517 -12.776
ATOM   6554  CZ3 TRP   432      -2.387 -18.262 -11.699
ATOM   6556  CE3 TRP   432      -3.564 -19.016 -11.851
ATOM   6558  CD2 TRP   432      -4.259 -19.047 -13.080
ATOM   6559  C   TRP   432      -6.892 -19.033 -10.864
ATOM   6560  O   TRP   432      -6.426 -19.534  -9.840
ATOM   6561  N   MET   433      -6.962 -17.703 -11.056
ATOM   6563  CA  MET   433      -6.728 -16.737  -9.989
ATOM   6565  CB  MET   433      -6.441 -15.332 -10.535
ATOM   6568  CG  MET   433      -5.081 -15.212 -11.219
ATOM   6571  SD  MET   433      -4.694 -13.492 -11.630
ATOM   6572  CE  MET   433      -3.252 -13.756 -12.678
ATOM   6576  C   MET   433      -7.948 -16.687  -9.068
ATOM   6577  O   MET   433      -9.085 -16.592  -9.534
ATOM   6578  N   GLY   434      -7.679 -16.698  -7.757
ATOM   6580  CA  GLY   434      -8.660 -16.507  -6.704
ATOM   6583  C   GLY   434      -9.126 -15.054  -6.680
ATOM   6584  O   GLY   434     -10.187 -14.754  -7.224
ATOM   6585  N   VAL   435      -8.326 -14.166  -6.067
ATOM   6587  CA  VAL   435      -8.618 -12.737  -5.948
ATOM   6589  CB  VAL   435      -9.000 -12.368  -4.491
ATOM   6591  CG1 VAL   435      -9.492 -10.911  -4.423
ATOM   6595  CG2 VAL   435     -10.083 -13.290  -3.906
ATOM   6599  C   VAL   435      -7.388 -11.952  -6.440
ATOM   6600  O   VAL   435      -6.448 -11.783  -5.661
ATOM   6601  N   PRO   436      -7.365 -11.460  -7.699
ATOM   6602  CD  PRO   436      -8.372 -11.673  -8.726
ATOM   6605  CG  PRO   436      -7.801 -11.149 -10.045
ATOM   6608  CB  PRO   436      -6.477 -10.459  -9.708
ATOM   6611  CA  PRO   436      -6.257 -10.657  -8.203
ATOM   6613  C   PRO   436      -6.165  -9.335  -7.427
ATOM   6614  O   PRO   436      -7.144  -8.592  -7.335
ATOM   6615  N   HID   437      -4.983  -9.082  -6.849
ATOM   6617  CA  HID   437      -4.731  -8.031  -5.875
ATOM   6619  CB  HID   437      -3.434  -8.353  -5.112
ATOM   6622  CG  HID   437      -3.036  -7.326  -4.076
ATOM   6623  ND1 HID   437      -3.873  -6.487  -3.372
ATOM   6625  CE1 HID   437      -3.110  -5.720  -2.574
ATOM   6627  NE2 HID   437      -1.810  -6.022  -2.717
ATOM   6628  CD2 HID   437      -1.760  -7.049  -3.664
ATOM   6630  C   HID   437      -4.697  -6.651  -6.536
ATOM   6631  O   HID   437      -3.740  -6.304  -7.229
ATOM   6632  N   GLY   438      -5.751  -5.868  -6.269
ATOM   6634  CA  GLY   438      -5.896  -4.483  -6.684
ATOM   6637  C   GLY   438      -7.359  -4.024  -6.652
ATOM   6638  O   GLY   438      -7.630  -2.892  -6.253
ATOM   6639  N   TYR   439      -8.289  -4.896  -7.075
ATOM   6641  CA  TYR   439      -9.680  -4.545  -7.368
ATOM   6643  CB  TYR   439     -10.189  -5.470  -8.483
ATOM   6646  CG  TYR   439      -9.338  -5.431  -9.736
ATOM   6647  CD1 TYR   439      -8.479  -6.499 -10.058
ATOM   6649  CE1 TYR   439      -7.680  -6.438 -11.213
ATOM   6651  CZ  TYR   439      -7.729  -5.292 -12.044
ATOM   6652  OH  TYR   439      -6.958  -5.227 -13.169
ATOM   6654  CE2 TYR   439      -8.577  -4.213 -11.704
ATOM   6656  CD2 TYR   439      -9.385  -4.295 -10.560
ATOM   6658  C   TYR   439     -10.612  -4.620  -6.152
ATOM   6659  O   TYR   439     -11.711  -4.066  -6.201
ATOM   6660  N   GLU   440     -10.178  -5.284  -5.071
ATOM   6662  CA  GLU   440     -10.935  -5.460  -3.834
ATOM   6664  CB  GLU   440     -10.351  -6.625  -3.013
ATOM   6667  CG  GLU   440      -8.934  -6.402  -2.447
ATOM   6670  CD  GLU   440      -7.832  -6.367  -3.509
ATOM   6671  OE1 GLU   440      -6.951  -5.488  -3.383
ATOM   6672  OE2 GLU   440      -7.885  -7.216  -4.425
ATOM   6673  C   GLU   440     -11.056  -4.172  -3.001
ATOM   6674  O   GLU   440     -11.791  -4.166  -2.014
ATOM   6675  N   ILE   441     -10.381  -3.085  -3.419
ATOM   6677  CA  ILE   441     -10.506  -1.737  -2.866
ATOM   6679  CB  ILE   441      -9.485   -.818  -3.591
ATOM   6681  CG2 ILE   441      -9.902   -.511  -5.041
ATOM   6685  CG1 ILE   441      -9.204    .513  -2.858
ATOM   6688  CD1 ILE   441      -8.330    .353  -1.609
ATOM   6692  C   ILE   441     -11.956  -1.213  -2.966
ATOM   6693  O   ILE   441     -12.339   -.360  -2.167
ATOM   6694  N   GLU   442     -12.769  -1.751  -3.896
ATOM   6696  CA  GLU   442     -14.185  -1.428  -4.043
ATOM   6698  CB  GLU   442     -14.746  -2.041  -5.336
ATOM   6701  CG  GLU   442     -14.200  -1.353  -6.597
ATOM   6704  CD  GLU   442     -15.222  -1.369  -7.735
ATOM   6705  OE1 GLU   442     -15.603  -2.483  -8.157
ATOM   6706  OE2 GLU   442     -15.611   -.259  -8.160
ATOM   6707  C   GLU   442     -15.010  -1.885  -2.838
ATOM   6708  O   GLU   442     -15.888  -1.144  -2.402
ATOM   6709  N   PHE   443     -14.718  -3.067  -2.278
ATOM   6711  CA  PHE   443     -15.420  -3.582  -1.109
ATOM   6713  CB  PHE   443     -15.094  -5.074   -.938
ATOM   6716  CG  PHE   443     -15.450  -5.948  -2.129
ATOM   6717  CD1 PHE   443     -16.746  -5.887  -2.668
ATOM   6719  CE1 PHE   443     -17.103  -6.698  -3.752
ATOM   6721  CZ  PHE   443     -16.175  -7.604  -4.290
ATOM   6723  CE2 PHE   443     -14.872  -7.666  -3.765
ATOM   6725  CD2 PHE   443     -14.506  -6.829  -2.695
ATOM   6727  C   PHE   443     -15.048  -2.797    .154
ATOM   6728  O   PHE   443     -15.913  -2.523    .984
ATOM   6729  N   ILE   444     -13.767  -2.425    .270
ATOM   6731  CA  ILE   444     -13.148  -1.845   1.455
ATOM   6733  CB  ILE   444     -11.618  -1.940   1.260
ATOM   6735  CG2 ILE   444     -10.856  -1.013   2.216
ATOM   6739  CG1 ILE   444     -11.185  -3.404   1.462
ATOM   6742  CD1 ILE   444      -9.851  -3.746    .815
ATOM   6746  C   ILE   444     -13.635   -.411   1.695
ATOM   6747  O   ILE   444     -13.959   -.065   2.831
ATOM   6748  N   PHE   445     -13.710    .400    .631
ATOM   6750  CA  PHE   445     -14.233   1.762    .672
ATOM   6752  CB  PHE   445     -13.649   2.556   -.511
ATOM   6755  CG  PHE   445     -12.401   3.369   -.242
ATOM   6756  CD1 PHE   445     -12.516   4.775   -.226
ATOM   6758  CE1 PHE   445     -11.365   5.568   -.113
ATOM   6760  CZ  PHE   445     -10.098   4.967   -.026
ATOM   6762  CE2 PHE   445      -9.982   3.563   -.033
ATOM   6764  CD2 PHE   445     -11.130   2.756   -.166
ATOM   6766  C   PHE   445     -15.772   1.790    .622
ATOM   6767  O   PHE   445     -16.359   2.817    .965
ATOM   6768  N   GLY   446     -16.423    .693    .195
ATOM   6770  CA  GLY   446     -17.868    .623    .012
ATOM   6773  C   GLY   446     -18.346   1.416  -1.212
ATOM   6774  O   GLY   446     -19.373   2.089  -1.135
ATOM   6775  N   ILE   447     -17.578   1.371  -2.313
ATOM   6777  CA  ILE   447     -17.806   2.124  -3.548
ATOM   6779  CB  ILE   447     -16.518   2.103  -4.424
ATOM   6781  CG2 ILE   447     -16.764   2.721  -5.814
ATOM   6785  CG1 ILE   447     -15.381   2.858  -3.699
ATOM   6788  CD1 ILE   447     -13.972   2.672  -4.278
ATOM   6792  C   ILE   447     -19.081   1.670  -4.303
ATOM   6793  O   ILE   447     -19.794   2.561  -4.768
ATOM   6794  N   PRO   448     -19.427    .364  -4.422
ATOM   6795  CD  PRO   448     -18.599   -.783  -4.071
ATOM   6798  CG  PRO   448     -19.018  -1.946  -4.962
ATOM   6801  CB  PRO   448     -20.407  -1.571  -5.464
ATOM   6804  CA  PRO   448     -20.590   -.074  -5.199
ATOM   6806  C   PRO   448     -21.971    .199  -4.567
ATOM   6807  O   PRO   448     -22.980   -.170  -5.170
ATOM   6808  N   LEU   449     -22.038    .825  -3.377
ATOM   6810  CA  LEU   449     -23.290   1.111  -2.662
ATOM   6812  CB  LEU   449     -22.992   1.562  -1.219
ATOM   6815  CG  LEU   449     -23.145    .445   -.173
ATOM   6817  CD1 LEU   449     -22.082   -.656   -.335
ATOM   6821  CD2 LEU   449     -23.086   1.090   1.218
ATOM   6825  C   LEU   449     -24.169   2.166  -3.355
ATOM   6826  O   LEU   449     -25.335   2.292  -2.977
ATOM   6827  N   ASP   450     -23.638   2.912  -4.338
ATOM   6829  CA  ASP   450     -24.353   3.977  -5.026
ATOM   6831  CB  ASP   450     -23.406   4.608  -6.053
ATOM   6834  CG  ASP   450     -24.084   5.721  -6.850
ATOM   6835  OD1 ASP   450     -24.307   5.497  -8.060
ATOM   6836  OD2 ASP   450     -24.369   6.774  -6.238
ATOM   6837  C   ASP   450     -25.634   3.426  -5.688
ATOM   6838  O   ASP   450     -25.542   2.437  -6.418
ATOM   6839  N   PRO   451     -26.818   4.034  -5.450
ATOM   6840  CD  PRO   451     -27.033   5.115  -4.498
ATOM   6843  CG  PRO   451     -28.536   5.339  -4.371
ATOM   6846  CB  PRO   451     -29.201   4.375  -5.352
ATOM   6849  CA  PRO   451     -28.083   3.537  -5.987
ATOM   6851  C   PRO   451     -28.171   3.603  -7.518
ATOM   6852  O   PRO   451     -28.870   2.780  -8.109
ATOM   6853  N   SER   452     -27.470   4.559  -8.151
ATOM   6855  CA  SER   452     -27.495   4.755  -9.601
ATOM   6857  CB  SER   452     -26.907   6.122 -10.002
ATOM   6860  OG  SER   452     -27.031   7.113  -9.001
ATOM   6862  C   SER   452     -26.731   3.639 -10.325
ATOM   6863  O   SER   452     -27.107   3.269 -11.437
ATOM   6864  N   ARG   453     -25.684   3.097  -9.683
ATOM   6866  CA  ARG   453     -24.879   1.997 -10.195
ATOM   6868  CB  ARG   453     -23.565   1.951  -9.400
ATOM   6871  CG  ARG   453     -22.638    .834  -9.894
ATOM   6874  CD  ARG   453     -21.237   1.011  -9.312
ATOM   6877  NE  ARG   453     -20.382   -.135  -9.646
ATOM   6879  CZ  ARG   453     -19.151   -.345  -9.151
ATOM   6880  NH1 ARG   453     -18.585    .528  -8.305
ATOM   6883  NH2 ARG   453     -18.478  -1.445  -9.512
ATOM   6886  C   ARG   453     -25.643    .668 -10.121
ATOM   6887  O   ARG   453     -25.509   -.150 -11.031
ATOM   6888  N   ASN   454     -26.462    .485  -9.070
ATOM   6890  CA  ASN   454     -27.324   -.672  -8.841
ATOM   6892  CB  ASN   454     -28.577   -.571  -9.733
ATOM   6895  CG  ASN   454     -29.684  -1.555  -9.338
ATOM   6896  OD1 ASN   454     -29.791  -1.966  -8.184
ATOM   6897  ND2 ASN   454     -30.527  -1.928 -10.304
ATOM   6900  C   ASN   454     -26.557  -2.001  -8.959
ATOM   6901  O   ASN   454     -26.825  -2.816  -9.843
ATOM   6902  N   TYR   455     -25.569  -2.183  -8.072
ATOM   6904  CA  TYR   455     -24.664  -3.328  -8.040
ATOM   6906  CB  TYR   455     -23.442  -2.926  -7.201
ATOM   6909  CG  TYR   455     -22.229  -3.837  -7.272
ATOM   6910  CD1 TYR   455     -21.454  -3.890  -8.448
ATOM   6912  CE1 TYR   455     -20.241  -4.604  -8.467
ATOM   6914  CZ  TYR   455     -19.790  -5.262  -7.297
ATOM   6915  OH  TYR   455     -18.593  -5.921  -7.289
ATOM   6917  CE2 TYR   455     -20.578  -5.218  -6.125
ATOM   6919  CD2 TYR   455     -21.798  -4.523  -6.121
ATOM   6921  C   TYR   455     -25.365  -4.586  -7.501
ATOM   6922  O   TYR   455     -26.380  -4.487  -6.808
ATOM   6923  N   THR   456     -24.804  -5.764  -7.826
ATOM   6925  CA  THR   456     -25.352  -7.090  -7.511
ATOM   6927  CB  THR   456     -24.400  -8.203  -8.010
ATOM   6929  CG2 THR   456     -25.151  -9.521  -8.245
ATOM   6933  OG1 THR   456     -23.753  -7.851  -9.220
ATOM   6935  C   THR   456     -25.570  -7.216  -5.995
ATOM   6936  O   THR   456     -24.676  -6.860  -5.231
ATOM   6937  N   ALA   457     -26.750  -7.692  -5.566
ATOM   6939  CA  ALA   457     -27.254  -7.501  -4.203
ATOM   6941  CB  ALA   457     -28.708  -7.981  -4.140
ATOM   6945  C   ALA   457     -26.430  -8.199  -3.109
ATOM   6946  O   ALA   457     -26.239  -7.614  -2.042
ATOM   6947  N   GLU   458     -25.932  -9.418  -3.370
ATOM   6949  CA  GLU   458     -25.081 -10.179  -2.451
ATOM   6951  CB  GLU   458     -24.899 -11.611  -3.000
ATOM   6954  CG  GLU   458     -25.852 -12.637  -2.364
ATOM   6957  CD  GLU   458     -26.620 -13.442  -3.410
ATOM   6958  OE1 GLU   458     -25.976 -14.296  -4.059
ATOM   6959  OE2 GLU   458     -27.839 -13.193  -3.541
ATOM   6960  C   GLU   458     -23.708  -9.524  -2.287
ATOM   6961  O   GLU   458     -23.152  -9.523  -1.189
ATOM   6962  N   GLU   459     -23.177  -8.977  -3.386
ATOM   6964  CA  GLU   459     -21.837  -8.421  -3.486
ATOM   6966  CB  GLU   459     -21.416  -8.595  -4.954
ATOM   6969  CG  GLU   459     -19.911  -8.820  -5.124
ATOM   6972  CD  GLU   459     -19.633  -9.617  -6.391
ATOM   6973  OE1 GLU   459     -19.195 -10.778  -6.241
ATOM   6974  OE2 GLU   459     -19.879  -9.058  -7.483
ATOM   6975  C   GLU   459     -21.789  -6.961  -3.007
ATOM   6976  O   GLU   459     -20.716  -6.460  -2.676
ATOM   6977  N   LYS   460     -22.962  -6.313  -2.934
ATOM   6979  CA  LYS   460     -23.192  -4.989  -2.375
ATOM   6981  CB  LYS   460     -24.463  -4.426  -3.031
ATOM   6984  CG  LYS   460     -24.726  -2.942  -2.750
ATOM   6987  CD  LYS   460     -26.045  -2.511  -3.415
ATOM   6990  CE  LYS   460     -26.857  -1.602  -2.477
ATOM   6993  NZ  LYS   460     -28.283  -1.636  -2.842
ATOM   6997  C   LYS   460     -23.334  -5.074   -.851
ATOM   6998  O   LYS   460     -22.912  -4.150   -.164
ATOM   6999  N   ILE   461     -23.881  -6.188   -.333
ATOM   7001  CA  ILE   461     -23.923  -6.521   1.091
ATOM   7003  CB  ILE   461     -24.966  -7.650   1.316
ATOM   7005  CG2 ILE   461     -24.706  -8.519   2.565
ATOM   7009  CG1 ILE   461     -26.366  -6.998   1.398
ATOM   7012  CD1 ILE   461     -27.542  -7.983   1.412
ATOM   7016  C   ILE   461     -22.515  -6.880   1.587
ATOM   7017  O   ILE   461     -22.190  -6.564   2.730
ATOM   7018  N   PHE   462     -21.675  -7.487    .733
ATOM   7020  CA  PHE   462     -20.291  -7.801   1.062
ATOM   7022  CB  PHE   462     -19.745  -8.819    .055
ATOM   7025  CG  PHE   462     -18.366  -9.344    .412
ATOM   7026  CD1 PHE   462     -18.204 -10.270   1.463
ATOM   7028  CE1 PHE   462     -16.922 -10.730   1.810
ATOM   7030  CZ  PHE   462     -15.794 -10.253   1.120
ATOM   7032  CE2 PHE   462     -15.954  -9.323    .078
ATOM   7034  CD2 PHE   462     -17.235  -8.873   -.279
ATOM   7036  C   PHE   462     -19.424  -6.537   1.091
ATOM   7037  O   PHE   462     -18.503  -6.468   1.902
ATOM   7038  N   ALA   463     -19.742  -5.538    .250
ATOM   7040  CA  ALA   463     -19.091  -4.231    .242
ATOM   7042  CB  ALA   463     -19.470  -3.486  -1.044
ATOM   7046  C   ALA   463     -19.509  -3.391   1.454
ATOM   7047  O   ALA   463     -18.689  -2.653   1.998
ATOM   7048  N   GLN   464     -20.775  -3.520   1.878
ATOM   7050  CA  GLN   464     -21.356  -2.804   3.007
ATOM   7052  CB  GLN   464     -22.880  -3.000   2.964
ATOM   7055  CG  GLN   464     -23.657  -2.006   3.834
ATOM   7058  CD  GLN   464     -25.143  -2.043   3.475
ATOM   7059  OE1 GLN   464     -25.545  -1.523   2.435
ATOM   7060  NE2 GLN   464     -25.957  -2.682   4.318
ATOM   7063  C   GLN   464     -20.779  -3.312   4.332
ATOM   7064  O   GLN   464     -20.656  -2.531   5.273
ATOM   7065  N   ARG   465     -20.416  -4.604   4.382
ATOM   7067  CA  ARG   465     -19.861  -5.279   5.546
ATOM   7069  CB  ARG   465     -20.129  -6.783   5.394
ATOM   7072  CG  ARG   465     -19.637  -7.559   6.625
ATOM   7075  CD  ARG   465     -20.306  -8.934   6.751
ATOM   7078  NE  ARG   465     -20.902  -9.082   8.085
ATOM   7080  CZ  ARG   465     -21.550 -10.160   8.555
ATOM   7081  NH1 ARG   465     -21.688 -11.273   7.819
ATOM   7084  NH2 ARG   465     -22.069 -10.109   9.789
ATOM   7087  C   ARG   465     -18.361  -5.006   5.710
ATOM   7088  O   ARG   465     -17.882  -4.948   6.840
ATOM   7089  N   LEU   466     -17.636  -4.839   4.592
ATOM   7091  CA  LEU   466     -16.196  -4.590   4.544
ATOM   7093  CB  LEU   466     -15.655  -4.992   3.150
ATOM   7096  CG  LEU   466     -14.799  -6.281   3.025
ATOM   7098  CD1 LEU   466     -13.324  -5.872   2.908
ATOM   7102  CD2 LEU   466     -14.994  -7.355   4.108
ATOM   7106  C   LEU   466     -15.874  -3.125   4.874
ATOM   7107  O   LEU   466     -14.840  -2.872   5.492
ATOM   7108  N   MET   467     -16.761  -2.181   4.516
ATOM   7110  CA  MET   467     -16.660   -.784   4.928
ATOM   7112  CB  MET   467     -17.452    .107   3.943
ATOM   7115  CG  MET   467     -18.807    .584   4.480
ATOM   7118  SD  MET   467     -19.893   1.379   3.273
ATOM   7119  CE  MET   467     -21.320   1.639   4.358
ATOM   7123  C   MET   467     -17.085   -.626   6.402
ATOM   7124  O   MET   467     -16.608    .288   7.073
ATOM   7125  N   ARG   468     -17.946  -1.528   6.910
ATOM   7127  CA  ARG   468     -18.361  -1.568   8.309
ATOM   7129  CB  ARG   468     -19.657  -2.380   8.475
ATOM   7132  CG  ARG   468     -20.844  -1.439   8.686
ATOM   7135  CD  ARG   468     -22.175  -2.189   8.719
ATOM   7138  NE  ARG   468     -23.291  -1.267   8.488
ATOM   7140  CZ  ARG   468     -24.565  -1.628   8.263
ATOM   7141  NH1 ARG   468     -24.950  -2.912   8.324
ATOM   7144  NH2 ARG   468     -25.462   -.679   7.968
ATOM   7147  C   ARG   468     -17.281  -2.163   9.203
ATOM   7148  O   ARG   468     -17.160  -1.714  10.337
ATOM   7149  N   TYR   469     -16.502  -3.136   8.708
ATOM   7151  CA  TYR   469     -15.371  -3.703   9.432
ATOM   7153  CB  TYR   469     -14.866  -4.975   8.728
ATOM   7156  CG  TYR   469     -15.644  -6.280   8.870
ATOM   7157  CD1 TYR   469     -16.800  -6.407   9.672
ATOM   7159  CE1 TYR   469     -17.417  -7.663   9.832
ATOM   7161  CZ  TYR   469     -16.892  -8.803   9.189
ATOM   7162  OH  TYR   469     -17.473 -10.025   9.371
ATOM   7164  CE2 TYR   469     -15.751  -8.673   8.371
ATOM   7166  CD2 TYR   469     -15.134  -7.420   8.218
ATOM   7168  C   TYR   469     -14.227  -2.687   9.531
ATOM   7169  O   TYR   469     -13.483  -2.713  10.510
ATOM   7170  N   TRP   470     -14.111  -1.790   8.538
ATOM   7172  CA  TRP   470     -13.145   -.699   8.507
ATOM   7174  CB  TRP   470     -13.083   -.116   7.082
ATOM   7177  CG  TRP   470     -11.788   -.348   6.369
ATOM   7178  CD1 TRP   470     -11.000    .617   5.842
ATOM   7180  NE1 TRP   470      -9.861    .055   5.315
ATOM   7182  CE2 TRP   470      -9.855  -1.317   5.464
ATOM   7183  CZ2 TRP   470      -8.949  -2.318   5.090
ATOM   7185  CH2 TRP   470      -9.239  -3.656   5.400
ATOM   7187  CZ3 TRP   470     -10.447  -3.982   6.042
ATOM   7189  CE3 TRP   470     -11.359  -2.971   6.398
ATOM   7191  CD2 TRP   470     -11.087  -1.609   6.125
ATOM   7192  C   TRP   470     -13.509    .388   9.522
ATOM   7193  O   TRP   470     -12.618    .917  10.185
ATOM   7194  N   ALA   471     -14.808    .698   9.650
ATOM   7196  CA  ALA   471     -15.316   1.703  10.573
ATOM   7198  CB  ALA   471     -16.711   2.135  10.117
ATOM   7202  C   ALA   471     -15.353   1.185  12.015
ATOM   7203  O   ALA   471     -15.169   1.981  12.932
ATOM   7204  N   ASN   472     -15.555   -.130  12.215
ATOM   7206  CA  ASN   472     -15.536   -.775  13.525
ATOM   7208  CB  ASN   472     -16.169  -2.179  13.462
ATOM   7211  CG  ASN   472     -17.607  -2.184  13.978
ATOM   7212  OD1 ASN   472     -17.826  -2.371  15.171
ATOM   7213  ND2 ASN   472     -18.591  -1.967  13.102
ATOM   7216  C   ASN   472     -14.108   -.868  14.059
ATOM   7217  O   ASN   472     -13.902   -.607  15.241
ATOM   7218  N   PHE   473     -13.129  -1.203  13.206
ATOM   7220  CA  PHE   473     -11.731  -1.281  13.605
ATOM   7222  CB  PHE   473     -10.902  -1.898  12.473
ATOM   7225  CG  PHE   473      -9.424  -1.964  12.802
ATOM   7226  CD1 PHE   473      -8.952  -2.919  13.722
ATOM   7228  CE1 PHE   473      -7.595  -2.937  14.085
ATOM   7230  CZ  PHE   473      -6.708  -1.995  13.535
ATOM   7232  CE2 PHE   473      -7.177  -1.039  12.619
ATOM   7234  CD2 PHE   473      -8.533  -1.022  12.251
ATOM   7236  C   PHE   473     -11.184    .103  13.971
ATOM   7237  O   PHE   473     -10.409    .208  14.920
ATOM   7238  N   ALA   474     -11.603   1.149  13.243
ATOM   7240  CA  ALA   474     -11.154   2.517  13.461
ATOM   7242  CB  ALA   474     -11.437   3.340  12.198
ATOM   7246  C   ALA   474     -11.809   3.163  14.690
ATOM   7247  O   ALA   474     -11.212   4.076  15.257
ATOM   7248  N   ARG   475     -13.002   2.695  15.102
ATOM   7250  CA  ARG   475     -13.779   3.259  16.204
ATOM   7252  CB  ARG   475     -15.279   3.123  15.883
ATOM   7255  CG  ARG   475     -16.161   3.761  16.968
ATOM   7258  CD  ARG   475     -17.642   3.765  16.578
ATOM   7261  NE  ARG   475     -17.984   4.944  15.771
ATOM   7263  CZ  ARG   475     -18.303   4.973  14.466
ATOM   7264  NH1 ARG   475     -18.319   3.870  13.701
ATOM   7267  NH2 ARG   475     -18.616   6.154  13.924
ATOM   7270  C   ARG   475     -13.455   2.589  17.545
ATOM   7271  O   ARG   475     -13.288   3.291  18.542
ATOM   7272  N   THR   476     -13.402   1.247  17.570
ATOM   7274  CA  THR   476     -13.386    .438  18.793
ATOM   7276  CB  THR   476     -14.589   -.532  18.830
ATOM   7278  CG2 THR   476     -15.949    .149  18.620
ATOM   7282  OG1 THR   476     -14.438  -1.569  17.882
ATOM   7284  C   THR   476     -12.075   -.341  18.960
ATOM   7285  O   THR   476     -11.769   -.761  20.076
ATOM   7286  N   GLY   477     -11.316   -.537  17.870
ATOM   7288  CA  GLY   477     -10.087  -1.315  17.857
ATOM   7291  C   GLY   477     -10.272  -2.782  17.462
ATOM   7292  O   GLY   477      -9.265  -3.439  17.218
ATOM   7293  N   ASP   478     -11.514  -3.287  17.368
ATOM   7295  CA  ASP   478     -11.817  -4.646  16.923
ATOM   7297  CB  ASP   478     -12.534  -5.424  18.038
ATOM   7300  CG  ASP   478     -12.692  -6.908  17.693
ATOM   7301  OD1 ASP   478     -13.696  -7.250  17.033
ATOM   7302  OD2 ASP   478     -11.801  -7.685  18.100
ATOM   7303  C   ASP   478     -12.630  -4.574  15.614
ATOM   7304  O   ASP   478     -13.556  -3.764  15.544
ATOM   7305  N   PRO   479     -12.321  -5.388  14.580
ATOM   7306  CD  PRO   479     -11.171  -6.280  14.524
ATOM   7309  CG  PRO   479     -10.898  -6.589  13.057
ATOM   7312  CB  PRO   479     -12.023  -5.937  12.257
ATOM   7315  CA  PRO   479     -12.955  -5.258  13.269
ATOM   7317  C   PRO   479     -14.376  -5.834  13.159
ATOM   7318  O   PRO   479     -15.096  -5.419  12.254
ATOM   7319  N   ASN   480     -14.785  -6.784  14.017
ATOM   7321  CA  ASN   480     -15.981  -7.593  13.770
ATOM   7323  CB  ASN   480     -15.924  -8.884  14.600
ATOM   7326  CG  ASN   480     -17.021  -9.861  14.179
ATOM   7327  OD1 ASN   480     -16.971 -10.414  13.082
ATOM   7328  ND2 ASN   480     -18.026 -10.064  15.036
ATOM   7331  C   ASN   480     -17.281  -6.821  14.041
ATOM   7332  O   ASN   480     -17.626  -6.560  15.191
ATOM   7333  N   GLU   481     -18.038  -6.518  12.978
ATOM   7335  CA  GLU   481     -19.340  -5.862  13.067
ATOM   7337  CB  GLU   481     -19.743  -5.369  11.666
ATOM   7340  CG  GLU   481     -21.179  -4.840  11.525
ATOM   7343  CD  GLU   481     -22.171  -5.893  11.013
ATOM   7344  OE1 GLU   481     -21.867  -6.518   9.971
ATOM   7345  OE2 GLU   481     -23.235  -6.037  11.653
ATOM   7346  C   GLU   481     -20.365  -6.827  13.698
ATOM   7347  O   GLU   481     -20.458  -7.970  13.243
ATOM   7348  N   PRO   482     -21.133  -6.397  14.726
ATOM   7349  CD  PRO   482     -21.032  -5.097  15.376
ATOM   7352  CG  PRO   482     -22.077  -5.054  16.488
ATOM   7355  CB  PRO   482     -22.543  -6.497  16.672
ATOM   7358  CA  PRO   482     -22.107  -7.242  15.407
ATOM   7360  C   PRO   482     -23.291  -7.545  14.493
ATOM   7361  O   PRO   482     -23.868  -8.628  14.561
ATOM   7362  N   PRO   483     -18.198    .864  22.952
ATOM   7363  CD  PRO   483     -19.256   1.797  23.270
ATOM   7366  CG  PRO   483     -19.722   1.484  24.692
ATOM   7369  CB  PRO   483     -18.819    .357  25.203
ATOM   7372  CA  PRO   483     -18.031   -.143  23.982
ATOM   7374  C   PRO   483     -18.402  -1.542  23.462
ATOM   7375  O   PRO   483     -19.006  -2.346  24.174
ATOM   7376  N   LYS   484     -18.017  -1.830  22.210
ATOM   7378  CA  LYS   484     -18.112  -3.151  21.612
ATOM   7380  CB  LYS   484     -18.076  -3.004  20.087
ATOM   7383  CG  LYS   484     -18.419  -4.316  19.365
ATOM   7386  CD  LYS   484     -17.981  -4.290  17.896
ATOM   7389  CE  LYS   484     -16.446  -4.156  17.787
ATOM   7392  NZ  LYS   484     -15.854  -5.171  16.910
ATOM   7396  C   LYS   484     -16.943  -3.998  22.125
ATOM   7397  O   LYS   484     -15.788  -3.572  22.043
ATOM   7398  N   ALA   485     -17.246  -5.201  22.631
ATOM   7400  CA  ALA   485     -16.247  -6.129  23.149
ATOM   7402  CB  ALA   485     -16.948  -7.257  23.917
ATOM   7406  C   ALA   485     -15.378  -6.688  22.006
ATOM   7407  O   ALA   485     -15.843  -6.725  20.864
ATOM   7408  N   PRO   486     -14.143  -7.157  22.283
ATOM   7409  CD  PRO   486     -13.443  -7.042  23.551
ATOM   7412  CG  PRO   486     -12.037  -7.607  23.349
ATOM   7415  CB  PRO   486     -11.961  -8.098  21.900
ATOM   7418  CA  PRO   486     -13.349  -7.871  21.296
ATOM   7420  C   PRO   486     -14.053  -9.178  20.912
ATOM   7421  O   PRO   486     -14.463  -9.949  21.781
ATOM   7422  N   GLN   487     -14.204  -9.388  19.599
ATOM   7424  CA  GLN   487     -15.037 -10.429  19.000
ATOM   7426  CB  GLN   487     -16.262  -9.766  18.348
ATOM   7429  CG  GLN   487     -17.417  -9.529  19.330
ATOM   7432  CD  GLN   487     -18.608  -8.810  18.683
ATOM   7433  OE1 GLN   487     -18.459  -8.069  17.712
ATOM   7434  NE2 GLN   487     -19.808  -9.020  19.230
ATOM   7437  C   GLN   487     -14.266 -11.217  17.939
ATOM   7438  O   GLN   487     -14.476 -12.424  17.814
ATOM   7439  N   TRP   488     -13.380 -10.545  17.192
ATOM   7441  CA  TRP   488     -12.558 -11.160  16.163
ATOM   7443  CB  TRP   488     -11.955 -10.053  15.299
ATOM   7446  CG  TRP   488     -11.275 -10.462  14.031
ATOM   7447  CD1 TRP   488     -10.050 -11.023  13.932
ATOM   7449  NE1 TRP   488      -9.645 -11.037  12.617
ATOM   7451  CE2 TRP   488     -10.598 -10.471  11.799
ATOM   7452  CZ2 TRP   488     -10.620 -10.127  10.443
ATOM   7454  CH2 TRP   488     -11.808  -9.648   9.869
ATOM   7456  CZ3 TRP   488     -12.954  -9.503  10.670
ATOM   7458  CE3 TRP   488     -12.897  -9.768  12.050
ATOM   7460  CD2 TRP   488     -11.709 -10.232  12.656
ATOM   7461  C   TRP   488     -11.468 -12.008  16.838
ATOM   7462  O   TRP   488     -10.804 -11.494  17.741
ATOM   7463  N   PRO   489     -11.262 -13.278  16.427
ATOM   7464  CD  PRO   489     -12.026 -13.963  15.399
ATOM   7467  CG  PRO   489     -11.449 -15.368  15.267
ATOM   7470  CB  PRO   489     -10.519 -15.565  16.464
ATOM   7473  CA  PRO   489     -10.310 -14.174  17.073
ATOM   7475  C   PRO   489      -8.873 -13.662  16.879
ATOM   7476  O   PRO   489      -8.437 -13.540  15.732
ATOM   7477  N   PRO   490      -8.134 -13.354  17.967
ATOM   7478  CD  PRO   490      -8.553 -13.445  19.359
ATOM   7481  CG  PRO   490      -7.418 -12.882  20.215
ATOM   7484  CB  PRO   490      -6.502 -12.143  19.239
ATOM   7487  CA  PRO   490      -6.825 -12.734  17.864
ATOM   7489  C   PRO   490      -5.770 -13.734  17.392
ATOM   7490  O   PRO   490      -5.713 -14.878  17.848
ATOM   7491  N   TYR   491      -4.918 -13.242  16.489
ATOM   7493  CA  TYR   491      -3.709 -13.896  16.029
ATOM   7495  CB  TYR   491      -3.291 -13.224  14.713
ATOM   7498  CG  TYR   491      -2.190 -13.897  13.912
ATOM   7499  CD1 TYR   491       -.838 -13.776  14.291
ATOM   7501  CE1 TYR   491        .175 -14.302  13.468
ATOM   7503  CZ  TYR   491       -.156 -14.943  12.251
ATOM   7504  OH  TYR   491        .828 -15.437  11.444
ATOM   7506  CE2 TYR   491      -1.514 -15.074  11.881
ATOM   7508  CD2 TYR   491      -2.518 -14.569  12.720
ATOM   7510  C   TYR   491      -2.664 -13.736  17.136
ATOM   7511  O   TYR   491      -2.231 -12.620  17.431
ATOM   7512  N   THR   492      -2.283 -14.862  17.749
ATOM   7514  CA  THR   492      -1.260 -14.949  18.788
ATOM   7516  CB  THR   492      -1.815 -15.554  20.094
ATOM   7518  CG2 THR   492      -2.962 -14.725  20.686
ATOM   7522  OG1 THR   492      -2.253 -16.883  19.909
ATOM   7524  C   THR   492       -.039 -15.711  18.261
ATOM   7525  O   THR   492       -.103 -16.360  17.216
ATOM   7526  N   ALA   493       1.073 -15.628  19.004
ATOM   7528  CA  ALA   493       2.328 -16.296  18.675
ATOM   7530  CB  ALA   493       3.396 -15.836  19.672
ATOM   7534  C   ALA   493       2.199 -17.828  18.691
ATOM   7535  O   ALA   493       2.898 -18.496  17.929
ATOM   7536  N   GLY   494       1.297 -18.374  19.524
ATOM   7538  CA  GLY   494        .978 -19.793  19.580
ATOM   7541  C   GLY   494       -.059 -20.168  18.520
ATOM   7542  O   GLY   494        .240 -20.965  17.631
ATOM   7543  N   ALA   495      -1.261 -19.577  18.617
ATOM   7545  CA  ALA   495      -2.405 -19.864  17.758
ATOM   7547  CB  ALA   495      -3.651 -20.096  18.621
ATOM   7551  C   ALA   495      -2.598 -18.720  16.763
ATOM   7552  O   ALA   495      -3.088 -17.651  17.122
ATOM   7553  N   GLN   496      -2.198 -18.963  15.510
ATOM   7555  CA  GLN   496      -2.145 -17.974  14.437
ATOM   7557  CB  GLN   496       -.941 -18.311  13.544
ATOM   7560  CG  GLN   496        .385 -18.027  14.277
ATOM   7563  CD  GLN   496       1.496 -19.001  13.898
ATOM   7564  OE1 GLN   496       1.540 -19.499  12.777
ATOM   7565  NE2 GLN   496       2.392 -19.287  14.846
ATOM   7568  C   GLN   496      -3.485 -17.963  13.699
ATOM   7569  O   GLN   496      -3.589 -18.436  12.566
ATOM   7570  N   GLN   497      -4.521 -17.454  14.383
ATOM   7572  CA  GLN   497      -5.899 -17.517  13.924
ATOM   7574  CB  GLN   497      -6.889 -17.440  15.097
ATOM   7577  CG  GLN   497      -6.625 -18.492  16.184
ATOM   7580  CD  GLN   497      -7.819 -18.616  17.131
ATOM   7581  OE1 GLN   497      -8.653 -19.503  16.961
ATOM   7582  NE2 GLN   497      -7.915 -17.719  18.117
ATOM   7585  C   GLN   497      -6.169 -16.408  12.907
ATOM   7586  O   GLN   497      -5.922 -15.234  13.187
ATOM   7587  N   TYR   498      -6.710 -16.801  11.746
ATOM   7589  CA  TYR   498      -7.058 -15.915  10.643
ATOM   7591  CB  TYR   498      -5.980 -15.983   9.551
ATOM   7594  CG  TYR   498      -5.881 -17.290   8.777
ATOM   7595  CD1 TYR   498      -4.963 -18.283   9.170
ATOM   7597  CE1 TYR   498      -4.762 -19.421   8.368
ATOM   7599  CZ  TYR   498      -5.497 -19.582   7.171
ATOM   7600  OH  TYR   498      -5.273 -20.660   6.366
ATOM   7602  CE2 TYR   498      -6.457 -18.611   6.805
ATOM   7604  CD2 TYR   498      -6.650 -17.475   7.612
ATOM   7606  C   TYR   498      -8.447 -16.255  10.100
ATOM   7607  O   TYR   498      -8.885 -17.401  10.177
ATOM   7608  N   VAL   499      -9.127 -15.250   9.536
ATOM   7610  CA  VAL   499     -10.491 -15.363   9.031
ATOM   7612  CB  VAL   499     -11.331 -14.159   9.519
ATOM   7614  CG1 VAL   499     -12.762 -14.213   8.961
ATOM   7618  CG2 VAL   499     -11.379 -14.102  11.058
ATOM   7622  C   VAL   499     -10.457 -15.480   7.505
ATOM   7623  O   VAL   499      -9.888 -14.628   6.833
ATOM   7624  N   SER   500     -11.124 -16.498   6.950
ATOM   7626  CA  SER   500     -11.400 -16.582   5.524
ATOM   7628  CB  SER   500     -11.679 -18.027   5.117
ATOM   7631  OG  SER   500     -10.457 -18.715   4.986
ATOM   7633  C   SER   500     -12.580 -15.668   5.216
ATOM   7634  O   SER   500     -13.703 -15.915   5.663
ATOM   7635  N   LEU   501     -12.283 -14.594   4.472
ATOM   7637  CA  LEU   501     -13.160 -13.447   4.297
ATOM   7639  CB  LEU   501     -12.344 -12.143   4.407
ATOM   7642  CG  LEU   501     -13.172 -10.852   4.599
ATOM   7644  CD1 LEU   501     -14.275 -10.985   5.665
ATOM   7648  CD2 LEU   501     -12.214  -9.708   4.978
ATOM   7652  C   LEU   501     -13.952 -13.607   2.999
ATOM   7653  O   LEU   501     -13.512 -13.211   1.918
ATOM   7654  N   ASP   502     -15.126 -14.227   3.155
ATOM   7656  CA  ASP   502     -16.069 -14.579   2.104
ATOM   7658  CB  ASP   502     -15.779 -16.027   1.651
ATOM   7661  CG  ASP   502     -16.159 -16.334    .196
ATOM   7662  OD1 ASP   502     -15.238 -16.465   -.621
ATOM   7663  OD2 ASP   502     -17.387 -16.472   -.066
ATOM   7664  C   ASP   502     -17.497 -14.384   2.639
ATOM   7665  O   ASP   502     -17.692 -14.116   3.828
ATOM   7666  N   LEU   503     -18.496 -14.520   1.755
ATOM   7668  CA  LEU   503     -19.915 -14.424   2.086
ATOM   7670  CB  LEU   503     -20.764 -14.679    .823
ATOM   7673  CG  LEU   503     -21.704 -13.500    .521
ATOM   7675  CD1 LEU   503     -20.935 -12.398   -.216
ATOM   7679  CD2 LEU   503     -22.924 -13.931   -.303
ATOM   7683  C   LEU   503     -20.337 -15.418   3.181
ATOM   7684  O   LEU   503     -21.262 -15.112   3.935
ATOM   7685  N   ARG   504     -19.670 -16.581   3.280
ATOM   7687  CA  ARG   504     -19.972 -17.601   4.279
ATOM   7689  CB  ARG   504     -19.373 -18.954   3.855
ATOM   7692  CG  ARG   504     -17.843 -19.041   3.972
ATOM   7695  CD  ARG   504     -17.304 -20.186   3.109
ATOM   7698  NE  ARG   504     -15.873 -20.419   3.359
ATOM   7700  CZ  ARG   504     -14.843 -20.001   2.602
ATOM   7701  NH1 ARG   504     -15.019 -19.299   1.474
ATOM   7704  NH2 ARG   504     -13.598 -20.297   2.993
ATOM   7707  C   ARG   504     -19.520 -17.118   5.674
ATOM   7708  O   ARG   504     -18.468 -16.483   5.769
ATOM   7709  N   PRO   505     -20.300 -17.370   6.748
ATOM   7710  CD  PRO   505     -21.554 -18.108   6.716
ATOM   7713  CG  PRO   505     -22.141 -18.075   8.125
ATOM   7716  CB  PRO   505     -21.342 -17.018   8.890
ATOM   7719  CA  PRO   505     -20.118 -16.692   8.026
ATOM   7721  C   PRO   505     -18.799 -17.054   8.716
ATOM   7722  O   PRO   505     -18.535 -18.227   8.979
ATOM   7723  N   LEU   506     -18.015 -15.998   8.997
ATOM   7725  CA  LEU   506     -16.768 -15.923   9.759
ATOM   7727  CB  LEU   506     -17.040 -15.184  11.085
ATOM   7730  CG  LEU   506     -15.751 -14.524  11.618
ATOM   7732  CD1 LEU   506     -15.579 -13.124  11.003
ATOM   7736  CD2 LEU   506     -15.745 -14.404  13.158
ATOM   7740  C   LEU   506     -16.065 -17.273   9.979
ATOM   7741  O   LEU   506     -16.188 -17.877  11.047
ATOM   7742  N   GLU   507     -15.348 -17.752   8.953
ATOM   7744  CA  GLU   507     -14.708 -19.062   8.978
ATOM   7746  CB  GLU   507     -14.793 -19.710   7.588
ATOM   7749  CG  GLU   507     -14.341 -21.176   7.647
ATOM   7752  CD  GLU   507     -14.412 -21.839   6.275
ATOM   7753  OE1 GLU   507     -15.524 -22.274   5.902
ATOM   7754  OE2 GLU   507     -13.348 -21.902   5.624
ATOM   7755  C   GLU   507     -13.271 -18.926   9.490
ATOM   7756  O   GLU   507     -12.401 -18.432   8.776
ATOM   7757  N   VAL   508     -13.033 -19.376  10.730
ATOM   7759  CA  VAL   508     -11.743 -19.273  11.409
ATOM   7761  CB  VAL   508     -11.928 -19.153  12.942
ATOM   7763  CG1 VAL   508     -10.604 -18.779  13.636
ATOM   7767  CG2 VAL   508     -12.983 -18.100  13.331
ATOM   7771  C   VAL   508     -10.870 -20.473  11.013
ATOM   7772  O   VAL   508     -11.344 -21.610  10.976
ATOM   7773  N   ARG   509      -9.591 -20.196  10.733
ATOM   7775  CA  ARG   509      -8.561 -21.142  10.314
ATOM   7777  CB  ARG   509      -8.307 -20.984   8.806
ATOM   7780  CG  ARG   509      -9.515 -21.355   7.929
ATOM   7783  CD  ARG   509      -9.088 -21.402   6.458
ATOM   7786  NE  ARG   509     -10.198 -21.792   5.573
ATOM   7788  CZ  ARG   509     -10.063 -22.241   4.309
ATOM   7789  NH1 ARG   509      -8.856 -22.396   3.746
ATOM   7792  NH2 ARG   509     -11.156 -22.549   3.599
ATOM   7795  C   ARG   509      -7.270 -20.884  11.111
ATOM   7796  O   ARG   509      -7.137 -19.840  11.746
ATOM   7797  N   ARG   510      -6.317 -21.830  11.068
ATOM   7799  CA  ARG   510      -5.055 -21.769  11.813
ATOM   7801  CB  ARG   510      -5.001 -22.866  12.891
ATOM   7804  CG  ARG   510      -5.837 -22.532  14.135
ATOM   7807  CD  ARG   510      -7.087 -23.407  14.222
ATOM   7810  NE  ARG   510      -7.901 -23.037  15.388
ATOM   7812  CZ  ARG   510      -9.220 -23.260  15.523
ATOM   7813  NH1 ARG   510      -9.926 -23.882  14.566
ATOM   7816  NH2 ARG   510      -9.836 -22.842  16.636
ATOM   7819  C   ARG   510      -3.830 -21.900  10.911
ATOM   7820  O   ARG   510      -3.873 -22.535   9.856
ATOM   7821  N   GLY   511      -2.719 -21.335  11.408
ATOM   7823  CA  GLY   511      -1.384 -21.501  10.864
ATOM   7826  C   GLY   511      -1.244 -20.796   9.522
ATOM   7827  O   GLY   511      -1.128 -21.472   8.500
ATOM   7828  N   LEU   512      -1.266 -19.453   9.533
ATOM   7830  CA  LEU   512      -1.064 -18.650   8.335
ATOM   7832  CB  LEU   512      -1.478 -17.187   8.574
ATOM   7835  CG  LEU   512      -1.426 -16.348   7.277
ATOM   7837  CD1 LEU   512      -2.702 -16.525   6.438
ATOM   7841  CD2 LEU   512      -1.208 -14.860   7.589
ATOM   7845  C   LEU   512        .408 -18.748   7.924
ATOM   7846  O   LEU   512       1.267 -18.094   8.517
ATOM   7847  N   ARG   513        .659 -19.546   6.877
ATOM   7849  CA  ARG   513       1.930 -19.704   6.176
ATOM   7851  CB  ARG   513       2.240 -18.390   5.418
ATOM   7854  CG  ARG   513       3.018 -18.586   4.111
ATOM   7857  CD  ARG   513       2.156 -19.256   3.034
ATOM   7860  NE  ARG   513       3.002 -19.781   1.965
ATOM   7862  CZ  ARG   513       2.581 -20.410    .860
ATOM   7863  NH1 ARG   513       1.277 -20.575    .599
ATOM   7866  NH2 ARG   513       3.499 -20.883    .009
ATOM   7869  C   ARG   513       3.121 -20.210   7.015
ATOM   7870  O   ARG   513       4.199 -20.399   6.458
ATOM   7871  N   ALA   514       2.962 -20.440   8.326
ATOM   7873  CA  ALA   514       4.076 -20.622   9.254
ATOM   7875  CB  ALA   514       3.526 -20.526  10.673
ATOM   7879  C   ALA   514       4.833 -21.941   9.070
ATOM   7880  O   ALA   514       6.034 -21.981   9.335
ATOM   7881  N   GLN   515       4.149 -22.993   8.602
ATOM   7883  CA  GLN   515       4.740 -24.303   8.347
ATOM   7885  CB  GLN   515       3.651 -25.385   8.475
ATOM   7888  CG  GLN   515       3.869 -26.283   9.708
ATOM   7891  CD  GLN   515       2.573 -26.653  10.437
ATOM   7892  OE1 GLN   515       1.691 -25.818  10.631
ATOM   7893  NE2 GLN   515       2.464 -27.909  10.879
ATOM   7896  C   GLN   515       5.426 -24.360   6.982
ATOM   7897  O   GLN   515       6.393 -25.107   6.842
ATOM   7898  N   ALA   516       4.967 -23.558   6.007
ATOM   7900  CA  ALA   516       5.654 -23.392   4.736
ATOM   7902  CB  ALA   516       4.724 -22.718   3.721
ATOM   7906  C   ALA   516       6.945 -22.590   4.938
ATOM   7907  O   ALA   516       7.961 -22.958   4.361
ATOM   7908  N   CYX   517       6.923 -21.551   5.792
ATOM   7910  CA  CYX   517       8.076 -20.719   6.130
ATOM   7912  CB  CYX   517       7.620 -19.548   7.010
ATOM   7915  SG  CYX   517       6.574 -18.285   6.241
ATOM   7916  C   CYX   517       9.146 -21.507   6.896
ATOM   7917  O   CYX   517      10.332 -21.312   6.636
ATOM   7918  N   ALA   518       8.732 -22.390   7.820
ATOM   7920  CA  ALA   518       9.628 -23.231   8.612
ATOM   7922  CB  ALA   518       8.853 -23.811   9.799
ATOM   7926  C   ALA   518      10.227 -24.361   7.771
ATOM   7927  O   ALA   518      11.356 -24.780   8.031
ATOM   7928  N   PHE   519       9.487 -24.818   6.749
ATOM   7930  CA  PHE   519       9.965 -25.764   5.760
ATOM   7932  CB  PHE   519       8.776 -26.322   4.964
ATOM   7935  CG  PHE   519       9.164 -27.082   3.712
ATOM   7936  CD1 PHE   519       9.396 -28.470   3.759
ATOM   7938  CE1 PHE   519       9.756 -29.161   2.589
ATOM   7940  CZ  PHE   519       9.908 -28.462   1.379
ATOM   7942  CE2 PHE   519       9.706 -27.071   1.337
ATOM   7944  CD2 PHE   519       9.314 -26.386   2.497
ATOM   7946  C   PHE   519      11.018 -25.096   4.870
ATOM   7947  O   PHE   519      12.080 -25.677   4.701
ATOM   7948  N   TRP   520      10.779 -23.879   4.351
ATOM   7950  CA  TRP   520      11.733 -23.158   3.504
ATOM   7952  CB  TRP   520      11.110 -21.837   3.014
ATOM   7955  CG  TRP   520      10.105 -21.972   1.910
ATOM   7956  CD1 TRP   520       8.814 -21.572   1.942
ATOM   7958  NE1 TRP   520       8.173 -21.953    .784
ATOM   7960  CE2 TRP   520       9.042 -22.566   -.095
ATOM   7961  CZ2 TRP   520       8.892 -23.125  -1.372
ATOM   7963  CH2 TRP   520      10.029 -23.599  -2.047
ATOM   7965  CZ3 TRP   520      11.294 -23.506  -1.442
ATOM   7967  CE3 TRP   520      11.426 -22.996   -.139
ATOM   7969  CD2 TRP   520      10.301 -22.528    .576
ATOM   7970  C   TRP   520      13.052 -22.868   4.236
ATOM   7971  O   TRP   520      14.111 -22.887   3.610
ATOM   7972  N   ASN   521      12.981 -22.629   5.553
ATOM   7974  CA  ASN   521      14.106 -22.253   6.399
ATOM   7976  CB  ASN   521      13.525 -21.744   7.727
ATOM   7979  CG  ASN   521      14.602 -21.348   8.735
ATOM   7980  OD1 ASN   521      14.979 -22.151   9.588
ATOM   7981  ND2 ASN   521      15.105 -20.115   8.636
ATOM   7984  C   ASN   521      15.098 -23.405   6.627
ATOM   7985  O   ASN   521      16.290 -23.141   6.779
ATOM   7986  N   ARG   522      14.625 -24.662   6.641
ATOM   7988  CA  ARG   522      15.435 -25.849   6.919
ATOM   7990  CB  ARG   522      14.665 -26.778   7.866
ATOM   7993  CG  ARG   522      14.941 -26.399   9.316
ATOM   7996  CD  ARG   522      14.184 -27.315  10.280
ATOM   7999  NE  ARG   522      14.142 -26.686  11.614
ATOM   8001  CZ  ARG   522      13.039 -26.205  12.216
ATOM   8002  NH1 ARG   522      11.803 -26.563  11.824
ATOM   8005  NH2 ARG   522      13.189 -25.294  13.188
ATOM   8008  C   ARG   522      15.757 -26.633   5.659
ATOM   8009  O   ARG   522      16.891 -27.071   5.476
ATOM   8010  N   PHE   523      14.731 -26.835   4.833
ATOM   8012  CA  PHE   523      14.736 -27.774   3.734
ATOM   8014  CB  PHE   523      13.289 -28.003   3.297
ATOM   8017  CG  PHE   523      13.116 -29.199   2.401
ATOM   8018  CD1 PHE   523      13.025 -30.473   2.986
ATOM   8020  CE1 PHE   523      12.827 -31.598   2.177
ATOM   8022  CZ  PHE   523      12.719 -31.445    .787
ATOM   8024  CE2 PHE   523      12.822 -30.173    .193
ATOM   8026  CD2 PHE   523      13.026 -29.043   1.003
ATOM   8028  C   PHE   523      15.562 -27.263   2.562
ATOM   8029  O   PHE   523      16.161 -28.079   1.870
ATOM   8030  N   LEU   524      15.602 -25.938   2.354
ATOM   8032  CA  LEU   524      16.364 -25.322   1.284
ATOM   8034  CB  LEU   524      15.874 -23.889   1.024
ATOM   8037  CG  LEU   524      16.323 -23.368   -.356
ATOM   8039  CD1 LEU   524      15.287 -23.733  -1.430
ATOM   8043  CD2 LEU   524      16.538 -21.851   -.310
ATOM   8047  C   LEU   524      17.877 -25.402   1.555
ATOM   8048  O   LEU   524      18.561 -25.867    .648
ATOM   8049  N   PRO   525      18.422 -25.049   2.748
ATOM   8050  CD  PRO   525      17.793 -24.271   3.810
ATOM   8053  CG  PRO   525      18.767 -24.215   4.984
ATOM   8056  CB  PRO   525      20.105 -24.719   4.452
ATOM   8059  CA  PRO   525      19.835 -25.283   3.050
ATOM   8061  C   PRO   525      20.228 -26.766   2.992
ATOM   8062  O   PRO   525      21.388 -27.057   2.701
ATOM   8063  N   LYS   526      19.280 -27.685   3.243
ATOM   8065  CA  LYS   526      19.543 -29.118   3.216
ATOM   8067  CB  LYS   526      18.476 -29.888   4.012
ATOM   8070  CG  LYS   526      19.197 -30.826   4.976
ATOM   8073  CD  LYS   526      18.281 -31.821   5.676
ATOM   8076  CE  LYS   526      19.140 -32.512   6.750
ATOM   8079  NZ  LYS   526      18.543 -33.785   7.206
ATOM   8083  C   LYS   526      19.609 -29.659   1.793
ATOM   8084  O   LYS   526      20.455 -30.502   1.502
ATOM   8085  N   LEU   527      18.735 -29.159    .912
ATOM   8087  CA  LEU   527      18.697 -29.521   -.490
ATOM   8089  CB  LEU   527      17.402 -28.956  -1.095
ATOM   8092  CG  LEU   527      16.935 -29.630  -2.393
ATOM   8094  CD1 LEU   527      16.529 -31.091  -2.142
ATOM   8098  CD2 LEU   527      15.737 -28.839  -2.963
ATOM   8102  C   LEU   527      19.923 -28.944  -1.216
ATOM   8103  O   LEU   527      20.388 -29.565  -2.166
ATOM   8104  N   LEU   528      20.449 -27.794   -.749
ATOM   8106  CA  LEU   528      21.621 -27.090  -1.284
ATOM   8108  CB  LEU   528      21.633 -25.649   -.737
ATOM   8111  CG  LEU   528      22.414 -24.611  -1.578
ATOM   8113  CD1 LEU   528      21.682 -23.257  -1.614
ATOM   8117  CD2 LEU   528      23.852 -24.457  -1.082
ATOM   8121  C   LEU   528      22.907 -27.854   -.956
ATOM   8122  O   LEU   528      23.807 -27.914  -1.793
ATOM   8123  N   SER   529      22.967 -28.478    .232
ATOM   8125  CA  SER   529      24.074 -29.327    .657
ATOM   8127  CB  SER   529      23.998 -29.535   2.177
ATOM   8130  OG  SER   529      24.308 -28.347   2.875
ATOM   8132  C   SER   529      24.057 -30.687   -.055
ATOM   8133  O   SER   529      25.129 -31.226   -.328
ATOM   8134  N   ALA   530      22.864 -31.231   -.355
ATOM   8136  CA  ALA   530      22.703 -32.576   -.900
ATOM   8138  CB  ALA   530      21.377 -33.167   -.412
ATOM   8142  C   ALA   530      22.812 -32.618  -2.434
ATOM   8143  O   ALA   530      23.243 -33.642  -2.966
ATOM   8144  N   THR   531      22.472 -31.521  -3.136
ATOM   8146  CA  THR   531      22.711 -31.360  -4.571
ATOM   8148  CB  THR   531      21.704 -30.411  -5.253
ATOM   8150  CG2 THR   531      20.282 -30.986  -5.322
ATOM   8154  OG1 THR   531      21.685 -29.139  -4.638
ATOM   8156  C   THR   531      24.141 -30.869  -4.774
ATOM   8157  O   THR   531      24.997 -31.616  -5.245
ATOM   8158  C1  MOL   532        .820  -2.839  -6.447
ATOM   8162  S1  MOL   532       2.319  -3.453  -6.515
ATOM   8163  O1  MOL   532       3.090  -2.784  -5.259
ATOM   8164  O2  MOL   532       2.898  -2.902  -7.927
ATOM   8165  S2  MOL   532       2.367  -5.540  -6.374
ATOM   8166  C2  MOL   532        .643  -6.067  -6.627
ATOM   8169  C3  MOL   532        .533  -7.395  -7.403
ATOM   8172  C4  MOL   532        .330  -7.318  -8.936
ATOM   8175  C5  MOL   532        .523  -5.967  -9.656
ATOM   8178  C6  MOL   532       1.109  -6.149 -11.067
ATOM   8181  C7  MOL   532       1.069  -4.830 -11.858
ATOM   8184  C8  MOL   532       2.215  -4.712 -12.879
ATOM   8187  C9  MOL   532       3.267  -3.682 -12.427
ATOM   8190  C10 MOL   532       4.554  -3.782 -13.259
ATOM   8193  C11 MOL   532       5.696  -2.957 -12.657
ATOM   8196  C12 MOL   532       7.061  -3.367 -13.226
ATOM   8199  C13 MOL   532       8.190  -2.566 -12.553
ATOM   8202  C14 MOL   532       8.788  -1.539 -13.540
ATOM   8205  N1  MOL   532       9.487   -.392 -12.908
ATOM   8206  C16 MOL   532      10.590   -.831 -12.039
ATOM   8210  C17 MOL   532      10.025    .458 -13.986
ATOM   8214  C15 MOL   532       8.559    .441 -12.121
