# Supplementary material for: Selective and Irreversible Inhibitors of Aphid Acetylcholinesterases: Steps Toward Human-Safe Insecticides
Source: PLoS One. 2009 Feb 4;4(2):e4349. doi: 10.1371/journal.pone.0004349 (PMC2632757; doi:10.1371/journal.pone.0004349)
Supplement: Dataset S3 — The initial model of the greenbug AChE in complex with AMTS17 (0.24 MB TXT) [file pone.0004349.s003.txt]

REMARK  Initial Model of Greenbug AChE with AMTS17
ATOM      1  N   ASP     1     140.784 104.558-171.465
ATOM      5  CA  ASP     1     141.459 104.062-170.276
ATOM      7  CB  ASP     1     142.070 105.259-169.531
ATOM     10  CG  ASP     1     142.905 104.845-168.321
ATOM     11  OD1 ASP     1     142.406 105.029-167.190
ATOM     12  OD2 ASP     1     144.036 104.359-168.547
ATOM     13  C   ASP     1     140.463 103.286-169.389
ATOM     14  O   ASP     1     139.315 103.722-169.270
ATOM     15  N   PRO     2     140.866 102.162-168.750
ATOM     16  CD  PRO     2     142.139 101.478-168.935
ATOM     19  CG  PRO     2     141.928 100.052-168.436
ATOM     22  CB  PRO     2     140.895 100.234-167.332
ATOM     25  CA  PRO     2     140.016 101.378-167.848
ATOM     27  C   PRO     2     139.419 102.142-166.656
ATOM     28  O   PRO     2     138.413 101.693-166.111
ATOM     29  N   LEU     3     140.014 103.281-166.271
ATOM     31  CA  LEU     3     139.614 104.099-165.125
ATOM     33  CB  LEU     3     140.755 104.147-164.089
ATOM     36  CG  LEU     3     141.114 102.785-163.460
ATOM     38  CD1 LEU     3     142.279 102.972-162.476
ATOM     42  CD2 LEU     3     139.920 102.152-162.729
ATOM     46  C   LEU     3     139.156 105.491-165.586
ATOM     47  O   LEU     3     139.317 106.471-164.858
ATOM     48  N   ILE     4     138.560 105.563-166.786
ATOM     50  CA  ILE     4     137.849 106.726-167.304
ATOM     52  CB  ILE     4     138.709 107.493-168.344
ATOM     54  CG2 ILE     4     137.872 108.570-169.070
ATOM     58  CG1 ILE     4     139.944 108.117-167.651
ATOM     61  CD1 ILE     4     140.880 108.919-168.566
ATOM     65  C   ILE     4     136.520 106.223-167.884
ATOM     66  O   ILE     4     136.480 105.241-168.627
ATOM     67  N   ILE     5     135.449 106.955-167.556
ATOM     69  CA  ILE     5     134.096 106.795-168.080
ATOM     71  CB  ILE     5     133.179 106.148-166.998
ATOM     73  CG2 ILE     5     131.711 106.630-167.022
ATOM     77  CG1 ILE     5     133.250 104.609-167.152
ATOM     80  CD1 ILE     5     132.434 103.807-166.128
ATOM     84  C   ILE     5     133.629 108.173-168.560
ATOM     85  O   ILE     5     134.057 109.206-168.043
ATOM     86  N   HIP     6     132.714 108.164-169.537
ATOM     88  CA  HIP     6     132.076 109.356-170.073
ATOM     90  CB  HIP     6     132.648 109.692-171.460
ATOM     93  CG  HIP     6     132.257 108.728-172.551
ATOM     94  ND1 HIP     6     132.880 107.530-172.845
ATOM     96  CE1 HIP     6     132.244 106.980-173.896
ATOM     98  NE2 HIP     6     131.238 107.792-174.273
ATOM    100  CD2 HIP     6     131.231 108.895-173.443
ATOM    102  C   HIP     6     130.558 109.172-170.103
ATOM    103  O   HIP     6     130.047 108.055-170.180
ATOM    104  N   THR     7     129.860 110.310-170.062
ATOM    106  CA  THR     7     128.410 110.443-169.997
ATOM    108  CB  THR     7     127.964 110.847-168.568
ATOM    110  CG2 THR     7     128.327 109.831-167.477
ATOM    114  OG1 THR     7     128.505 112.101-168.201
ATOM    116  C   THR     7     127.967 111.492-171.030
ATOM    117  O   THR     7     128.795 112.119-171.696
ATOM    118  N   ASN     8     126.649 111.704-171.133
ATOM    120  CA  ASN     8     126.044 112.777-171.920
ATOM    122  CB  ASN     8     124.532 112.497-171.995
ATOM    125  CG  ASN     8     123.786 113.397-172.984
ATOM    126  OD1 ASN     8     124.221 113.579-174.121
ATOM    127  ND2 ASN     8     122.658 113.968-172.553
ATOM    130  C   ASN     8     126.335 114.183-171.344
ATOM    131  O   ASN     8     125.873 115.177-171.905
ATOM    132  N   LYS     9     127.083 114.276-170.228
ATOM    134  CA  LYS     9     127.198 115.475-169.400
ATOM    136  CB  LYS     9     126.274 115.333-168.176
ATOM    139  CG  LYS     9     124.802 115.099-168.567
ATOM    142  CD  LYS     9     123.875 115.201-167.354
ATOM    145  CE  LYS     9     122.418 115.068-167.800
ATOM    148  NZ  LYS     9     121.491 115.190-166.665
ATOM    152  C   LYS     9     128.647 115.785-168.976
ATOM    153  O   LYS     9     128.879 116.833-168.373
ATOM    154  N   GLY    10     129.618 114.911-169.295
ATOM    156  CA  GLY    10     131.042 115.137-169.049
ATOM    159  C   GLY    10     131.829 113.832-168.904
ATOM    160  O   GLY    10     131.333 112.759-169.240
ATOM    161  N   LYS    11     133.057 113.941-168.381
ATOM    163  CA  LYS    11     133.945 112.819-168.085
ATOM    165  CB  LYS    11     135.244 112.927-168.906
ATOM    168  CG  LYS    11     135.115 112.241-170.273
ATOM    171  CD  LYS    11     136.412 112.311-171.092
ATOM    174  CE  LYS    11     136.681 113.727-171.611
ATOM    177  NZ  LYS    11     137.933 113.788-172.386
ATOM    181  C   LYS    11     134.272 112.779-166.592
ATOM    182  O   LYS    11     134.335 113.813-165.927
ATOM    183  N   ILE    12     134.527 111.558-166.104
ATOM    185  CA  ILE    12     134.929 111.238-164.736
ATOM    187  CB  ILE    12     133.730 110.724-163.893
ATOM    189  CG2 ILE    12     132.691 111.839-163.681
ATOM    193  CG1 ILE    12     133.085 109.447-164.482
ATOM    196  CD1 ILE    12     132.081 108.772-163.539
ATOM    200  C   ILE    12     136.061 110.201-164.770
ATOM    201  O   ILE    12     136.264 109.522-165.778
ATOM    202  N   ARG    13     136.763 110.053-163.638
ATOM    204  CA  ARG    13     137.819 109.061-163.451
ATOM    206  CB  ARG    13     139.201 109.677-163.715
ATOM    209  CG  ARG    13     139.586 110.833-162.780
ATOM    212  CD  ARG    13     140.961 111.366-163.195
ATOM    215  NE  ARG    13     141.412 112.461-162.326
ATOM    217  CZ  ARG    13     142.146 112.321-161.207
ATOM    218  NH1 ARG    13     142.486 111.113-160.730
ATOM    221  NH2 ARG    13     142.550 113.416-160.552
ATOM    224  C   ARG    13     137.720 108.419-162.065
ATOM    225  O   ARG    13     137.189 109.019-161.133
ATOM    226  N   GLY    14     138.236 107.187-161.949
ATOM    228  CA  GLY    14     138.007 106.303-160.816
ATOM    231  C   GLY    14     139.262 105.532-160.416
ATOM    232  O   GLY    14     140.382 105.901-160.771
ATOM    233  N   ILE    15     139.041 104.466-159.638
ATOM    235  CA  ILE    15     140.067 103.640-159.008
ATOM    237  CB  ILE    15     140.251 104.036-157.517
ATOM    239  CG2 ILE    15     140.952 105.399-157.413
ATOM    243  CG1 ILE    15     138.918 104.013-156.732
ATOM    246  CD1 ILE    15     139.089 104.082-155.210
ATOM    250  C   ILE    15     139.722 102.150-159.150
ATOM    251  O   ILE    15     138.622 101.781-159.564
ATOM    252  N   THR    16     140.685 101.304-158.765
ATOM    254  CA  THR    16     140.562  99.855-158.683
ATOM    256  CB  THR    16     141.208  99.196-159.919
ATOM    258  CG2 THR    16     142.728  99.401-160.022
ATOM    262  OG1 THR    16     140.938  97.810-159.930
ATOM    264  C   THR    16     141.174  99.387-157.358
ATOM    265  O   THR    16     142.122  99.991-156.851
ATOM    266  N   GLN    17     140.614  98.303-156.802
ATOM    268  CA  GLN    17     140.979  97.761-155.496
ATOM    270  CB  GLN    17     139.993  98.250-154.419
ATOM    273  CG  GLN    17     140.002  99.774-154.222
ATOM    276  CD  GLN    17     139.014 100.204-153.140
ATOM    277  OE1 GLN    17     137.869 100.535-153.440
ATOM    278  NE2 GLN    17     139.452 100.195-151.877
ATOM    281  C   GLN    17     141.024  96.230-155.562
ATOM    282  O   GLN    17     140.505  95.618-156.498
ATOM    283  N   THR    18     141.682  95.628-154.562
ATOM    285  CA  THR    18     142.141  94.241-154.601
ATOM    287  CB  THR    18     143.636  94.189-154.998
ATOM    289  CG2 THR    18     143.962  94.916-156.311
ATOM    293  OG1 THR    18     144.444  94.742-153.975
ATOM    295  C   THR    18     141.928  93.537-153.253
ATOM    296  O   THR    18     141.667  94.182-152.236
ATOM    297  N   ALA    19     142.104  92.205-153.272
ATOM    299  CA  ALA    19     142.086  91.287-152.130
ATOM    301  CB  ALA    19     143.320  91.542-151.250
ATOM    305  C   ALA    19     140.779  91.242-151.316
ATOM    306  O   ALA    19     140.728  90.523-150.317
ATOM    307  N   THR    20     139.731  91.972-151.728
ATOM    309  CA  THR    20     138.417  91.950-151.096
ATOM    311  CB  THR    20     137.605  93.204-151.484
ATOM    313  CG2 THR    20     137.525  93.525-152.986
ATOM    317  OG1 THR    20     136.300  93.078-150.964
ATOM    319  C   THR    20     137.718  90.624-151.426
ATOM    320  O   THR    20     137.376  90.370-152.578
ATOM    321  N   THR    21     137.551  89.778-150.396
ATOM    323  CA  THR    21     137.168  88.361-150.474
ATOM    325  CB  THR    21     135.641  88.177-150.653
ATOM    327  CG2 THR    21     134.814  88.954-149.621
ATOM    331  OG1 THR    21     135.210  88.524-151.953
ATOM    333  C   THR    21     138.021  87.532-151.463
ATOM    334  O   THR    21     137.561  86.502-151.958
ATOM    335  N   GLY    22     139.255  87.979-151.754
ATOM    337  CA  GLY    22     140.164  87.343-152.702
ATOM    340  C   GLY    22     139.835  87.682-154.160
ATOM    341  O   GLY    22     140.104  86.865-155.040
ATOM    342  N   LYS    23     139.224  88.853-154.404
ATOM    344  CA  LYS    23     138.693  89.277-155.699
ATOM    346  CB  LYS    23     137.175  89.007-155.768
ATOM    349  CG  LYS    23     136.790  87.531-155.591
ATOM    352  CD  LYS    23     135.313  87.328-155.948
ATOM    355  CE  LYS    23     134.888  85.871-155.740
ATOM    358  NZ  LYS    23     134.020  85.713-154.560
ATOM    362  C   LYS    23     138.991  90.764-155.952
ATOM    363  O   LYS    23     139.609  91.443-155.130
ATOM    364  N   LEU    24     138.538  91.254-157.115
ATOM    366  CA  LEU    24     138.838  92.573-157.657
ATOM    368  CB  LEU    24     139.573  92.415-159.000
ATOM    371  CG  LEU    24     140.858  91.561-158.993
ATOM    373  CD1 LEU    24     141.374  91.420-160.434
ATOM    377  CD2 LEU    24     141.951  92.178-158.114
ATOM    381  C   LEU    24     137.539  93.354-157.877
ATOM    382  O   LEU    24     136.491  92.770-158.164
ATOM    383  N   VAL    25     137.638  94.688-157.778
ATOM    385  CA  VAL    25     136.532  95.631-157.954
ATOM    387  CB  VAL    25     135.828  95.925-156.600
ATOM    389  CG1 VAL    25     135.230  94.672-155.947
ATOM    393  CG2 VAL    25     136.737  96.634-155.582
ATOM    397  C   VAL    25     137.039  96.932-158.598
ATOM    398  O   VAL    25     138.241  97.139-158.763
ATOM    399  N   ASP    26     136.093  97.830-158.901
ATOM    401  CA  ASP    26     136.327  99.215-159.296
ATOM    403  CB  ASP    26     136.123  99.384-160.807
ATOM    406  CG  ASP    26     137.119  98.567-161.625
ATOM    407  OD1 ASP    26     138.305  98.960-161.635
ATOM    408  OD2 ASP    26     136.675  97.573-162.240
ATOM    409  C   ASP    26     135.347 100.106-158.532
ATOM    410  O   ASP    26     134.245  99.671-158.205
ATOM    411  N   ALA    27     135.742 101.360-158.272
ATOM    413  CA  ALA    27     134.941 102.314-157.514
ATOM    415  CB  ALA    27     135.331 102.258-156.032
ATOM    419  C   ALA    27     135.092 103.729-158.072
ATOM    420  O   ALA    27     136.098 104.073-158.694
ATOM    421  N   TRP    28     134.050 104.536-157.840
ATOM    423  CA  TRP    28     133.881 105.882-158.367
ATOM    425  CB  TRP    28     133.141 105.840-159.718
ATOM    428  CG  TRP    28     133.605 104.854-160.751
ATOM    429  CD1 TRP    28     133.338 103.526-160.743
ATOM    431  NE1 TRP    28     133.897 102.923-161.846
ATOM    433  CE2 TRP    28     134.524 103.844-162.657
ATOM    434  CZ2 TRP    28     135.193 103.739-163.885
ATOM    436  CH2 TRP    28     135.702 104.897-164.488
ATOM    438  CZ3 TRP    28     135.527 106.145-163.868
ATOM    440  CE3 TRP    28     134.865 106.241-162.629
ATOM    442  CD2 TRP    28     134.349 105.093-161.987
ATOM    443  C   TRP    28     133.065 106.656-157.327
ATOM    444  O   TRP    28     131.965 106.231-156.972
ATOM    445  N   LEU    29     133.619 107.761-156.812
ATOM    447  CA  LEU    29     133.202 108.341-155.538
ATOM    449  CB  LEU    29     134.255 108.004-154.463
ATOM    452  CG  LEU    29     134.516 106.506-154.196
ATOM    454  CD1 LEU    29     135.692 106.359-153.218
ATOM    458  CD2 LEU    29     133.282 105.792-153.627
ATOM    462  C   LEU    29     133.060 109.861-155.651
ATOM    463  O   LEU    29     133.890 110.521-156.270
ATOM    464  N   GLY    30     132.023 110.415-155.009
ATOM    466  CA  GLY    30     131.761 111.850-154.970
ATOM    469  C   GLY    30     131.246 112.419-156.299
ATOM    470  O   GLY    30     131.485 113.592-156.580
ATOM    471  N   ILE    31     130.582 111.592-157.123
ATOM    473  CA  ILE    31     130.003 111.979-158.409
ATOM    475  CB  ILE    31     129.550 110.715-159.185
ATOM    477  CG2 ILE    31     128.918 111.117-160.533
ATOM    481  CG1 ILE    31     130.698 109.705-159.423
ATOM    484  CD1 ILE    31     130.184 108.322-159.844
ATOM    488  C   ILE    31     128.802 112.913-158.143
ATOM    489  O   ILE    31     127.912 112.525-157.388
ATOM    490  N   PRO    32     128.725 114.111-158.757
ATOM    491  CD  PRO    32     129.747 114.724-159.592
ATOM    494  CG  PRO    32     129.137 116.017-160.135
ATOM    497  CB  PRO    32     128.093 116.378-159.080
ATOM    500  CA  PRO    32     127.584 115.012-158.612
ATOM    502  C   PRO    32     126.379 114.547-159.447
ATOM    503  O   PRO    32     126.526 113.820-160.430
ATOM    504  N   TYR    33     125.189 115.025-159.063
ATOM    506  CA  TYR    33     123.922 114.779-159.756
ATOM    508  CB  TYR    33     123.214 113.569-159.126
ATOM    511  CG  TYR    33     122.695 113.797-157.715
ATOM    512  CD1 TYR    33     123.489 113.464-156.603
ATOM    514  CE1 TYR    33     122.989 113.637-155.301
ATOM    516  CZ  TYR    33     121.712 114.206-155.103
ATOM    517  OH  TYR    33     121.234 114.386-153.841
ATOM    519  CE2 TYR    33     120.927 114.573-156.219
ATOM    521  CD2 TYR    33     121.412 114.347-157.516
ATOM    523  C   TYR    33     123.006 116.013-159.735
ATOM    524  O   TYR    33     121.964 116.010-160.391
ATOM    525  N   ALA    34     123.398 117.061-158.994
ATOM    527  CA  ALA    34     122.655 118.299-158.832
ATOM    529  CB  ALA    34     121.688 118.149-157.651
ATOM    533  C   ALA    34     123.616 119.463-158.569
ATOM    534  O   ALA    34     124.750 119.268-158.126
ATOM    535  N   LYS    35     123.120 120.683-158.806
ATOM    537  CA  LYS    35     123.781 121.929-158.442
ATOM    539  CB  LYS    35     123.053 123.112-159.104
ATOM    542  CG  LYS    35     123.207 123.072-160.632
ATOM    545  CD  LYS    35     122.618 124.325-161.287
ATOM    548  CE  LYS    35     122.895 124.299-162.791
ATOM    551  NZ  LYS    35     122.434 125.533-163.445
ATOM    555  C   LYS    35     123.815 122.086-156.915
ATOM    556  O   LYS    35     122.964 121.544-156.204
ATOM    557  N   LYS    36     124.808 122.846-156.432
ATOM    559  CA  LYS    36     125.094 123.034-155.012
ATOM    561  CB  LYS    36     126.350 123.906-154.844
ATOM    564  CG  LYS    36     127.600 123.258-155.462
ATOM    567  CD  LYS    36     128.850 124.116-155.221
ATOM    570  CE  LYS    36     130.093 123.494-155.865
ATOM    573  NZ  LYS    36     130.524 122.268-155.172
ATOM    577  C   LYS    36     123.883 123.673-154.303
ATOM    578  O   LYS    36     123.365 124.675-154.801
ATOM    579  N   PRO    37     123.423 123.124-153.157
ATOM    580  CD  PRO    37     123.953 121.937-152.501
ATOM    583  CG  PRO    37     123.143 121.770-151.217
ATOM    586  CB  PRO    37     121.805 122.411-151.568
ATOM    589  CA  PRO    37     122.218 123.581-152.465
ATOM    591  C   PRO    37     122.402 124.882-151.659
ATOM    592  O   PRO    37     121.482 125.286-150.947
ATOM    593  N   ILE    38     123.576 125.526-151.770
ATOM    595  CA  ILE    38     123.948 126.761-151.085
ATOM    597  CB  ILE    38     125.362 127.213-151.529
ATOM    599  CG2 ILE    38     126.413 126.212-151.012
ATOM    603  CG1 ILE    38     125.478 127.428-153.060
ATOM    606  CD1 ILE    38     126.816 128.017-153.522
ATOM    610  C   ILE    38     122.908 127.875-151.279
ATOM    611  O   ILE    38     122.338 128.021-152.363
ATOM    612  N   GLY    39     122.712 128.671-150.216
ATOM    614  CA  GLY    39     121.915 129.893-150.179
ATOM    617  C   GLY    39     120.468 129.719-150.645
ATOM    618  O   GLY    39     119.606 129.355-149.847
ATOM    619  N   ASP    40     120.213 130.022-151.926
ATOM    621  CA  ASP    40     118.888 130.062-152.538
ATOM    623  CB  ASP    40     119.041 130.606-153.966
ATOM    626  CG  ASP    40     117.709 130.655-154.717
ATOM    627  OD1 ASP    40     116.875 131.511-154.346
ATOM    628  OD2 ASP    40     117.544 129.833-155.647
ATOM    629  C   ASP    40     118.184 128.697-152.557
ATOM    630  O   ASP    40     117.003 128.632-152.215
ATOM    631  N   LEU    41     118.892 127.621-152.941
ATOM    633  CA  LEU    41     118.320 126.279-153.079
ATOM    635  CB  LEU    41     119.319 125.348-153.796
ATOM    638  CG  LEU    41     118.864 124.897-155.196
ATOM    640  CD1 LEU    41     118.766 126.073-156.182
ATOM    644  CD2 LEU    41     119.843 123.849-155.747
ATOM    648  C   LEU    41     117.899 125.656-151.737
ATOM    649  O   LEU    41     117.171 124.666-151.751
ATOM    650  N   ARG    42     118.350 126.221-150.606
ATOM    652  CA  ARG    42     118.082 125.752-149.251
ATOM    654  CB  ARG    42     118.755 126.743-148.293
ATOM    657  CG  ARG    42     118.874 126.216-146.861
ATOM    660  CD  ARG    42     119.471 127.262-145.913
ATOM    663  NE  ARG    42     120.872 127.571-146.231
ATOM    665  CZ  ARG    42     121.685 128.347-145.492
ATOM    666  NH1 ARG    42     121.262 128.926-144.360
ATOM    669  NH2 ARG    42     122.945 128.547-145.892
ATOM    672  C   ARG    42     116.573 125.640-148.992
ATOM    673  O   ARG    42     115.807 126.502-149.418
ATOM    674  N   PHE    43     116.163 124.578-148.277
ATOM    676  CA  PHE    43     114.775 124.215-147.958
ATOM    678  CB  PHE    43     114.085 125.285-147.098
ATOM    681  CG  PHE    43     114.936 125.983-146.066
ATOM    682  CD1 PHE    43     115.514 125.234-145.027
ATOM    684  CE1 PHE    43     116.255 125.883-144.028
ATOM    686  CZ  PHE    43     116.431 127.276-144.086
ATOM    688  CE2 PHE    43     115.873 128.024-145.134
ATOM    690  CD2 PHE    43     115.120 127.378-146.125
ATOM    692  C   PHE    43     113.880 123.891-149.167
ATOM    693  O   PHE    43     112.684 123.649-148.984
ATOM    694  N   ARG    44     114.440 123.896-150.383
ATOM    696  CA  ARG    44     113.714 123.772-151.640
ATOM    698  CB  ARG    44     113.781 125.114-152.401
ATOM    701  CG  ARG    44     112.465 125.424-153.131
ATOM    704  CD  ARG    44     112.595 126.548-154.167
ATOM    707  NE  ARG    44     113.014 127.835-153.582
ATOM    709  CZ  ARG    44     114.123 128.529-153.904
ATOM    710  NH1 ARG    44     115.046 128.049-154.750
ATOM    713  NH2 ARG    44     114.309 129.742-153.371
ATOM    716  C   ARG    44     114.326 122.630-152.454
ATOM    717  O   ARG    44     115.481 122.256-152.238
ATOM    718  N   HID    45     113.554 122.092-153.406
ATOM    720  CA  HID    45     114.005 121.046-154.319
ATOM    722  CB  HID    45     112.854 120.669-155.266
ATOM    725  CG  HID    45     112.270 121.834-156.030
ATOM    726  ND1 HID    45     111.172 122.578-155.659
ATOM    728  CE1 HID    45     110.997 123.536-156.586
ATOM    730  NE2 HID    45     111.930 123.451-157.549
ATOM    731  CD2 HID    45     112.740 122.366-157.200
ATOM    733  C   HID    45     115.265 121.490-155.093
ATOM    734  O   HID    45     115.403 122.678-155.397
ATOM    735  N   PRO    46     116.187 120.562-155.422
ATOM    736  CD  PRO    46     116.109 119.134-155.154
ATOM    739  CG  PRO    46     117.294 118.493-155.872
ATOM    742  CB  PRO    46     118.304 119.634-155.937
ATOM    745  CA  PRO    46     117.417 120.866-156.145
ATOM    747  C   PRO    46     117.140 121.133-157.633
ATOM    748  O   PRO    46     116.007 121.012-158.102
ATOM    749  N   ARG    47     118.205 121.464-158.375
ATOM    751  CA  ARG    47     118.179 121.689-159.818
ATOM    753  CB  ARG    47     118.427 123.174-160.126
ATOM    756  CG  ARG    47     117.257 124.057-159.668
ATOM    759  CD  ARG    47     117.493 125.518-160.056
ATOM    762  NE  ARG    47     116.367 126.361-159.621
ATOM    764  CZ  ARG    47     116.449 127.557-159.009
ATOM    765  NH1 ARG    47     117.626 128.135-158.726
ATOM    768  NH2 ARG    47     115.321 128.194-158.677
ATOM    771  C   ARG    47     119.247 120.800-160.471
ATOM    772  O   ARG    47     120.299 120.587-159.869
ATOM    773  N   PRO    48     119.002 120.270-161.686
ATOM    774  CD  PRO    48     117.824 120.499-162.512
ATOM    777  CG  PRO    48     118.120 119.842-163.858
ATOM    780  CB  PRO    48     119.080 118.714-163.482
ATOM    783  CA  PRO    48     119.888 119.302-162.321
ATOM    785  C   PRO    48     121.179 119.963-162.807
ATOM    786  O   PRO    48     121.169 121.101-163.283
ATOM    787  N   ILE    49     122.281 119.206-162.718
ATOM    789  CA  ILE    49     123.560 119.556-163.320
ATOM    791  CB  ILE    49     124.730 119.066-162.429
ATOM    793  CG2 ILE    49     124.825 117.536-162.256
ATOM    797  CG1 ILE    49     126.054 119.649-162.960
ATOM    800  CD1 ILE    49     127.246 119.432-162.023
ATOM    804  C   ILE    49     123.556 119.017-164.756
ATOM    805  O   ILE    49     123.682 117.814-164.977
ATOM    806  N   ASP    50     123.345 119.914-165.731
ATOM    808  CA  ASP    50     123.264 119.558-167.145
ATOM    810  CB  ASP    50     122.587 120.703-167.915
ATOM    813  CG  ASP    50     122.401 120.370-169.397
ATOM    814  OD1 ASP    50     121.678 119.389-169.679
ATOM    815  OD2 ASP    50     122.985 121.101-170.226
ATOM    816  C   ASP    50     124.648 119.258-167.733
ATOM    817  O   ASP    50     124.763 118.368-168.571
ATOM    818  N   ARG    51     125.685 119.975-167.277
ATOM    820  CA  ARG    51     127.068 119.837-167.723
ATOM    822  CB  ARG    51     127.367 120.828-168.871
ATOM    825  CG  ARG    51     126.689 120.538-170.219
ATOM    828  CD  ARG    51     127.145 119.208-170.829
ATOM    831  NE  ARG    51     126.629 119.025-172.195
ATOM    833  CZ  ARG    51     125.412 118.557-172.532
ATOM    834  NH1 ARG    51     124.506 118.200-171.611
ATOM    837  NH2 ARG    51     125.096 118.445-173.828
ATOM    840  C   ARG    51     128.020 120.137-166.561
ATOM    841  O   ARG    51     127.656 120.806-165.592
ATOM    842  N   TRP    52     129.275 119.700-166.723
ATOM    844  CA  TRP    52     130.409 120.133-165.915
ATOM    846  CB  TRP    52     130.656 119.149-164.759
ATOM    849  CG  TRP    52     130.807 117.691-165.084
ATOM    850  CD1 TRP    52     131.977 117.073-165.345
ATOM    852  NE1 TRP    52     131.776 115.726-165.543
ATOM    854  CE2 TRP    52     130.447 115.393-165.405
ATOM    855  CZ2 TRP    52     129.748 114.179-165.498
ATOM    857  CH2 TRP    52     128.363 114.168-165.271
ATOM    859  CZ3 TRP    52     127.695 115.368-164.961
ATOM    861  CE3 TRP    52     128.403 116.582-164.885
ATOM    863  CD2 TRP    52     129.798 116.630-165.105
ATOM    864  C   TRP    52     131.626 120.390-166.821
ATOM    865  O   TRP    52     131.652 119.968-167.979
ATOM    866  N   ASP    53     132.591 121.160-166.291
ATOM    868  CA  ASP    53     133.616 121.907-167.034
ATOM    870  CB  ASP    53     134.218 122.960-166.085
ATOM    873  CG  ASP    53     135.039 122.340-164.950
ATOM    874  OD1 ASP    53     134.415 121.964-163.934
ATOM    875  OD2 ASP    53     136.276 122.255-165.113
ATOM    876  C   ASP    53     134.718 121.067-167.714
ATOM    877  O   ASP    53     135.707 121.626-168.188
ATOM    878  N   THR    54     134.551 119.739-167.765
ATOM    880  CA  THR    54     135.461 118.769-168.375
ATOM    882  CB  THR    54     135.182 117.387-167.765
ATOM    884  CG2 THR    54     135.472 117.393-166.262
ATOM    888  OG1 THR    54     133.846 116.988-168.000
ATOM    890  C   THR    54     135.380 118.740-169.918
ATOM    891  O   THR    54     135.680 117.717-170.535
ATOM    892  N   THR    55     134.933 119.849-170.528
ATOM    894  CA  THR    55     134.609 120.001-171.945
ATOM    896  CB  THR    55     133.830 121.320-172.145
ATOM    898  CG2 THR    55     132.526 121.365-171.336
ATOM    902  OG1 THR    55     134.633 122.431-171.795
ATOM    904  C   THR    55     135.818 119.942-172.900
ATOM    905  O   THR    55     135.617 120.071-174.109
ATOM    906  N   THR    56     137.047 119.736-172.392
ATOM    908  CA  THR    56     138.268 119.624-173.193
ATOM    910  CB  THR    56     139.176 120.861-173.007
ATOM    912  CG2 THR    56     138.460 122.188-173.292
ATOM    916  OG1 THR    56     139.729 120.908-171.707
ATOM    918  C   THR    56     139.017 118.323-172.844
ATOM    919  O   THR    56     138.810 117.779-171.757
ATOM    920  N   PRO    57     139.905 117.821-173.732
ATOM    921  CD  PRO    57     140.127 118.299-175.090
ATOM    924  CG  PRO    57     140.810 117.150-175.824
ATOM    927  CB  PRO    57     141.626 116.484-174.721
ATOM    930  CA  PRO    57     140.773 116.673-173.458
ATOM    932  C   PRO    57     141.689 116.846-172.236
ATOM    933  O   PRO    57     142.144 115.848-171.676
ATOM    934  N   GLU    58     141.959 118.098-171.838
ATOM    936  CA  GLU    58     142.895 118.464-170.778
ATOM    938  CB  GLU    58     143.542 119.815-171.132
ATOM    941  CG  GLU    58     144.362 119.758-172.430
ATOM    944  CD  GLU    58     145.055 121.090-172.706
ATOM    945  OE1 GLU    58     144.445 121.915-173.421
ATOM    946  OE2 GLU    58     146.184 121.263-172.196
ATOM    947  C   GLU    58     142.229 118.540-169.391
ATOM    948  O   GLU    58     142.912 118.868-168.420
ATOM    949  N   THR    59     140.922 118.247-169.287
ATOM    951  CA  THR    59     140.140 118.378-168.057
ATOM    953  CB  THR    59     139.324 119.687-168.062
ATOM    955  CG2 THR    59     140.209 120.932-167.948
ATOM    959  OG1 THR    59     138.531 119.795-169.227
ATOM    961  C   THR    59     139.228 117.160-167.868
ATOM    962  O   THR    59     138.591 116.684-168.811
ATOM    963  N   ILE    60     139.182 116.674-166.619
ATOM    965  CA  ILE    60     138.430 115.499-166.188
ATOM    967  CB  ILE    60     139.214 114.212-166.541
ATOM    969  CG2 ILE    60     140.586 114.126-165.844
ATOM    973  CG1 ILE    60     138.352 112.966-166.251
ATOM    976  CD1 ILE    60     138.838 111.735-167.021
ATOM    980  C   ILE    60     138.116 115.622-164.688
ATOM    981  O   ILE    60     138.952 116.079-163.906
ATOM    982  N   LEU    61     136.893 115.229-164.300
ATOM    984  CA  LEU    61     136.372 115.401-162.951
ATOM    986  CB  LEU    61     134.834 115.478-162.998
ATOM    989  CG  LEU    61     134.139 115.612-161.629
ATOM    991  CD1 LEU    61     134.579 116.865-160.856
ATOM    995  CD2 LEU    61     132.617 115.644-161.826
ATOM    999  C   LEU    61     136.866 114.247-162.081
ATOM   1000  O   LEU    61     136.560 113.083-162.343
ATOM   1001  N   ASN    62     137.627 114.595-161.038
ATOM   1003  CA  ASN    62     138.166 113.649-160.077
ATOM   1005  CB  ASN    62     139.178 114.379-159.182
ATOM   1008  CG  ASN    62     139.916 113.426-158.243
ATOM   1009  OD1 ASN    62     140.259 112.313-158.631
ATOM   1010  ND2 ASN    62     140.170 113.857-157.005
ATOM   1013  C   ASN    62     137.023 113.035-159.261
ATOM   1014  O   ASN    62     136.273 113.759-158.601
ATOM   1015  N   CYS    63     136.912 111.699-159.313
ATOM   1017  CA  CYS    63     135.902 110.915-158.609
ATOM   1019  CB  CYS    63     134.703 110.590-159.523
ATOM   1022  SG  CYS    63     133.741 112.076-159.912
ATOM   1024  C   CYS    63     136.566 109.656-158.031
ATOM   1025  O   CYS    63     136.212 108.532-158.388
ATOM   1026  N   THR    64     137.562 109.865-157.157
ATOM   1028  CA  THR    64     138.443 108.825-156.617
ATOM   1030  CB  THR    64     139.874 109.001-157.169
ATOM   1032  CG2 THR    64     139.945 108.977-158.703
ATOM   1036  OG1 THR    64     140.452 110.196-156.685
ATOM   1038  C   THR    64     138.462 108.816-155.079
ATOM   1039  O   THR    64     139.147 107.975-154.494
ATOM   1040  N   THR    65     137.726 109.735-154.431
ATOM   1042  CA  THR    65     137.701 109.928-152.981
ATOM   1044  CB  THR    65     138.631 111.092-152.574
ATOM   1046  CG2 THR    65     140.113 110.776-152.804
ATOM   1050  OG1 THR    65     138.299 112.279-153.270
ATOM   1052  C   THR    65     136.261 110.208-152.510
ATOM   1053  O   THR    65     135.483 110.790-153.271
ATOM   1054  N   PRO    66     135.896 109.828-151.265
ATOM   1055  CD  PRO    66     136.748 109.143-150.306
ATOM   1058  CG  PRO    66     135.879 108.749-149.115
ATOM   1061  CB  PRO    66     134.518 109.410-149.334
ATOM   1064  CA  PRO    66     134.560 110.061-150.724
ATOM   1066  C   PRO    66     134.221 111.563-150.628
ATOM   1067  O   PRO    66     135.120 112.369-150.377
ATOM   1068  N   PRO    67     132.937 111.945-150.774
ATOM   1069  CD  PRO    67     131.827 111.074-151.135
ATOM   1072  CG  PRO    67     130.562 111.912-150.985
ATOM   1075  CB  PRO    67     131.066 113.330-151.240
ATOM   1078  CA  PRO    67     132.474 113.326-150.631
ATOM   1080  C   PRO    67     132.450 113.787-149.162
ATOM   1081  O   PRO    67     132.596 112.985-148.240
ATOM   1082  N   ASN    68     132.223 115.093-148.958
ATOM   1084  CA  ASN    68     131.899 115.668-147.653
ATOM   1086  CB  ASN    68     131.890 117.204-147.754
ATOM   1089  CG  ASN    68     133.278 117.827-147.932
ATOM   1090  OD1 ASN    68     134.299 117.226-147.600
ATOM   1091  ND2 ASN    68     133.311 119.053-148.457
ATOM   1094  C   ASN    68     130.518 115.188-147.203
ATOM   1095  O   ASN    68     129.584 115.161-148.006
ATOM   1096  N   THR    69     130.380 114.874-145.905
ATOM   1098  CA  THR    69     129.086 114.618-145.273
ATOM   1100  CB  THR    69     129.256 114.186-143.801
ATOM   1102  CG2 THR    69     129.986 112.848-143.653
ATOM   1106  OG1 THR    69     129.940 115.168-143.053
ATOM   1108  C   THR    69     128.191 115.864-145.346
ATOM   1109  O   THR    69     128.686 116.988-145.445
ATOM   1110  N   CYX    70     126.870 115.660-145.244
ATOM   1112  CA  CYX    70     125.928 116.752-145.038
ATOM   1114  CB  CYX    70     124.495 116.285-145.298
ATOM   1117  SG  CYX    70     124.146 115.763-146.997
ATOM   1118  C   CYX    70     126.057 117.287-143.611
ATOM   1119  O   CYX    70     126.257 116.517-142.670
ATOM   1120  N   VAL    71     125.907 118.609-143.463
ATOM   1122  CA  VAL    71     125.832 119.273-142.169
ATOM   1124  CB  VAL    71     125.995 120.795-142.358
ATOM   1126  CG1 VAL    71     124.861 121.453-143.157
ATOM   1130  CG2 VAL    71     126.127 121.503-141.006
ATOM   1134  C   VAL    71     124.546 118.838-141.451
ATOM   1135  O   VAL    71     123.465 118.804-142.045
ATOM   1136  N   GLN    72     124.704 118.440-140.182
ATOM   1138  CA  GLN    72     123.726 117.646-139.443
ATOM   1140  CB  GLN    72     123.888 116.162-139.845
ATOM   1143  CG  GLN    72     125.251 115.552-139.465
ATOM   1146  CD  GLN    72     125.355 114.086-139.890
ATOM   1147  OE1 GLN    72     125.314 113.193-139.048
ATOM   1148  NE2 GLN    72     125.495 113.831-141.193
ATOM   1151  C   GLN    72     123.878 117.841-137.926
ATOM   1152  O   GLN    72     124.787 118.533-137.463
ATOM   1153  N   ILE    73     122.992 117.181-137.166
ATOM   1155  CA  ILE    73     122.975 117.158-135.705
ATOM   1157  CB  ILE    73     121.641 117.679-135.091
ATOM   1159  CG2 ILE    73     121.937 119.024-134.408
ATOM   1163  CG1 ILE    73     120.460 117.782-136.089
ATOM   1166  CD1 ILE    73     119.096 118.025-135.432
ATOM   1170  C   ILE    73     123.388 115.760-135.230
ATOM   1171  O   ILE    73     122.563 114.937-134.834
ATOM   1172  N   PHE    74     124.703 115.512-135.300
ATOM   1174  CA  PHE    74     125.365 114.327-134.771
ATOM   1176  CB  PHE    74     126.820 114.312-135.264
ATOM   1179  CG  PHE    74     127.653 115.524-134.882
ATOM   1180  CD1 PHE    74     127.751 116.622-135.760
ATOM   1182  CE1 PHE    74     128.518 117.746-135.403
ATOM   1184  CZ  PHE    74     129.189 117.776-134.168
ATOM   1186  CE2 PHE    74     129.097 116.681-133.291
ATOM   1188  CD2 PHE    74     128.336 115.555-133.651
ATOM   1190  C   PHE    74     125.280 114.266-133.236
ATOM   1191  O   PHE    74     125.070 115.282-132.568
ATOM   1192  N   ASP    75     125.447 113.054-132.693
ATOM   1194  CA  ASP    75     125.267 112.739-131.279
ATOM   1196  CB  ASP    75     125.238 111.205-131.129
ATOM   1199  CG  ASP    75     124.509 110.671-129.891
ATOM   1200  OD1 ASP    75     124.303 109.439-129.875
ATOM   1201  OD2 ASP    75     124.150 111.465-128.995
ATOM   1202  C   ASP    75     126.378 113.359-130.418
ATOM   1203  O   ASP    75     127.532 113.440-130.839
ATOM   1204  N   THR    76     126.013 113.749-129.189
ATOM   1206  CA  THR    76     126.897 114.314-128.168
ATOM   1208  CB  THR    76     126.740 115.850-128.100
ATOM   1210  CG2 THR    76     127.154 116.560-129.397
ATOM   1214  OG1 THR    76     125.408 116.207-127.784
ATOM   1216  C   THR    76     126.627 113.689-126.787
ATOM   1217  O   THR    76     127.461 113.825-125.892
ATOM   1218  N   LEU    77     125.490 112.993-126.620
ATOM   1220  CA  LEU    77     125.113 112.264-125.412
ATOM   1222  CB  LEU    77     123.574 112.192-125.379
ATOM   1225  CG  LEU    77     122.958 111.819-124.015
ATOM   1227  CD1 LEU    77     123.265 112.874-122.939
ATOM   1231  CD2 LEU    77     121.435 111.682-124.171
ATOM   1235  C   LEU    77     125.737 110.855-125.382
ATOM   1236  O   LEU    77     125.898 110.280-124.306
ATOM   1237  N   PHE    78     126.116 110.331-126.559
ATOM   1239  CA  PHE    78     126.827 109.071-126.764
ATOM   1241  CB  PHE    78     125.824 107.933-127.037
ATOM   1244  CG  PHE    78     124.800 107.678-125.945
ATOM   1245  CD1 PHE    78     125.129 106.856-124.850
ATOM   1247  CE1 PHE    78     124.177 106.603-123.847
ATOM   1249  CZ  PHE    78     122.894 107.173-123.934
ATOM   1251  CE2 PHE    78     122.563 107.993-125.028
ATOM   1253  CD2 PHE    78     123.513 108.245-126.032
ATOM   1255  C   PHE    78     127.851 109.235-127.908
ATOM   1256  O   PHE    78     128.167 108.271-128.606
ATOM   1257  N   GLY    79     128.357 110.466-128.113
ATOM   1259  CA  GLY    79     129.295 110.837-129.170
ATOM   1262  C   GLY    79     130.737 110.354-128.953
ATOM   1263  O   GLY    79     131.649 110.909-129.565
ATOM   1264  N   ASP    80     130.943 109.337-128.102
ATOM   1266  CA  ASP    80     132.222 108.676-127.852
ATOM   1268  CB  ASP    80     132.877 109.327-126.622
ATOM   1271  CG  ASP    80     134.286 108.797-126.354
ATOM   1272  OD1 ASP    80     134.439 108.057-125.357
ATOM   1273  OD2 ASP    80     135.188 109.141-127.150
ATOM   1274  C   ASP    80     132.035 107.158-127.657
ATOM   1275  O   ASP    80     132.994 106.402-127.821
ATOM   1276  N   PHE    81     130.807 106.709-127.348
ATOM   1278  CA  PHE    81     130.433 105.305-127.212
ATOM   1280  CB  PHE    81     129.049 105.250-126.552
ATOM   1283  CG  PHE    81     128.470 103.856-126.408
ATOM   1284  CD1 PHE    81     129.037 102.944-125.497
ATOM   1286  CE1 PHE    81     128.511 101.645-125.379
ATOM   1288  CZ  PHE    81     127.415 101.258-126.167
ATOM   1290  CE2 PHE    81     126.845 102.167-127.071
ATOM   1292  CD2 PHE    81     127.368 103.465-127.191
ATOM   1294  C   PHE    81     130.413 104.619-128.596
ATOM   1295  O   PHE    81     129.800 105.172-129.509
ATOM   1296  N   PRO    82     131.038 103.430-128.772
ATOM   1297  CD  PRO    82     131.850 102.743-127.774
ATOM   1300  CG  PRO    82     132.689 101.719-128.531
ATOM   1303  CB  PRO    82     131.811 101.379-129.728
ATOM   1306  CA  PRO    82     131.121 102.709-130.049
ATOM   1308  C   PRO    82     129.794 102.431-130.772
ATOM   1309  O   PRO    82     129.790 102.341-132.000
ATOM   1310  N   GLY    83     128.685 102.300-130.028
ATOM   1312  CA  GLY    83     127.373 101.956-130.565
ATOM   1315  C   GLY    83     126.549 103.167-131.020
ATOM   1316  O   GLY    83     125.343 103.023-131.219
ATOM   1317  N   ALA    84     127.174 104.345-131.170
ATOM   1319  CA  ALA    84     126.511 105.576-131.591
ATOM   1321  CB  ALA    84     125.939 106.276-130.357
ATOM   1325  C   ALA    84     127.440 106.518-132.372
ATOM   1326  O   ALA    84     126.943 107.347-133.136
ATOM   1327  N   THR    85     128.767 106.367-132.233
ATOM   1329  CA  THR    85     129.761 107.014-133.095
ATOM   1331  CB  THR    85     131.168 106.905-132.477
ATOM   1333  CG2 THR    85     131.310 107.778-131.227
ATOM   1337  OG1 THR    85     131.491 105.564-132.162
ATOM   1339  C   THR    85     129.767 106.418-134.512
ATOM   1340  O   THR    85     130.226 107.079-135.445
ATOM   1341  N   MET    86     129.239 105.193-134.674
ATOM   1343  CA  MET    86     129.069 104.499-135.948
ATOM   1345  CB  MET    86     128.810 103.009-135.663
ATOM   1348  CG  MET    86     127.461 102.766-134.972
ATOM   1351  SD  MET    86     127.120 101.053-134.497
ATOM   1352  CE  MET    86     127.103 100.243-136.114
ATOM   1356  C   MET    86     127.963 105.103-136.839
ATOM   1357  O   MET    86     127.776 104.629-137.960
ATOM   1358  N   TRP    87     127.253 106.138-136.359
ATOM   1360  CA  TRP    87     126.177 106.834-137.066
ATOM   1362  CB  TRP    87     124.854 106.660-136.303
ATOM   1365  CG  TRP    87     124.488 105.272-135.857
ATOM   1366  CD1 TRP    87     124.185 104.925-134.586
ATOM   1368  NE1 TRP    87     123.894 103.582-134.515
ATOM   1370  CE2 TRP    87     123.957 102.986-135.755
ATOM   1371  CZ2 TRP    87     123.719 101.677-136.202
ATOM   1373  CH2 TRP    87     123.876 101.382-137.565
ATOM   1375  CZ3 TRP    87     124.277 102.392-138.455
ATOM   1377  CE3 TRP    87     124.502 103.705-138.001
ATOM   1379  CD2 TRP    87     124.347 104.041-136.638
ATOM   1380  C   TRP    87     126.489 108.332-137.244
ATOM   1381  O   TRP    87     125.807 109.005-138.017
ATOM   1382  N   ASN    88     127.519 108.843-136.547
ATOM   1384  CA  ASN    88     128.011 110.215-136.652
ATOM   1386  CB  ASN    88     128.716 110.584-135.333
ATOM   1389  CG  ASN    88     127.794 110.570-134.107
ATOM   1390  OD1 ASN    88     126.569 110.559-134.223
ATOM   1391  ND2 ASN    88     128.393 110.575-132.915
ATOM   1394  C   ASN    88     128.987 110.346-137.842
ATOM   1395  O   ASN    88     129.536 109.330-138.273
ATOM   1396  N   PRO    89     129.241 111.570-138.361
ATOM   1397  CD  PRO    89     128.583 112.810-137.977
ATOM   1400  CG  PRO    89     128.880 113.814-139.088
ATOM   1403  CB  PRO    89     130.256 113.371-139.566
ATOM   1406  CA  PRO    89     130.187 111.844-139.446
ATOM   1408  C   PRO    89     131.591 111.261-139.241
ATOM   1409  O   PRO    89     132.021 111.021-138.111
ATOM   1410  N   ASN    90     132.311 111.097-140.359
ATOM   1412  CA  ASN    90     133.690 110.610-140.405
ATOM   1414  CB  ASN    90     133.669 109.083-140.604
ATOM   1417  CG  ASN    90     135.015 108.413-140.313
ATOM   1418  OD1 ASN    90     135.699 108.760-139.350
ATOM   1419  ND2 ASN    90     135.402 107.443-141.145
ATOM   1422  C   ASN    90     134.519 111.344-141.483
ATOM   1423  O   ASN    90     135.692 111.029-141.680
ATOM   1424  N   SER    91     133.923 112.352-142.141
ATOM   1426  CA  SER    91     134.593 113.339-142.986
ATOM   1428  CB  SER    91     134.589 112.868-144.452
ATOM   1431  OG  SER    91     133.297 112.873-145.019
ATOM   1433  C   SER    91     133.917 114.714-142.787
ATOM   1434  O   SER    91     132.813 114.763-142.240
ATOM   1435  N   PRO    92     134.558 115.837-143.185
ATOM   1436  CD  PRO    92     135.869 115.899-143.817
ATOM   1439  CG  PRO    92     136.344 117.343-143.668
ATOM   1442  CB  PRO    92     135.036 118.127-143.668
ATOM   1445  CA  PRO    92     134.075 117.195-142.923
ATOM   1447  C   PRO    92     132.626 117.439-143.356
ATOM   1448  O   PRO    92     132.218 117.014-144.437
ATOM   1449  N   VAL    93     131.867 118.146-142.505
ATOM   1451  CA  VAL    93     130.502 118.583-142.791
ATOM   1453  CB  VAL    93     129.720 118.882-141.491
ATOM   1455  CG1 VAL    93     129.334 117.583-140.766
ATOM   1459  CG2 VAL    93     130.445 119.828-140.516
ATOM   1463  C   VAL    93     130.508 119.807-143.714
ATOM   1464  O   VAL    93     131.369 120.681-143.603
ATOM   1465  N   SER    94     129.508 119.859-144.603
ATOM   1467  CA  SER    94     129.245 120.947-145.539
ATOM   1469  CB  SER    94     130.119 120.795-146.794
ATOM   1472  OG  SER    94     131.469 121.120-146.533
ATOM   1474  C   SER    94     127.775 120.897-145.963
ATOM   1475  O   SER    94     127.198 119.816-146.083
ATOM   1476  N   GLU    95     127.194 122.069-146.260
ATOM   1478  CA  GLU    95     125.897 122.174-146.926
ATOM   1480  CB  GLU    95     125.484 123.654-146.984
ATOM   1483  CG  GLU    95     124.106 123.857-147.637
ATOM   1486  CD  GLU    95     123.593 125.299-147.599
ATOM   1487  OE1 GLU    95     124.402 126.216-147.336
ATOM   1488  OE2 GLU    95     122.382 125.463-147.866
ATOM   1489  C   GLU    95     125.963 121.542-148.325
ATOM   1490  O   GLU    95     125.032 120.838-148.717
ATOM   1491  N   ASP    96     127.084 121.748-149.035
ATOM   1493  CA  ASP    96     127.435 121.063-150.270
ATOM   1495  CB  ASP    96     128.633 121.785-150.909
ATOM   1498  CG  ASP    96     129.162 121.074-152.155
ATOM   1499  OD1 ASP    96     128.329 120.700-153.010
ATOM   1500  OD2 ASP    96     130.400 120.920-152.232
ATOM   1501  C   ASP    96     127.736 119.591-149.963
ATOM   1502  O   ASP    96     128.802 119.264-149.439
ATOM   1503  N   CYX    97     126.772 118.714-150.280
ATOM   1505  CA  CYX    97     126.832 117.285-149.989
ATOM   1507  CB  CYX    97     126.415 117.046-148.531
ATOM   1510  SG  CYX    97     124.660 117.349-148.173
ATOM   1511  C   CYX    97     125.962 116.444-150.942
ATOM   1512  O   CYX    97     125.761 115.258-150.678
ATOM   1513  N   LEU    98     125.428 117.036-152.024
ATOM   1515  CA  LEU    98     124.592 116.341-153.000
ATOM   1517  CB  LEU    98     123.642 117.322-153.714
ATOM   1520  CG  LEU    98     122.724 118.140-152.778
ATOM   1522  CD1 LEU    98     121.712 118.926-153.626
ATOM   1526  CD2 LEU    98     121.970 117.299-151.736
ATOM   1530  C   LEU    98     125.483 115.559-153.973
ATOM   1531  O   LEU    98     125.851 116.052-155.040
ATOM   1532  N   TYR    99     125.839 114.331-153.564
ATOM   1534  CA  TYR    99     126.735 113.425-154.274
ATOM   1536  CB  TYR    99     128.154 113.564-153.699
ATOM   1539  CG  TYR    99     128.769 114.942-153.852
ATOM   1540  CD1 TYR    99     128.908 115.792-152.737
ATOM   1542  CE1 TYR    99     129.477 117.070-152.887
ATOM   1544  CZ  TYR    99     129.919 117.498-154.161
ATOM   1545  OH  TYR    99     130.486 118.728-154.317
ATOM   1547  CE2 TYR    99     129.777 116.644-155.279
ATOM   1549  CD2 TYR    99     129.200 115.374-155.119
ATOM   1551  C   TYR    99     126.256 111.974-154.142
ATOM   1552  O   TYR    99     125.402 111.658-153.312
ATOM   1553  N   ILE   100     126.855 111.090-154.954
ATOM   1555  CA  ILE   100     126.635 109.647-154.936
ATOM   1557  CB  ILE   100     125.644 109.198-156.047
ATOM   1559  CG2 ILE   100     124.269 109.866-155.886
ATOM   1563  CG1 ILE   100     126.204 109.405-157.472
ATOM   1566  CD1 ILE   100     125.320 108.822-158.579
ATOM   1570  C   ILE   100     127.974 108.903-155.038
ATOM   1571  O   ILE   100     129.013 109.485-155.349
ATOM   1572  N   ASN   101     127.905 107.586-154.812
ATOM   1574  CA  ASN   101     128.998 106.630-154.917
ATOM   1576  CB  ASN   101     129.461 106.226-153.505
ATOM   1579  CG  ASN   101     130.003 107.387-152.662
ATOM   1580  OD1 ASN   101     130.750 108.232-153.149
ATOM   1581  ND2 ASN   101     129.631 107.431-151.380
ATOM   1584  C   ASN   101     128.478 105.398-155.669
ATOM   1585  O   ASN   101     127.289 105.089-155.604
ATOM   1586  N   VAL   102     129.375 104.680-156.355
ATOM   1588  CA  VAL   102     129.069 103.439-157.066
ATOM   1590  CB  VAL   102     128.517 103.736-158.485
ATOM   1592  CG1 VAL   102     129.490 104.519-159.382
ATOM   1596  CG2 VAL   102     128.093 102.457-159.227
ATOM   1600  C   VAL   102     130.314 102.544-157.081
ATOM   1601  O   VAL   102     131.442 103.029-157.176
ATOM   1602  N   VAL   103     130.080 101.228-156.988
ATOM   1604  CA  VAL   103     131.097 100.185-156.937
ATOM   1606  CB  VAL   103     131.372  99.743-155.476
ATOM   1608  CG1 VAL   103     132.624  98.853-155.386
ATOM   1612  CG2 VAL   103     131.591 100.932-154.521
ATOM   1616  C   VAL   103     130.618  99.027-157.822
ATOM   1617  O   VAL   103     129.419  98.751-157.907
ATOM   1618  N   VAL   104     131.572  98.370-158.495
ATOM   1620  CA  VAL   104     131.340  97.488-159.635
ATOM   1622  CB  VAL   104     131.702  98.218-160.960
ATOM   1624  CG1 VAL   104     131.001  97.549-162.150
ATOM   1628  CG2 VAL   104     131.372  99.724-160.993
ATOM   1632  C   VAL   104     132.236  96.244-159.474
ATOM   1633  O   VAL   104     133.397  96.403-159.094
ATOM   1634  N   PRO   105     131.768  95.024-159.806
ATOM   1635  CD  PRO   105     130.375  94.666-160.020
ATOM   1638  CG  PRO   105     130.326  93.145-159.925
ATOM   1641  CB  PRO   105     131.699  92.717-160.438
ATOM   1644  CA  PRO   105     132.631  93.856-160.005
ATOM   1646  C   PRO   105     133.727  94.094-161.060
ATOM   1647  O   PRO   105     133.634  95.022-161.865
ATOM   1648  N   LYS   106     134.745  93.222-161.079
ATOM   1650  CA  LYS   106     135.844  93.269-162.041
ATOM   1652  CB  LYS   106     136.984  94.129-161.469
ATOM   1655  CG  LYS   106     138.026  94.494-162.537
ATOM   1658  CD  LYS   106     139.199  95.258-161.906
ATOM   1661  CE  LYS   106     140.178  95.801-162.949
ATOM   1664  NZ  LYS   106     139.620  96.947-163.688
ATOM   1668  C   LYS   106     136.304  91.825-162.331
ATOM   1669  O   LYS   106     136.681  91.132-161.383
ATOM   1670  N   PRO   107     136.311  91.353-163.599
ATOM   1671  CD  PRO   107     136.847  90.043-163.940
ATOM   1674  CG  PRO   107     137.099  90.073-165.444
ATOM   1677  CB  PRO   107     135.993  90.995-165.948
ATOM   1680  CA  PRO   107     135.824  92.014-164.814
ATOM   1682  C   PRO   107     134.365  92.479-164.725
ATOM   1683  O   PRO   107     133.550  91.875-164.026
ATOM   1684  N   ARG   108     134.061  93.573-165.436
ATOM   1686  CA  ARG   108     132.803  94.299-165.296
ATOM   1688  CB  ARG   108     132.961  95.727-165.840
ATOM   1691  CG  ARG   108     133.915  96.560-164.975
ATOM   1694  CD  ARG   108     134.031  97.992-165.497
ATOM   1697  NE  ARG   108     134.980  98.753-164.677
ATOM   1699  CZ  ARG   108     135.590  99.895-165.033
ATOM   1700  NH1 ARG   108     135.332 100.500-166.202
ATOM   1703  NH2 ARG   108     136.480 100.435-164.194
ATOM   1706  C   ARG   108     131.646  93.593-166.027
ATOM   1707  O   ARG   108     131.859  93.031-167.103
ATOM   1708  N   PRO   109     130.412  93.678-165.490
ATOM   1709  CD  PRO   109     130.107  94.209-164.167
ATOM   1712  CG  PRO   109     128.590  94.226-164.049
ATOM   1715  CB  PRO   109     128.163  93.126-165.017
ATOM   1718  CA  PRO   109     129.183  93.248-166.156
ATOM   1720  C   PRO   109     128.736  94.251-167.240
ATOM   1721  O   PRO   109     129.448  95.211-167.544
ATOM   1722  N   GLN   110     127.543  94.024-167.815
ATOM   1724  CA  GLN   110     126.932  94.865-168.847
ATOM   1726  CB  GLN   110     127.077  94.195-170.226
ATOM   1729  CG  GLN   110     128.532  94.033-170.694
ATOM   1732  CD  GLN   110     128.642  93.445-172.106
ATOM   1733  OE1 GLN   110     127.680  92.914-172.660
ATOM   1734  NE2 GLN   110     129.835  93.538-172.698
ATOM   1737  C   GLN   110     125.440  95.118-168.577
ATOM   1738  O   GLN   110     124.908  96.117-169.061
ATOM   1739  N   ASN   111     124.774  94.235-167.813
ATOM   1741  CA  ASN   111     123.337  94.289-167.551
ATOM   1743  CB  ASN   111     122.596  93.639-168.738
ATOM   1746  CG  ASN   111     121.113  94.017-168.794
ATOM   1747  OD1 ASN   111     120.767  95.197-168.771
ATOM   1748  ND2 ASN   111     120.233  93.015-168.877
ATOM   1751  C   ASN   111     122.984  93.638-166.195
ATOM   1752  O   ASN   111     121.885  93.106-166.028
ATOM   1753  N   ALA   112     123.921  93.658-165.232
ATOM   1755  CA  ALA   112     123.734  93.121-163.885
ATOM   1757  CB  ALA   112     125.054  93.217-163.110
ATOM   1761  C   ALA   112     122.626  93.847-163.113
ATOM   1762  O   ALA   112     122.271  94.986-163.423
ATOM   1763  N   ALA   113     122.130  93.182-162.060
ATOM   1765  CA  ALA   113     121.254  93.768-161.053
ATOM   1767  CB  ALA   113     120.851  92.677-160.059
ATOM   1771  C   ALA   113     121.943  94.930-160.324
ATOM   1772  O   ALA   113     123.171  95.021-160.293
ATOM   1773  N   VAL   114     121.125  95.801-159.719
ATOM   1775  CA  VAL   114     121.556  97.033-159.064
ATOM   1777  CB  VAL   114     121.280  98.248-159.990
ATOM   1779  CG1 VAL   114     121.736  99.574-159.357
ATOM   1783  CG2 VAL   114     121.945  98.117-161.374
ATOM   1787  C   VAL   114     120.818  97.147-157.721
ATOM   1788  O   VAL   114     119.670  96.722-157.597
ATOM   1789  N   MET   115     121.489  97.755-156.732
ATOM   1791  CA  MET   115     120.971  98.067-155.402
ATOM   1793  CB  MET   115     121.480  97.035-154.380
ATOM   1796  CG  MET   115     120.920  95.625-154.611
ATOM   1799  SD  MET   115     121.457  94.375-153.408
ATOM   1800  CE  MET   115     120.546  94.905-151.932
ATOM   1804  C   MET   115     121.431  99.483-155.024
ATOM   1805  O   MET   115     122.511  99.908-155.437
ATOM   1806  N   VAL   116     120.611 100.213-154.249
ATOM   1808  CA  VAL   116     120.791 101.644-153.988
ATOM   1810  CB  VAL   116     119.905 102.501-154.930
ATOM   1812  CG1 VAL   116     120.204 103.996-154.724
ATOM   1816  CG2 VAL   116     120.087 102.172-156.424
ATOM   1820  C   VAL   116     120.477 101.932-152.516
ATOM   1821  O   VAL   116     119.329 101.816-152.084
ATOM   1822  N   TRP   117     121.516 102.315-151.760
ATOM   1824  CA  TRP   117     121.453 102.554-150.325
ATOM   1826  CB  TRP   117     122.860 102.452-149.718
ATOM   1829  CG  TRP   117     122.879 102.598-148.227
ATOM   1830  CD1 TRP   117     123.472 103.587-147.519
ATOM   1832  NE1 TRP   117     123.201 103.429-146.178
ATOM   1834  CE2 TRP   117     122.402 102.328-145.948
ATOM   1835  CZ2 TRP   117     121.841 101.761-144.796
ATOM   1837  CH2 TRP   117     121.063 100.598-144.916
ATOM   1839  CZ3 TRP   117     120.833 100.032-146.179
ATOM   1841  CE3 TRP   117     121.378 100.626-147.328
ATOM   1843  CD2 TRP   117     122.189 101.775-147.243
ATOM   1844  C   TRP   117     120.835 103.916-149.988
ATOM   1845  O   TRP   117     121.013 104.890-150.722
ATOM   1846  N   ILE   118     120.157 103.965-148.830
ATOM   1848  CA  ILE   118     119.527 105.142-148.242
ATOM   1850  CB  ILE   118     118.024 105.229-148.641
ATOM   1852  CG2 ILE   118     117.403 106.517-148.072
ATOM   1856  CG1 ILE   118     117.834 105.159-150.174
ATOM   1859  CD1 ILE   118     116.412 105.414-150.687
ATOM   1863  C   ILE   118     119.717 105.018-146.722
ATOM   1864  O   ILE   118     119.042 104.219-146.079
ATOM   1865  N   PHE   119     120.643 105.793-146.137
ATOM   1867  CA  PHE   119     120.892 105.800-144.692
ATOM   1869  CB  PHE   119     122.168 106.604-144.388
ATOM   1872  CG  PHE   119     122.153 108.056-144.828
ATOM   1873  CD1 PHE   119     121.528 109.038-144.035
ATOM   1875  CE1 PHE   119     121.534 110.384-144.441
ATOM   1877  CZ  PHE   119     122.178 110.755-145.635
ATOM   1879  CE2 PHE   119     122.804 109.776-146.424
ATOM   1881  CD2 PHE   119     122.789 108.429-146.027
ATOM   1883  C   PHE   119     119.677 106.300-143.885
ATOM   1884  O   PHE   119     118.694 106.783-144.449
ATOM   1885  N   GLY   120     119.756 106.186-142.551
ATOM   1887  CA  GLY   120     118.672 106.521-141.640
ATOM   1890  C   GLY   120     119.056 107.681-140.734
ATOM   1891  O   GLY   120     118.953 108.839-141.137
ATOM   1892  N   GLY   121     119.476 107.350-139.505
ATOM   1894  CA  GLY   121     119.852 108.311-138.477
ATOM   1897  C   GLY   121     118.679 109.134-137.927
ATOM   1898  O   GLY   121     118.925 110.144-137.270
ATOM   1899  N   GLY   122     117.426 108.726-138.195
ATOM   1901  CA  GLY   122     116.224 109.361-137.669
ATOM   1904  C   GLY   122     115.861 110.683-138.356
ATOM   1905  O   GLY   122     115.220 111.519-137.720
ATOM   1906  N   PHE   123     116.283 110.889-139.617
ATOM   1908  CA  PHE   123     116.209 112.167-140.332
ATOM   1910  CB  PHE   123     114.753 112.521-140.704
ATOM   1913  CG  PHE   123     114.023 111.530-141.589
ATOM   1914  CD1 PHE   123     114.409 111.380-142.935
ATOM   1916  CE1 PHE   123     113.692 110.524-143.785
ATOM   1918  CZ  PHE   123     112.582 109.813-143.295
ATOM   1920  CE2 PHE   123     112.197 109.952-141.950
ATOM   1922  CD2 PHE   123     112.914 110.811-141.097
ATOM   1924  C   PHE   123     116.926 113.312-139.586
ATOM   1925  O   PHE   123     116.457 114.450-139.608
ATOM   1926  N   TYR   124     118.050 113.014-138.912
ATOM   1928  CA  TYR   124     118.871 114.014-138.228
ATOM   1930  CB  TYR   124     118.385 114.194-136.778
ATOM   1933  CG  TYR   124     118.586 113.034-135.812
ATOM   1934  CD1 TYR   124     117.477 112.296-135.354
ATOM   1936  CE1 TYR   124     117.647 111.254-134.423
ATOM   1938  CZ  TYR   124     118.939 110.951-133.931
ATOM   1939  OH  TYR   124     119.110 109.954-133.015
ATOM   1941  CE2 TYR   124     120.051 111.699-134.380
ATOM   1943  CD2 TYR   124     119.869 112.737-135.309
ATOM   1945  C   TYR   124     120.377 113.720-138.302
ATOM   1946  O   TYR   124     121.168 114.581-137.918
ATOM   1947  N   SER   125     120.776 112.539-138.799
ATOM   1949  CA  SER   125     122.173 112.150-138.968
ATOM   1951  CB  SER   125     122.741 111.647-137.627
ATOM   1954  OG  SER   125     122.067 110.497-137.162
ATOM   1956  C   SER   125     122.334 111.108-140.087
ATOM   1957  O   SER   125     121.353 110.661-140.685
ATOM   1958  N   GLY   126     123.592 110.739-140.367
ATOM   1960  CA  GLY   126     123.970 109.725-141.344
ATOM   1963  C   GLY   126     124.475 110.348-142.647
ATOM   1964  O   GLY   126     124.159 111.497-142.961
ATOM   1965  N   SER   127     125.251 109.559-143.404
ATOM   1967  CA  SER   127     125.846 109.933-144.687
ATOM   1969  CB  SER   127     127.109 110.772-144.443
ATOM   1972  OG  SER   127     126.756 112.122-144.232
ATOM   1974  C   SER   127     126.198 108.687-145.509
ATOM   1975  O   SER   127     126.267 107.577-144.983
ATOM   1976  N   ALA   128     126.450 108.897-146.810
ATOM   1978  CA  ALA   128     126.861 107.870-147.768
ATOM   1980  CB  ALA   128     126.670 108.433-149.181
ATOM   1984  C   ALA   128     128.312 107.380-147.580
ATOM   1985  O   ALA   128     128.783 106.582-148.391
ATOM   1986  N   THR   129     129.018 107.847-146.537
ATOM   1988  CA  THR   129     130.463 107.675-146.361
ATOM   1990  CB  THR   129     131.154 109.051-146.339
ATOM   1992  CG2 THR   129     130.948 109.834-147.640
ATOM   1996  OG1 THR   129     130.693 109.826-145.248
ATOM   1998  C   THR   129     130.829 106.879-145.098
ATOM   1999  O   THR   129     132.010 106.591-144.900
ATOM   2000  N   LEU   130     129.848 106.527-144.251
ATOM   2002  CA  LEU   130     130.093 105.819-142.998
ATOM   2004  CB  LEU   130     128.872 105.932-142.068
ATOM   2007  CG  LEU   130     128.388 107.376-141.801
ATOM   2009  CD1 LEU   130     127.287 107.362-140.730
ATOM   2013  CD2 LEU   130     129.517 108.320-141.352
ATOM   2017  C   LEU   130     130.464 104.354-143.266
ATOM   2018  O   LEU   130     129.947 103.731-144.196
ATOM   2019  N   ASP   131     131.381 103.825-142.441
ATOM   2021  CA  ASP   131     132.018 102.520-142.617
ATOM   2023  CB  ASP   131     133.202 102.437-141.639
ATOM   2026  CG  ASP   131     134.049 101.180-141.844
ATOM   2027  OD1 ASP   131     133.968 100.286-140.973
ATOM   2028  OD2 ASP   131     134.764 101.135-142.870
ATOM   2029  C   ASP   131     131.061 101.331-142.418
ATOM   2030  O   ASP   131     131.312 100.255-142.958
ATOM   2031  N   ILE   132     129.963 101.526-141.671
ATOM   2033  CA  ILE   132     128.907 100.536-141.463
ATOM   2035  CB  ILE   132     127.986 101.013-140.310
ATOM   2037  CG2 ILE   132     127.416 102.424-140.556
ATOM   2041  CG1 ILE   132     126.816 100.054-139.994
ATOM   2044  CD1 ILE   132     127.250  98.638-139.595
ATOM   2048  C   ILE   132     128.138 100.218-142.765
ATOM   2049  O   ILE   132     127.592  99.121-142.888
ATOM   2050  N   TYR   133     128.133 101.137-143.744
ATOM   2052  CA  TYR   133     127.429 100.984-145.019
ATOM   2054  CB  TYR   133     126.750 102.313-145.394
ATOM   2057  CG  TYR   133     125.903 102.973-144.316
ATOM   2058  CD1 TYR   133     125.030 102.213-143.512
ATOM   2060  CE1 TYR   133     124.258 102.840-142.519
ATOM   2062  CZ  TYR   133     124.334 104.241-142.339
ATOM   2063  OH  TYR   133     123.579 104.855-141.381
ATOM   2065  CE2 TYR   133     125.194 105.003-143.160
ATOM   2067  CD2 TYR   133     125.976 104.367-144.140
ATOM   2069  C   TYR   133     128.356 100.519-146.158
ATOM   2070  O   TYR   133     127.912 100.485-147.307
ATOM   2071  N   ASP   134     129.628 100.196-145.863
ATOM   2073  CA  ASP   134     130.653  99.905-146.862
ATOM   2075  CB  ASP   134     132.004  99.678-146.171
ATOM   2078  CG  ASP   134     133.119  99.521-147.204
ATOM   2079  OD1 ASP   134     133.544  98.366-147.427
ATOM   2080  OD2 ASP   134     133.517 100.563-147.769
ATOM   2081  C   ASP   134     130.262  98.694-147.735
ATOM   2082  O   ASP   134     130.048  97.609-147.192
ATOM   2083  N   PRO   135     130.154  98.859-149.070
ATOM   2084  CD  PRO   135     130.346 100.109-149.797
ATOM   2087  CG  PRO   135     130.013  99.811-151.256
ATOM   2090  CB  PRO   135     129.029  98.651-151.136
ATOM   2093  CA  PRO   135     129.616  97.843-149.972
ATOM   2095  C   PRO   135     130.662  96.846-150.504
ATOM   2096  O   PRO   135     130.268  95.925-151.215
ATOM   2097  N   LYS   136     131.965  97.030-150.224
ATOM   2099  CA  LYS   136     133.040  96.328-150.933
ATOM   2101  CB  LYS   136     134.411  96.933-150.593
ATOM   2104  CG  LYS   136     134.539  98.402-151.034
ATOM   2107  CD  LYS   136     136.002  98.872-151.096
ATOM   2110  CE  LYS   136     136.767  98.736-149.774
ATOM   2113  NZ  LYS   136     136.279  99.678-148.754
ATOM   2117  C   LYS   136     133.075  94.808-150.699
ATOM   2118  O   LYS   136     133.615  94.095-151.543
ATOM   2119  N   ILE   137     132.500  94.303-149.597
ATOM   2121  CA  ILE   137     132.401  92.867-149.335
ATOM   2123  CB  ILE   137     132.260  92.619-147.812
ATOM   2125  CG2 ILE   137     132.104  91.119-147.500
ATOM   2129  CG1 ILE   137     133.429  93.207-146.986
ATOM   2132  CD1 ILE   137     134.825  92.658-147.319
ATOM   2136  C   ILE   137     131.217  92.273-150.118
ATOM   2137  O   ILE   137     131.359  91.201-150.703
ATOM   2138  N   LEU   138     130.072  92.974-150.143
ATOM   2140  CA  LEU   138     128.829  92.527-150.771
ATOM   2142  CB  LEU   138     127.696  93.434-150.251
ATOM   2145  CG  LEU   138     126.272  93.065-150.720
ATOM   2147  CD1 LEU   138     125.861  91.660-150.278
ATOM   2151  CD2 LEU   138     125.269  94.085-150.156
ATOM   2155  C   LEU   138     128.903  92.549-152.308
ATOM   2156  O   LEU   138     128.307  91.686-152.953
ATOM   2157  N   VAL   139     129.641  93.512-152.886
ATOM   2159  CA  VAL   139     129.818  93.682-154.330
ATOM   2161  CB  VAL   139     130.385  95.102-154.598
ATOM   2163  CG1 VAL   139     131.908  95.163-154.442
ATOM   2167  CG2 VAL   139     130.001  95.649-155.979
ATOM   2171  C   VAL   139     130.704  92.574-154.938
ATOM   2172  O   VAL   139     130.676  92.380-156.152
ATOM   2173  N   SER   140     131.478  91.859-154.103
ATOM   2175  CA  SER   140     132.421  90.820-154.514
ATOM   2177  CB  SER   140     133.736  90.991-153.739
ATOM   2180  OG  SER   140     134.341  92.233-154.014
ATOM   2182  C   SER   140     131.862  89.420-154.241
ATOM   2183  O   SER   140     132.129  88.501-155.014
ATOM   2184  N   GLU   141     131.089  89.260-153.155
ATOM   2186  CA  GLU   141     130.559  87.977-152.706
ATOM   2188  CB  GLU   141     130.160  88.120-151.225
ATOM   2191  CG  GLU   141     129.754  86.803-150.546
ATOM   2194  CD  GLU   141     130.863  85.750-150.583
ATOM   2195  OE1 GLU   141     131.898  85.984-149.922
ATOM   2196  OE2 GLU   141     130.656  84.724-151.267
ATOM   2197  C   GLU   141     129.374  87.504-153.563
ATOM   2198  O   GLU   141     129.173  86.296-153.685
ATOM   2199  N   GLU   142     128.614  88.436-154.166
ATOM   2201  CA  GLU   142     127.359  88.165-154.870
ATOM   2203  CB  GLU   142     126.176  88.378-153.902
ATOM   2206  CG  GLU   142     125.963  87.219-152.913
ATOM   2209  CD  GLU   142     125.530  85.925-153.612
ATOM   2210  OE1 GLU   142     124.326  85.817-153.932
ATOM   2211  OE2 GLU   142     126.406  85.059-153.820
ATOM   2212  C   GLU   142     127.202  88.999-156.158
ATOM   2213  O   GLU   142     126.138  88.944-156.772
ATOM   2214  N   ASN   143     128.260  89.704-156.595
ATOM   2216  CA  ASN   143     128.419  90.356-157.903
ATOM   2218  CB  ASN   143     128.818  89.317-158.970
ATOM   2221  CG  ASN   143     127.707  88.322-159.326
ATOM   2222  OD1 ASN   143     126.680  88.696-159.887
ATOM   2223  ND2 ASN   143     127.912  87.043-158.999
ATOM   2226  C   ASN   143     127.303  91.320-158.362
ATOM   2227  O   ASN   143     127.283  91.698-159.534
ATOM   2228  N   VAL   144     126.401  91.753-157.467
ATOM   2230  CA  VAL   144     125.492  92.867-157.731
ATOM   2232  CB  VAL   144     124.396  92.978-156.643
ATOM   2234  CG1 VAL   144     123.443  91.775-156.700
ATOM   2238  CG2 VAL   144     124.948  93.131-155.212
ATOM   2242  C   VAL   144     126.306  94.165-157.823
ATOM   2243  O   VAL   144     127.320  94.308-157.140
ATOM   2244  N   ILE   145     125.834  95.123-158.633
ATOM   2246  CA  ILE   145     126.292  96.508-158.563
ATOM   2248  CB  ILE   145     125.985  97.251-159.888
ATOM   2250  CG2 ILE   145     126.210  98.773-159.773
ATOM   2254  CG1 ILE   145     126.868  96.647-161.005
ATOM   2257  CD1 ILE   145     126.688  97.306-162.374
ATOM   2261  C   ILE   145     125.623  97.149-157.342
ATOM   2262  O   ILE   145     124.473  96.846-157.019
ATOM   2263  N   LEU   146     126.360  98.052-156.686
ATOM   2265  CA  LEU   146     125.942  98.741-155.475
ATOM   2267  CB  LEU   146     126.686  98.147-154.268
ATOM   2270  CG  LEU   146     125.912  96.946-153.692
ATOM   2272  CD1 LEU   146     126.864  95.945-153.037
ATOM   2276  CD2 LEU   146     124.856  97.411-152.677
ATOM   2280  C   LEU   146     126.206 100.233-155.618
ATOM   2281  O   LEU   146     127.175 100.656-156.246
ATOM   2282  N   VAL   147     125.304 101.011-155.013
ATOM   2284  CA  VAL   147     125.213 102.460-155.114
ATOM   2286  CB  VAL   147     124.144 102.861-156.172
ATOM   2288  CG1 VAL   147     124.152 104.365-156.501
ATOM   2292  CG2 VAL   147     124.277 102.115-157.515
ATOM   2296  C   VAL   147     124.855 102.983-153.713
ATOM   2297  O   VAL   147     124.286 102.259-152.895
ATOM   2298  N   SER   148     125.175 104.254-153.452
ATOM   2300  CA  SER   148     124.766 104.991-152.265
ATOM   2302  CB  SER   148     125.835 104.816-151.177
ATOM   2305  OG  SER   148     125.420 105.393-149.960
ATOM   2307  C   SER   148     124.578 106.461-152.645
ATOM   2308  O   SER   148     125.230 106.947-153.568
ATOM   2309  N   MET   149     123.688 107.168-151.933
ATOM   2311  CA  MET   149     123.350 108.558-152.230
ATOM   2313  CB  MET   149     122.144 108.625-153.184
ATOM   2316  CG  MET   149     120.851 107.976-152.678
ATOM   2319  SD  MET   149     119.525 108.052-153.913
ATOM   2320  CE  MET   149     118.212 107.170-153.046
ATOM   2324  C   MET   149     123.153 109.381-150.955
ATOM   2325  O   MET   149     122.916 108.836-149.874
ATOM   2326  N   GLN   150     123.299 110.705-151.109
ATOM   2328  CA  GLN   150     123.540 111.637-150.015
ATOM   2330  CB  GLN   150     125.055 111.887-149.926
ATOM   2333  CG  GLN   150     125.487 112.512-148.595
ATOM   2336  CD  GLN   150     127.011 112.545-148.470
ATOM   2337  OE1 GLN   150     127.584 111.873-147.615
ATOM   2338  NE2 GLN   150     127.679 113.313-149.334
ATOM   2341  C   GLN   150     122.746 112.925-150.238
ATOM   2342  O   GLN   150     122.705 113.465-151.344
ATOM   2343  N   TYR   151     122.081 113.370-149.165
ATOM   2345  CA  TYR   151     120.956 114.301-149.208
ATOM   2347  CB  TYR   151     119.677 113.514-149.557
ATOM   2350  CG  TYR   151     119.502 112.212-148.793
ATOM   2351  CD1 TYR   151     118.985 112.223-147.484
ATOM   2353  CE1 TYR   151     118.913 111.033-146.743
ATOM   2355  CZ  TYR   151     119.355 109.820-147.320
ATOM   2356  OH  TYR   151     119.321 108.670-146.594
ATOM   2358  CE2 TYR   151     119.845 109.801-148.645
ATOM   2360  CD2 TYR   151     119.918 110.998-149.376
ATOM   2362  C   TYR   151     120.791 115.012-147.860
ATOM   2363  O   TYR   151     121.198 114.499-146.816
ATOM   2364  N   ARG   152     120.158 116.194-147.901
ATOM   2366  CA  ARG   152     119.907 117.051-146.743
ATOM   2368  CB  ARG   152     119.363 118.404-147.236
ATOM   2371  CG  ARG   152     120.461 119.229-147.934
ATOM   2374  CD  ARG   152     119.900 120.471-148.633
ATOM   2377  NE  ARG   152     119.204 120.117-149.878
ATOM   2379  CZ  ARG   152     118.464 120.953-150.625
ATOM   2380  NH1 ARG   152     118.265 122.227-150.263
ATOM   2383  NH2 ARG   152     117.916 120.501-151.760
ATOM   2386  C   ARG   152     118.938 116.393-145.749
ATOM   2387  O   ARG   152     118.058 115.622-146.136
ATOM   2388  N   VAL   153     119.109 116.734-144.462
ATOM   2390  CA  VAL   153     118.390 116.165-143.318
ATOM   2392  CB  VAL   153     119.251 115.091-142.599
ATOM   2394  CG1 VAL   153     119.515 113.870-143.493
ATOM   2398  CG2 VAL   153     120.587 115.639-142.061
ATOM   2402  C   VAL   153     117.973 117.277-142.343
ATOM   2403  O   VAL   153     118.429 118.415-142.460
ATOM   2404  N   ALA   154     117.123 116.926-141.362
ATOM   2406  CA  ALA   154     116.550 117.834-140.368
ATOM   2408  CB  ALA   154     117.603 118.140-139.288
ATOM   2412  C   ALA   154     115.916 119.074-141.028
ATOM   2413  O   ALA   154     115.354 118.963-142.118
ATOM   2414  N   SER   155     115.971 120.240-140.367
ATOM   2416  CA  SER   155     115.392 121.486-140.862
ATOM   2418  CB  SER   155     115.530 122.576-139.792
ATOM   2421  OG  SER   155     116.883 122.877-139.508
ATOM   2423  C   SER   155     115.991 121.968-142.194
ATOM   2424  O   SER   155     115.315 122.695-142.914
ATOM   2425  N   LEU   156     117.222 121.558-142.541
ATOM   2427  CA  LEU   156     117.880 121.936-143.793
ATOM   2429  CB  LEU   156     119.359 121.513-143.706
ATOM   2432  CG  LEU   156     120.271 122.025-144.839
ATOM   2434  CD1 LEU   156     120.386 123.555-144.850
ATOM   2438  CD2 LEU   156     121.670 121.422-144.670
ATOM   2442  C   LEU   156     117.192 121.324-145.030
ATOM   2443  O   LEU   156     117.351 121.855-146.130
ATOM   2444  N   GLY   157     116.414 120.242-144.851
ATOM   2446  CA  GLY   157     115.827 119.454-145.928
ATOM   2449  C   GLY   157     114.334 119.151-145.749
ATOM   2450  O   GLY   157     113.796 118.411-146.570
ATOM   2451  N   PHE   158     113.662 119.696-144.718
ATOM   2453  CA  PHE   158     112.254 119.413-144.420
ATOM   2455  CB  PHE   158     112.153 118.219-143.451
ATOM   2458  CG  PHE   158     112.692 116.899-143.971
ATOM   2459  CD1 PHE   158     112.122 116.317-145.117
ATOM   2461  CE1 PHE   158     112.647 115.126-145.641
ATOM   2463  CZ  PHE   158     113.727 114.490-145.005
ATOM   2465  CE2 PHE   158     114.281 115.050-143.841
ATOM   2467  CD2 PHE   158     113.761 116.249-143.320
ATOM   2469  C   PHE   158     111.487 120.620-143.849
ATOM   2470  O   PHE   158     110.298 120.474-143.558
ATOM   2471  N   LEU   159     112.122 121.799-143.701
ATOM   2473  CA  LEU   159     111.451 123.019-143.248
ATOM   2475  CB  LEU   159     112.461 124.176-143.138
ATOM   2478  CG  LEU   159     111.870 125.544-142.729
ATOM   2480  CD1 LEU   159     111.230 125.513-141.334
ATOM   2484  CD2 LEU   159     112.963 126.619-142.748
ATOM   2488  C   LEU   159     110.289 123.374-144.182
ATOM   2489  O   LEU   159     110.412 123.299-145.405
ATOM   2490  N   TYR   160     109.177 123.794-143.568
ATOM   2492  CA  TYR   160     107.931 124.165-144.220
ATOM   2494  CB  TYR   160     106.940 123.006-144.063
ATOM   2497  CG  TYR   160     105.561 123.248-144.648
ATOM   2498  CD1 TYR   160     105.292 122.886-145.981
ATOM   2500  CE1 TYR   160     104.014 123.089-146.527
ATOM   2502  CZ  TYR   160     102.991 123.657-145.733
ATOM   2503  OH  TYR   160     101.752 123.861-146.262
ATOM   2505  CE2 TYR   160     103.261 124.022-144.394
ATOM   2507  CD2 TYR   160     104.543 123.819-143.857
ATOM   2509  C   TYR   160     107.411 125.454-143.577
ATOM   2510  O   TYR   160     107.578 125.674-142.375
ATOM   2511  N   PHE   161     106.781 126.301-144.400
ATOM   2513  CA  PHE   161     106.341 127.642-144.021
ATOM   2515  CB  PHE   161     107.535 128.613-144.147
ATOM   2518  CG  PHE   161     108.079 129.128-142.825
ATOM   2519  CD1 PHE   161     107.233 129.810-141.931
ATOM   2521  CE1 PHE   161     107.742 130.329-140.728
ATOM   2523  CZ  PHE   161     109.106 130.185-140.425
ATOM   2525  CE2 PHE   161     109.952 129.491-141.306
ATOM   2527  CD2 PHE   161     109.440 128.960-142.503
ATOM   2529  C   PHE   161     105.098 128.082-144.824
ATOM   2530  O   PHE   161     104.821 129.279-144.924
ATOM   2531  N   ASP   162     104.335 127.114-145.363
ATOM   2533  CA  ASP   162     103.086 127.314-146.099
ATOM   2535  CB  ASP   162     101.960 127.695-145.116
ATOM   2538  CG  ASP   162     100.564 127.641-145.742
ATOM   2539  OD1 ASP   162     100.203 126.561-146.260
ATOM   2540  OD2 ASP   162      99.872 128.680-145.682
ATOM   2541  C   ASP   162     103.247 128.240-147.320
ATOM   2542  O   ASP   162     102.416 129.114-147.571
ATOM   2543  N   THR   163     104.341 128.040-148.070
ATOM   2545  CA  THR   163     104.619 128.706-149.340
ATOM   2547  CB  THR   163     105.289 130.074-149.083
ATOM   2549  CG2 THR   163     106.652 129.976-148.386
ATOM   2553  OG1 THR   163     105.452 130.778-150.298
ATOM   2555  C   THR   163     105.468 127.782-150.230
ATOM   2556  O   THR   163     106.221 126.943-149.733
ATOM   2557  N   GLU   164     105.342 127.955-151.555
ATOM   2559  CA  GLU   164     106.082 127.198-152.565
ATOM   2561  CB  GLU   164     105.429 127.413-153.942
ATOM   2564  CG  GLU   164     105.567 128.846-154.485
ATOM   2567  CD  GLU   164     104.794 129.025-155.791
ATOM   2568  OE1 GLU   164     105.259 128.472-156.813
ATOM   2569  OE2 GLU   164     103.750 129.712-155.749
ATOM   2570  C   GLU   164     107.586 127.531-152.601
ATOM   2571  O   GLU   164     108.355 126.773-153.194
ATOM   2572  N   ASP   165     108.000 128.640-151.970
ATOM   2574  CA  ASP   165     109.392 129.048-151.816
ATOM   2576  CB  ASP   165     109.400 130.523-151.385
ATOM   2579  CG  ASP   165     110.805 131.086-151.173
ATOM   2580  OD1 ASP   165     111.046 131.597-150.057
ATOM   2581  OD2 ASP   165     111.612 131.004-152.126
ATOM   2582  C   ASP   165     110.146 128.163-150.806
ATOM   2583  O   ASP   165     111.364 128.037-150.903
ATOM   2584  N   VAL   166     109.427 127.527-149.870
ATOM   2586  CA  VAL   166     109.957 126.610-148.863
ATOM   2588  CB  VAL   166     110.458 127.390-147.618
ATOM   2590  CG1 VAL   166     109.529 128.518-147.149
ATOM   2594  CG2 VAL   166     110.784 126.471-146.431
ATOM   2598  C   VAL   166     108.887 125.521-148.622
ATOM   2599  O   VAL   166     108.151 125.574-147.635
ATOM   2600  N   PRO   167     108.736 124.569-149.569
ATOM   2601  CD  PRO   167     109.535 124.440-150.785
ATOM   2604  CG  PRO   167     108.929 123.292-151.587
ATOM   2607  CB  PRO   167     107.487 123.263-151.084
ATOM   2610  CA  PRO   167     107.645 123.596-149.596
ATOM   2612  C   PRO   167     107.925 122.315-148.785
ATOM   2613  O   PRO   167     107.065 121.436-148.751
ATOM   2614  N   GLY   168     109.111 122.180-148.168
ATOM   2616  CA  GLY   168     109.537 120.958-147.492
ATOM   2619  C   GLY   168     109.832 119.815-148.471
ATOM   2620  O   GLY   168     109.816 120.002-149.689
ATOM   2621  N   ASN   169     110.106 118.624-147.911
ATOM   2623  CA  ASN   169     110.497 117.401-148.626
ATOM   2625  CB  ASN   169     109.274 116.767-149.319
ATOM   2628  CG  ASN   169     108.162 116.421-148.333
ATOM   2629  OD1 ASN   169     108.382 115.687-147.373
ATOM   2630  ND2 ASN   169     106.961 116.948-148.572
ATOM   2633  C   ASN   169     111.691 117.577-149.581
ATOM   2634  O   ASN   169     111.857 116.773-150.497
ATOM   2635  N   ALA   170     112.520 118.613-149.376
ATOM   2637  CA  ALA   170     113.721 118.885-150.161
ATOM   2639  CB  ALA   170     114.316 120.220-149.706
ATOM   2643  C   ALA   170     114.771 117.764-150.074
ATOM   2644  O   ALA   170     115.616 117.679-150.963
ATOM   2645  N   GLY   171     114.697 116.900-149.046
ATOM   2647  CA  GLY   171     115.585 115.762-148.839
ATOM   2650  C   GLY   171     115.099 114.487-149.538
ATOM   2651  O   GLY   171     115.931 113.652-149.887
ATOM   2652  N   LEU   172     113.785 114.355-149.786
ATOM   2654  CA  LEU   172     113.222 113.312-150.644
ATOM   2656  CB  LEU   172     111.775 112.990-150.226
ATOM   2659  CG  LEU   172     111.610 112.454-148.786
ATOM   2661  CD1 LEU   172     110.123 112.228-148.475
ATOM   2665  CD2 LEU   172     112.379 111.145-148.543
ATOM   2669  C   LEU   172     113.256 113.722-152.125
ATOM   2670  O   LEU   172     113.176 112.849-152.985
ATOM   2671  N   PHE   173     113.396 115.025-152.421
ATOM   2673  CA  PHE   173     113.633 115.555-153.760
ATOM   2675  CB  PHE   173     113.138 117.010-153.838
ATOM   2678  CG  PHE   173     111.743 117.183-154.411
ATOM   2679  CD1 PHE   173     111.511 116.877-155.766
ATOM   2681  CE1 PHE   173     110.243 117.088-156.334
ATOM   2683  CZ  PHE   173     109.204 117.618-155.549
ATOM   2685  CE2 PHE   173     109.432 117.927-154.197
ATOM   2687  CD2 PHE   173     110.699 117.713-153.629
ATOM   2689  C   PHE   173     115.120 115.478-154.147
ATOM   2690  O   PHE   173     115.423 115.425-155.340
ATOM   2691  N   ASP   174     116.037 115.435-153.164
ATOM   2693  CA  ASP   174     117.441 115.100-153.390
ATOM   2695  CB  ASP   174     118.263 115.399-152.127
ATOM   2698  CG  ASP   174     118.470 116.881-151.823
ATOM   2699  OD1 ASP   174     118.576 117.672-152.786
ATOM   2700  OD2 ASP   174     118.557 117.197-150.616
ATOM   2701  C   ASP   174     117.584 113.619-153.747
ATOM   2702  O   ASP   174     118.363 113.287-154.640
ATOM   2703  N   GLN   175     116.814 112.740-153.085
ATOM   2705  CA  GLN   175     116.772 111.316-153.392
ATOM   2707  CB  GLN   175     116.037 110.555-152.280
ATOM   2710  CG  GLN   175     116.849 110.483-150.979
ATOM   2713  CD  GLN   175     116.056 109.830-149.845
ATOM   2714  OE1 GLN   175     115.289 108.897-150.073
ATOM   2715  NE2 GLN   175     116.226 110.323-148.617
ATOM   2718  C   GLN   175     116.084 111.049-154.735
ATOM   2719  O   GLN   175     116.443 110.076-155.393
ATOM   2720  N   LEU   176     115.128 111.896-155.155
ATOM   2722  CA  LEU   176     114.431 111.740-156.428
ATOM   2724  CB  LEU   176     113.218 112.689-156.481
ATOM   2727  CG  LEU   176     112.331 112.493-157.730
ATOM   2729  CD1 LEU   176     111.544 111.175-157.666
ATOM   2733  CD2 LEU   176     111.349 113.663-157.870
ATOM   2737  C   LEU   176     115.383 112.019-157.595
ATOM   2738  O   LEU   176     115.413 111.236-158.541
ATOM   2739  N   MET   177     116.160 113.111-157.518
ATOM   2741  CA  MET   177     117.078 113.530-158.572
ATOM   2743  CB  MET   177     117.422 115.013-158.356
ATOM   2746  CG  MET   177     118.146 115.622-159.564
ATOM   2749  SD  MET   177     118.418 117.411-159.464
ATOM   2750  CE  MET   177     116.750 118.003-159.845
ATOM   2754  C   MET   177     118.334 112.644-158.633
ATOM   2755  O   MET   177     118.938 112.525-159.699
ATOM   2756  N   ALA   178     118.699 111.992-157.517
ATOM   2758  CA  ALA   178     119.765 110.998-157.471
ATOM   2760  CB  ALA   178     120.192 110.794-156.017
ATOM   2764  C   ALA   178     119.318 109.664-158.084
ATOM   2765  O   ALA   178     120.138 108.997-158.713
ATOM   2766  N   LEU   179     118.036 109.288-157.936
ATOM   2768  CA  LEU   179     117.461 108.098-158.562
ATOM   2770  CB  LEU   179     116.157 107.694-157.850
ATOM   2773  CG  LEU   179     116.361 107.025-156.476
ATOM   2775  CD1 LEU   179     115.006 106.892-155.761
ATOM   2779  CD2 LEU   179     117.019 105.641-156.589
ATOM   2783  C   LEU   179     117.188 108.311-160.057
ATOM   2784  O   LEU   179     117.166 107.327-160.793
ATOM   2785  N   GLN   180     117.011 109.562-160.512
ATOM   2787  CA  GLN   180     116.924 109.902-161.929
ATOM   2789  CB  GLN   180     116.375 111.327-162.099
ATOM   2792  CG  GLN   180     114.853 111.387-161.884
ATOM   2795  CD  GLN   180     114.289 112.810-161.944
ATOM   2796  OE1 GLN   180     114.935 113.772-161.533
ATOM   2797  NE2 GLN   180     113.066 112.948-162.462
ATOM   2800  C   GLN   180     118.295 109.785-162.605
ATOM   2801  O   GLN   180     118.349 109.396-163.770
ATOM   2802  N   TRP   181     119.388 110.085-161.882
ATOM   2804  CA  TRP   181     120.749 109.970-162.394
ATOM   2806  CB  TRP   181     121.717 110.704-161.452
ATOM   2809  CG  TRP   181     123.072 110.996-162.027
ATOM   2810  CD1 TRP   181     123.469 112.196-162.507
ATOM   2812  NE1 TRP   181     124.761 112.117-162.974
ATOM   2814  CE2 TRP   181     125.271 110.845-162.835
ATOM   2815  CZ2 TRP   181     126.502 110.263-163.174
ATOM   2817  CH2 TRP   181     126.721 108.906-162.889
ATOM   2819  CZ3 TRP   181     125.711 108.151-162.267
ATOM   2821  CE3 TRP   181     124.479 108.743-161.932
ATOM   2823  CD2 TRP   181     124.219 110.104-162.213
ATOM   2824  C   TRP   181     121.150 108.499-162.564
ATOM   2825  O   TRP   181     121.785 108.159-163.560
ATOM   2826  N   VAL   182     120.752 107.628-161.621
ATOM   2828  CA  VAL   182     120.998 106.188-161.673
ATOM   2830  CB  VAL   182     120.717 105.570-160.280
ATOM   2832  CG1 VAL   182     120.737 104.031-160.283
ATOM   2836  CG2 VAL   182     121.766 106.044-159.257
ATOM   2840  C   VAL   182     120.149 105.541-162.780
ATOM   2841  O   VAL   182     120.638 104.648-163.468
ATOM   2842  N   HIP   183     118.911 106.012-162.997
ATOM   2844  CA  HIP   183     118.025 105.525-164.054
ATOM   2846  CB  HIP   183     116.587 105.959-163.716
ATOM   2849  CG  HIP   183     115.521 105.221-164.487
ATOM   2850  ND1 HIP   183     114.832 105.689-165.590
ATOM   2852  CE1 HIP   183     113.979 104.726-165.984
ATOM   2854  NE2 HIP   183     114.101 103.670-165.158
ATOM   2856  CD2 HIP   183     115.061 103.963-164.213
ATOM   2858  C   HIP   183     118.460 105.987-165.464
ATOM   2859  O   HIP   183     117.801 105.640-166.443
ATOM   2860  N   GLU   184     119.568 106.742-165.575
ATOM   2862  CA  GLU   184     120.035 107.394-166.797
ATOM   2864  CB  GLU   184     119.879 108.915-166.594
ATOM   2867  CG  GLU   184     120.259 109.785-167.802
ATOM   2870  CD  GLU   184     120.075 111.270-167.485
ATOM   2871  OE1 GLU   184     118.944 111.765-167.687
ATOM   2872  OE2 GLU   184     121.068 111.886-167.038
ATOM   2873  C   GLU   184     121.484 107.011-167.143
ATOM   2874  O   GLU   184     121.868 107.142-168.306
ATOM   2875  N   ASN   185     122.281 106.524-166.174
ATOM   2877  CA  ASN   185     123.732 106.386-166.321
ATOM   2879  CB  ASN   185     124.426 107.612-165.697
ATOM   2882  CG  ASN   185     124.071 108.929-166.394
ATOM   2883  OD1 ASN   185     124.370 109.110-167.572
ATOM   2884  ND2 ASN   185     123.436 109.855-165.669
ATOM   2887  C   ASN   185     124.305 105.095-165.713
ATOM   2888  O   ASN   185     125.495 104.852-165.908
ATOM   2889  N   ILE   186     123.513 104.262-165.010
ATOM   2891  CA  ILE   186     124.013 103.013-164.418
ATOM   2893  CB  ILE   186     122.999 102.443-163.397
ATOM   2895  CG2 ILE   186     121.792 101.761-164.074
ATOM   2899  CG1 ILE   186     123.629 101.461-162.388
ATOM   2902  CD1 ILE   186     124.722 102.084-161.509
ATOM   2906  C   ILE   186     124.415 101.971-165.479
ATOM   2907  O   ILE   186     125.253 101.115-165.199
ATOM   2908  N   LYS   187     123.846 102.069-166.692
ATOM   2910  CA  LYS   187     124.156 101.225-167.842
ATOM   2912  CB  LYS   187     123.189 101.620-168.974
ATOM   2915  CG  LYS   187     123.308 100.805-170.272
ATOM   2918  CD  LYS   187     123.016  99.312-170.078
ATOM   2921  CE  LYS   187     123.037  98.602-171.433
ATOM   2924  NZ  LYS   187     122.741  97.167-171.295
ATOM   2928  C   LYS   187     125.624 101.362-168.281
ATOM   2929  O   LYS   187     126.204 100.392-168.769
ATOM   2930  N   LEU   188     126.220 102.549-168.083
ATOM   2932  CA  LEU   188     127.597 102.873-168.450
ATOM   2934  CB  LEU   188     127.788 104.400-168.397
ATOM   2937  CG  LEU   188     126.846 105.198-169.328
ATOM   2939  CD1 LEU   188     126.918 106.686-168.976
ATOM   2943  CD2 LEU   188     127.205 104.999-170.810
ATOM   2947  C   LEU   188     128.628 102.194-167.534
ATOM   2948  O   LEU   188     129.766 101.999-167.961
ATOM   2949  N   PHE   189     128.236 101.822-166.303
ATOM   2951  CA  PHE   189     129.080 101.099-165.353
ATOM   2953  CB  PHE   189     128.740 101.537-163.920
ATOM   2956  CG  PHE   189     129.001 103.009-163.649
ATOM   2957  CD1 PHE   189     127.984 103.955-163.877
ATOM   2959  CE1 PHE   189     128.221 105.323-163.662
ATOM   2961  CZ  PHE   189     129.482 105.753-163.212
ATOM   2963  CE2 PHE   189     130.501 104.814-162.981
ATOM   2965  CD2 PHE   189     130.263 103.444-163.198
ATOM   2967  C   PHE   189     128.927  99.577-165.505
ATOM   2968  O   PHE   189     129.854  98.850-165.149
ATOM   2969  N   GLY   190     127.793  99.101-166.049
ATOM   2971  CA  GLY   190     127.550  97.698-166.367
ATOM   2974  C   GLY   190     126.218  97.172-165.825
ATOM   2975  O   GLY   190     126.097  95.967-165.611
ATOM   2976  N   GLY   191     125.248  98.057-165.556
ATOM   2978  CA  GLY   191     124.024  97.733-164.834
ATOM   2981  C   GLY   191     122.788  97.731-165.725
ATOM   2982  O   GLY   191     122.878  97.843-166.948
ATOM   2983  N   ASN   192     121.629  97.601-165.069
ATOM   2985  CA  ASN   192     120.321  97.513-165.696
ATOM   2987  CB  ASN   192     119.797  96.070-165.593
ATOM   2990  CG  ASN   192     118.491  95.825-166.360
ATOM   2991  OD1 ASN   192     118.005  96.680-167.098
ATOM   2992  ND2 ASN   192     117.919  94.631-166.193
ATOM   2995  C   ASN   192     119.396  98.523-165.000
ATOM   2996  O   ASN   192     119.067  98.321-163.830
ATOM   2997  N   PRO   193     118.971  99.606-165.690
ATOM   2998  CD  PRO   193     119.360  99.969-167.047
ATOM   3001  CG  PRO   193     118.494 101.165-167.437
ATOM   3004  CB  PRO   193     118.178 101.814-166.092
ATOM   3007  CA  PRO   193     118.064 100.615-165.141
ATOM   3009  C   PRO   193     116.608 100.119-165.001
ATOM   3010  O   PRO   193     115.755 100.888-164.560
ATOM   3011  N   ASN   194     116.330  98.848-165.341
ATOM   3013  CA  ASN   194     115.009  98.222-165.305
ATOM   3015  CB  ASN   194     114.630  97.809-166.740
ATOM   3018  CG  ASN   194     113.145  97.469-166.905
ATOM   3019  OD1 ASN   194     112.276  98.192-166.421
ATOM   3020  ND2 ASN   194     112.849  96.362-167.592
ATOM   3023  C   ASN   194     114.957  97.043-164.308
ATOM   3024  O   ASN   194     113.970  96.308-164.277
ATOM   3025  N   ASN   195     116.001  96.879-163.478
ATOM   3027  CA  ASN   195     116.071  95.908-162.387
ATOM   3029  CB  ASN   195     116.754  94.621-162.889
ATOM   3032  CG  ASN   195     116.614  93.432-161.931
ATOM   3033  OD1 ASN   195     115.609  93.290-161.237
ATOM   3034  ND2 ASN   195     117.630  92.566-161.890
ATOM   3037  C   ASN   195     116.752  96.529-161.150
ATOM   3038  O   ASN   195     117.348  95.821-160.335
ATOM   3039  N   VAL   196     116.665  97.863-161.015
ATOM   3041  CA  VAL   196     117.123  98.612-159.850
ATOM   3043  CB  VAL   196     117.037 100.133-160.131
ATOM   3045  CG1 VAL   196     117.442 100.986-158.916
ATOM   3049  CG2 VAL   196     117.930 100.536-161.317
ATOM   3053  C   VAL   196     116.308  98.195-158.619
ATOM   3054  O   VAL   196     115.108  97.933-158.707
ATOM   3055  N   THR   197     116.988  98.170-157.467
ATOM   3057  CA  THR   197     116.433  97.818-156.167
ATOM   3059  CB  THR   197     116.987  96.452-155.708
ATOM   3061  CG2 THR   197     116.386  95.970-154.380
ATOM   3065  OG1 THR   197     116.751  95.465-156.692
ATOM   3067  C   THR   197     116.789  98.937-155.189
ATOM   3068  O   THR   197     117.841  99.564-155.314
ATOM   3069  N   LEU   198     115.918  99.158-154.198
ATOM   3071  CA  LEU   198     116.132 100.116-153.121
ATOM   3073  CB  LEU   198     114.958 101.108-153.038
ATOM   3076  CG  LEU   198     114.583 101.865-154.330
ATOM   3078  CD1 LEU   198     113.460 102.868-154.013
ATOM   3082  CD2 LEU   198     115.767 102.614-154.953
ATOM   3086  C   LEU   198     116.266  99.353-151.801
ATOM   3087  O   LEU   198     115.649  98.305-151.625
ATOM   3088  N   PHE   199     117.054  99.901-150.867
ATOM   3090  CA  PHE   199     117.169  99.415-149.494
ATOM   3092  CB  PHE   199     118.014  98.122-149.412
ATOM   3095  CG  PHE   199     119.526  98.186-149.597
ATOM   3096  CD1 PHE   199     120.107  98.783-150.735
ATOM   3098  CE1 PHE   199     121.504  98.776-150.906
ATOM   3100  CZ  PHE   199     122.327  98.144-149.959
ATOM   3102  CE2 PHE   199     121.754  97.515-148.842
ATOM   3104  CD2 PHE   199     120.359  97.537-148.662
ATOM   3106  C   PHE   199     117.703 100.535-148.596
ATOM   3107  O   PHE   199     118.465 101.386-149.059
ATOM   3108  N   GLY   200     117.295 100.548-147.317
ATOM   3110  CA  GLY   200     117.667 101.621-146.406
ATOM   3113  C   GLY   200     117.283 101.384-144.946
ATOM   3114  O   GLY   200     116.271 100.755-144.655
ATOM   3115  N   GLU   201     118.111 101.931-144.043
ATOM   3117  CA  GLU   201     118.047 101.769-142.593
ATOM   3119  CB  GLU   201     119.397 102.232-142.012
ATOM   3122  CG  GLU   201     119.502 102.144-140.481
ATOM   3125  CD  GLU   201     120.590 103.088-139.980
ATOM   3126  OE1 GLU   201     121.769 102.686-140.057
ATOM   3127  OE2 GLU   201     120.230 104.201-139.537
ATOM   3128  C   GLU   201     116.906 102.590-141.984
ATOM   3129  O   GLU   201     117.081 103.784-141.763
ATOM   3130  N   SER   202     115.798 101.922-141.628
ATOM   3132  CA  SER   202     114.670 102.408-140.827
ATOM   3134  CB  SER   202     115.064 102.400-139.348
ATOM   3137  OG  SER   202     113.946 102.763-138.574
ATOM   3139  C   SER   202     114.033 103.741-141.273
ATOM   3140  O   SER   202     112.965 103.697-141.873
ATOM   3141  N   ALA   203     114.642 104.908-140.997
ATOM   3143  CA  ALA   203     114.248 106.185-141.603
ATOM   3145  CB  ALA   203     114.904 107.345-140.847
ATOM   3149  C   ALA   203     114.594 106.245-143.103
ATOM   3150  O   ALA   203     114.042 107.074-143.823
ATOM   3151  N   GLY   204     115.460 105.338-143.576
ATOM   3153  CA  GLY   204     115.709 105.069-144.978
ATOM   3156  C   GLY   204     114.661 104.112-145.545
ATOM   3157  O   GLY   204     114.282 104.284-146.697
ATOM   3158  N   ALA   205     114.149 103.160-144.745
ATOM   3160  CA  ALA   205     113.015 102.313-145.116
ATOM   3162  CB  ALA   205     112.905 101.135-144.148
ATOM   3166  C   ALA   205     111.684 103.081-145.144
ATOM   3167  O   ALA   205     110.772 102.662-145.854
ATOM   3168  N   VAL   206     111.581 104.203-144.411
ATOM   3170  CA  VAL   206     110.475 105.150-144.514
ATOM   3172  CB  VAL   206     110.515 106.154-143.337
ATOM   3174  CG1 VAL   206     109.627 107.390-143.576
ATOM   3178  CG2 VAL   206     110.049 105.494-142.031
ATOM   3182  C   VAL   206     110.556 105.866-145.865
ATOM   3183  O   VAL   206     109.524 106.039-146.503
ATOM   3184  N   SER   207     111.762 106.260-146.306
ATOM   3186  CA  SER   207     111.962 106.953-147.575
ATOM   3188  CB  SER   207     113.386 107.509-147.654
ATOM   3191  OG  SER   207     113.638 108.437-146.622
ATOM   3193  C   SER   207     111.703 106.036-148.776
ATOM   3194  O   SER   207     111.168 106.509-149.776
ATOM   3195  N   VAL   208     112.044 104.741-148.670
ATOM   3197  CA  VAL   208     111.756 103.729-149.686
ATOM   3199  CB  VAL   208     112.531 102.425-149.372
ATOM   3201  CG1 VAL   208     112.088 101.261-150.269
ATOM   3205  CG2 VAL   208     114.040 102.606-149.589
ATOM   3209  C   VAL   208     110.245 103.476-149.771
ATOM   3210  O   VAL   208     109.731 103.293-150.874
ATOM   3211  N   SER   209     109.539 103.487-148.629
ATOM   3213  CA  SER   209     108.095 103.306-148.565
ATOM   3215  CB  SER   209     107.699 103.022-147.112
ATOM   3218  OG  SER   209     106.360 102.585-147.040
ATOM   3220  C   SER   209     107.348 104.529-149.116
ATOM   3221  O   SER   209     106.287 104.366-149.713
ATOM   3222  N   LEU   210     107.909 105.739-148.961
ATOM   3224  CA  LEU   210     107.364 106.974-149.516
ATOM   3226  CB  LEU   210     107.913 108.189-148.741
ATOM   3229  CG  LEU   210     107.331 108.355-147.318
ATOM   3231  CD1 LEU   210     108.119 109.435-146.560
ATOM   3235  CD2 LEU   210     105.840 108.730-147.330
ATOM   3239  C   LEU   210     107.665 107.114-151.017
ATOM   3240  O   LEU   210     106.952 107.859-151.682
ATOM   3241  N   HIP   211     108.663 106.394-151.559
ATOM   3243  CA  HIP   211     108.904 106.288-152.999
ATOM   3245  CB  HIP   211     110.399 106.039-153.268
ATOM   3248  CG  HIP   211     111.295 107.221-152.972
ATOM   3249  ND1 HIP   211     111.014 108.550-153.236
ATOM   3251  CE1 HIP   211     112.077 109.284-152.858
ATOM   3253  NE2 HIP   211     113.022 108.462-152.368
ATOM   3255  CD2 HIP   211     112.555 107.165-152.439
ATOM   3257  C   HIP   211     108.053 105.177-153.636
ATOM   3258  O   HIP   211     107.794 105.235-154.837
ATOM   3259  N   LEU   212     107.588 104.196-152.842
ATOM   3261  CA  LEU   212     106.642 103.177-153.282
ATOM   3263  CB  LEU   212     106.619 102.025-152.255
ATOM   3266  CG  LEU   212     106.134 100.678-152.834
ATOM   3268  CD1 LEU   212     107.229 100.004-153.679
ATOM   3272  CD2 LEU   212     105.731  99.723-151.703
ATOM   3276  C   LEU   212     105.245 103.796-153.448
ATOM   3277  O   LEU   212     104.540 103.456-154.396
ATOM   3278  N   LEU   213     104.870 104.725-152.551
ATOM   3280  CA  LEU   213     103.568 105.382-152.525
ATOM   3282  CB  LEU   213     103.252 105.830-151.083
ATOM   3285  CG  LEU   213     102.413 104.825-150.266
ATOM   3287  CD1 LEU   213     103.063 103.447-150.058
ATOM   3291  CD2 LEU   213     102.119 105.434-148.889
ATOM   3295  C   LEU   213     103.505 106.593-153.467
ATOM   3296  O   LEU   213     102.441 106.834-154.036
ATOM   3297  N   SER   214     104.607 107.345-153.634
ATOM   3299  CA  SER   214     104.661 108.538-154.479
ATOM   3301  CB  SER   214     105.950 109.323-154.195
ATOM   3304  OG  SER   214     106.056 110.446-155.045
ATOM   3306  C   SER   214     104.603 108.120-155.957
ATOM   3307  O   SER   214     105.512 107.414-156.390
ATOM   3308  N   PRO   215     103.584 108.548-156.737
ATOM   3309  CD  PRO   215     102.434 109.330-156.300
ATOM   3312  CG  PRO   215     101.373 109.151-157.380
ATOM   3315  CB  PRO   215     102.205 108.984-158.647
ATOM   3318  CA  PRO   215     103.479 108.271-158.172
ATOM   3320  C   PRO   215     104.684 108.748-158.998
ATOM   3321  O   PRO   215     104.999 108.135-160.017
ATOM   3322  N   LEU   216     105.345 109.830-158.554
ATOM   3324  CA  LEU   216     106.467 110.473-159.235
ATOM   3326  CB  LEU   216     106.650 111.866-158.595
ATOM   3329  CG  LEU   216     107.587 112.850-159.330
ATOM   3331  CD1 LEU   216     107.114 113.157-160.760
ATOM   3335  CD2 LEU   216     107.685 114.160-158.532
ATOM   3339  C   LEU   216     107.766 109.646-159.168
ATOM   3340  O   LEU   216     108.714 109.951-159.892
ATOM   3341  N   SER   217     107.814 108.603-158.324
ATOM   3343  CA  SER   217     109.040 107.905-157.945
ATOM   3345  CB  SER   217     109.192 107.976-156.418
ATOM   3348  OG  SER   217     109.215 109.309-155.949
ATOM   3350  C   SER   217     109.058 106.434-158.384
ATOM   3351  O   SER   217     110.137 105.843-158.414
ATOM   3352  N   ARG   218     107.894 105.846-158.712
ATOM   3354  CA  ARG   218     107.725 104.406-158.930
ATOM   3356  CB  ARG   218     106.242 104.073-159.189
ATOM   3359  CG  ARG   218     105.307 104.565-158.077
ATOM   3362  CD  ARG   218     103.862 104.110-158.300
ATOM   3365  NE  ARG   218     102.975 104.689-157.281
ATOM   3367  CZ  ARG   218     101.643 104.822-157.397
ATOM   3368  NH1 ARG   218     100.969 104.331-158.447
ATOM   3371  NH2 ARG   218     100.970 105.469-156.440
ATOM   3374  C   ARG   218     108.569 103.875-160.097
ATOM   3375  O   ARG   218     109.143 102.793-159.981
ATOM   3376  N   ASN   219     108.643 104.631-161.204
ATOM   3378  CA  ASN   219     109.257 104.202-162.459
ATOM   3380  CB  ASN   219     108.790 105.161-163.569
ATOM   3383  CG  ASN   219     109.165 104.680-164.974
ATOM   3384  OD1 ASN   219     108.946 103.522-165.321
ATOM   3385  ND2 ASN   219     109.731 105.573-165.791
ATOM   3388  C   ASN   219     110.794 104.141-162.404
ATOM   3389  O   ASN   219     111.400 103.464-163.235
ATOM   3390  N   LEU   220     111.421 104.825-161.435
ATOM   3392  CA  LEU   220     112.874 104.895-161.280
ATOM   3394  CB  LEU   220     113.240 106.103-160.398
ATOM   3397  CG  LEU   220     112.707 107.461-160.904
ATOM   3399  CD1 LEU   220     113.093 108.566-159.911
ATOM   3403  CD2 LEU   220     113.239 107.814-162.303
ATOM   3407  C   LEU   220     113.485 103.604-160.700
ATOM   3408  O   LEU   220     114.710 103.499-160.634
ATOM   3409  N   PHE   221     112.650 102.634-160.294
ATOM   3411  CA  PHE   221     113.065 101.345-159.750
ATOM   3413  CB  PHE   221     113.298 101.471-158.234
ATOM   3416  CG  PHE   221     112.063 101.769-157.400
ATOM   3417  CD1 PHE   221     111.633 103.096-157.207
ATOM   3419  CE1 PHE   221     110.520 103.364-156.390
ATOM   3421  CZ  PHE   221     109.834 102.311-155.765
ATOM   3423  CE2 PHE   221     110.256 100.986-155.960
ATOM   3425  CD2 PHE   221     111.364 100.717-156.779
ATOM   3427  C   PHE   221     112.058 100.241-160.114
ATOM   3428  O   PHE   221     111.067 100.492-160.802
ATOM   3429  N   ASN   222     112.339  99.010-159.657
ATOM   3431  CA  ASN   222     111.638  97.791-160.051
ATOM   3433  CB  ASN   222     112.553  97.001-161.002
ATOM   3436  CG  ASN   222     111.886  95.749-161.575
ATOM   3437  OD1 ASN   222     110.820  95.831-162.181
ATOM   3438  ND2 ASN   222     112.510  94.582-161.380
ATOM   3441  C   ASN   222     111.231  96.933-158.841
ATOM   3442  O   ASN   222     110.299  96.142-158.964
ATOM   3443  N   GLN   223     111.899  97.096-157.687
ATOM   3445  CA  GLN   223     111.609  96.406-156.426
ATOM   3447  CB  GLN   223     112.011  94.921-156.530
ATOM   3450  CG  GLN   223     113.504  94.672-156.809
ATOM   3453  CD  GLN   223     113.774  93.345-157.524
ATOM   3454  OE1 GLN   223     112.932  92.451-157.566
ATOM   3455  NE2 GLN   223     114.960  93.218-158.120
ATOM   3458  C   GLN   223     112.296  97.127-155.252
ATOM   3459  O   GLN   223     113.064  98.067-155.462
ATOM   3460  N   ALA   224     111.993  96.713-154.010
ATOM   3462  CA  ALA   224     112.373  97.461-152.812
ATOM   3464  CB  ALA   224     111.294  98.517-152.547
ATOM   3468  C   ALA   224     112.556  96.572-151.574
ATOM   3469  O   ALA   224     112.077  95.440-151.525
ATOM   3470  N   ILE   225     113.235  97.134-150.560
ATOM   3472  CA  ILE   225     113.518  96.521-149.264
ATOM   3474  CB  ILE   225     114.936  95.888-149.215
ATOM   3476  CG2 ILE   225     115.152  95.162-147.871
ATOM   3480  CG1 ILE   225     115.214  94.928-150.399
ATOM   3483  CD1 ILE   225     116.597  94.263-150.388
ATOM   3487  C   ILE   225     113.344  97.610-148.190
ATOM   3488  O   ILE   225     113.792  98.742-148.378
ATOM   3489  N   MET   226     112.691  97.263-147.070
ATOM   3491  CA  MET   226     112.209  98.210-146.064
ATOM   3493  CB  MET   226     110.721  98.526-146.315
ATOM   3496  CG  MET   226     110.509  99.307-147.617
ATOM   3499  SD  MET   226     108.788  99.738-147.986
ATOM   3500  CE  MET   226     108.123  98.106-148.392
ATOM   3504  C   MET   226     112.482  97.675-144.648
ATOM   3505  O   MET   226     111.559  97.379-143.887
ATOM   3506  N   GLU   227     113.773  97.529-144.319
ATOM   3508  CA  GLU   227     114.255  97.020-143.040
ATOM   3510  CB  GLU   227     115.743  96.625-143.143
ATOM   3513  CG  GLU   227     116.764  97.717-143.512
ATOM   3516  CD  GLU   227     117.148  97.749-144.999
ATOM   3517  OE1 GLU   227     116.244  97.914-145.846
ATOM   3518  OE2 GLU   227     118.363  97.629-145.268
ATOM   3519  C   GLU   227     113.991  97.994-141.880
ATOM   3520  O   GLU   227     114.258  99.189-141.985
ATOM   3521  N   SER   228     113.494  97.440-140.762
ATOM   3523  CA  SER   228     113.126  98.111-139.509
ATOM   3525  CB  SER   228     114.377  98.302-138.632
ATOM   3528  OG  SER   228     114.890  97.058-138.208
ATOM   3530  C   SER   228     112.295  99.404-139.649
ATOM   3531  O   SER   228     112.312 100.223-138.731
ATOM   3532  N   GLY   229     111.557  99.608-140.754
ATOM   3534  CA  GLY   229     110.759 100.818-140.931
ATOM   3537  C   GLY   229     109.725 100.739-142.055
ATOM   3538  O   GLY   229     109.783  99.873-142.927
ATOM   3539  N   SER   230     108.768 101.674-141.985
ATOM   3541  CA  SER   230     107.638 101.825-142.896
ATOM   3543  CB  SER   230     106.596 100.742-142.574
ATOM   3546  OG  SER   230     105.487 100.849-143.437
ATOM   3548  C   SER   230     107.024 103.221-142.706
ATOM   3549  O   SER   230     107.022 103.752-141.593
ATOM   3550  N   SER   231     106.472 103.793-143.789
ATOM   3552  CA  SER   231     105.874 105.131-143.813
ATOM   3554  CB  SER   231     105.507 105.503-145.257
ATOM   3557  OG  SER   231     104.507 104.648-145.776
ATOM   3559  C   SER   231     104.650 105.310-142.895
ATOM   3560  O   SER   231     104.265 106.449-142.634
ATOM   3561  N   THR   232     104.047 104.216-142.400
ATOM   3563  CA  THR   232     102.888 104.246-141.505
ATOM   3565  CB  THR   232     102.025 102.987-141.712
ATOM   3567  CG2 THR   232     101.375 102.964-143.098
ATOM   3571  OG1 THR   232     102.787 101.810-141.530
ATOM   3573  C   THR   232     103.266 104.420-140.020
ATOM   3574  O   THR   232     102.376 104.387-139.170
ATOM   3575  N   ALA   233     104.555 104.615-139.693
ATOM   3577  CA  ALA   233     105.010 104.909-138.336
ATOM   3579  CB  ALA   233     106.540 104.846-138.302
ATOM   3583  C   ALA   233     104.500 106.285-137.857
ATOM   3584  O   ALA   233     104.291 107.170-138.691
ATOM   3585  N   PRO   234     104.309 106.496-136.536
ATOM   3586  CD  PRO   234     104.482 105.506-135.480
ATOM   3589  CG  PRO   234     104.287 106.249-134.160
ATOM   3592  CB  PRO   234     103.319 107.359-134.552
ATOM   3595  CA  PRO   234     103.792 107.743-135.961
ATOM   3597  C   PRO   234     104.819 108.897-135.931
ATOM   3598  O   PRO   234     104.552 109.929-135.314
ATOM   3599  N   TRP   235     105.974 108.735-136.596
ATOM   3601  CA  TRP   235     107.057 109.716-136.676
ATOM   3603  CB  TRP   235     108.184 109.295-135.719
ATOM   3606  CG  TRP   235     108.809 107.966-136.021
ATOM   3607  CD1 TRP   235     108.441 106.791-135.464
ATOM   3609  NE1 TRP   235     109.171 105.765-136.017
ATOM   3611  CE2 TRP   235     110.040 106.218-136.983
ATOM   3612  CZ2 TRP   235     110.942 105.570-137.839
ATOM   3614  CH2 TRP   235     111.722 106.340-138.714
ATOM   3616  CZ3 TRP   235     111.605 107.741-138.712
ATOM   3618  CE3 TRP   235     110.690 108.379-137.853
ATOM   3620  CD2 TRP   235     109.868 107.635-136.976
ATOM   3621  C   TRP   235     107.594 109.870-138.109
ATOM   3622  O   TRP   235     108.401 110.767-138.352
ATOM   3623  N   ALA   236     107.148 109.021-139.051
ATOM   3625  CA  ALA   236     107.535 109.050-140.459
ATOM   3627  CB  ALA   236     106.899 107.847-141.159
ATOM   3631  C   ALA   236     107.124 110.341-141.187
ATOM   3632  O   ALA   236     107.724 110.661-142.215
ATOM   3633  N   ILE   237     106.129 111.073-140.659
ATOM   3635  CA  ILE   237     105.575 112.290-141.249
ATOM   3637  CB  ILE   237     104.303 111.981-142.080
ATOM   3639  CG2 ILE   237     104.632 111.123-143.314
ATOM   3643  CG1 ILE   237     103.182 111.335-141.235
ATOM   3646  CD1 ILE   237     101.788 111.628-141.797
ATOM   3650  C   ILE   237     105.297 113.351-140.167
ATOM   3651  O   ILE   237     105.494 113.115-138.973
ATOM   3652  N   LEU   238     104.839 114.530-140.614
ATOM   3654  CA  LEU   238     104.580 115.710-139.800
ATOM   3656  CB  LEU   238     105.904 116.487-139.679
ATOM   3659  CG  LEU   238     105.898 117.702-138.736
ATOM   3661  CD1 LEU   238     105.597 117.297-137.286
ATOM   3665  CD2 LEU   238     107.274 118.384-138.800
ATOM   3669  C   LEU   238     103.501 116.549-140.493
ATOM   3670  O   LEU   238     103.579 116.773-141.702
ATOM   3671  N   SER   239     102.503 117.022-139.732
ATOM   3673  CA  SER   239     101.423 117.862-140.253
ATOM   3675  CB  SER   239     100.328 118.037-139.189
ATOM   3678  OG  SER   239     100.797 118.745-138.061
ATOM   3680  C   SER   239     101.947 119.221-140.733
ATOM   3681  O   SER   239     102.984 119.687-140.264
ATOM   3682  N   ARG   240     101.202 119.866-141.644
ATOM   3684  CA  ARG   240     101.513 121.199-142.164
ATOM   3686  CB  ARG   240     100.524 121.566-143.283
ATOM   3689  CG  ARG   240     100.745 120.725-144.551
ATOM   3692  CD  ARG   240      99.782 121.111-145.681
ATOM   3695  NE  ARG   240      98.389 120.742-145.376
ATOM   3697  CZ  ARG   240      97.621 119.874-146.060
ATOM   3698  NH1 ARG   240      98.070 119.203-147.130
ATOM   3701  NH2 ARG   240      96.359 119.676-145.658
ATOM   3704  C   ARG   240     101.479 122.277-141.069
ATOM   3705  O   ARG   240     102.192 123.272-141.183
ATOM   3706  N   GLU   241     100.673 122.074-140.016
ATOM   3708  CA  GLU   241     100.501 123.008-138.906
ATOM   3710  CB  GLU   241      99.173 122.691-138.203
ATOM   3713  CG  GLU   241      97.961 123.150-139.030
ATOM   3716  CD  GLU   241      96.653 122.525-138.536
ATOM   3717  OE1 GLU   241      95.962 121.916-139.381
ATOM   3718  OE2 GLU   241      96.363 122.663-137.328
ATOM   3719  C   GLU   241     101.658 122.925-137.902
ATOM   3720  O   GLU   241     102.082 123.962-137.394
ATOM   3721  N   GLU   242     102.172 121.716-137.629
ATOM   3723  CA  GLU   242     103.269 121.501-136.688
ATOM   3725  CB  GLU   242     103.187 120.068-136.136
ATOM   3728  CG  GLU   242     104.146 119.794-134.966
ATOM   3731  CD  GLU   242     103.869 120.682-133.751
ATOM   3732  OE1 GLU   242     104.638 121.651-133.563
ATOM   3733  OE2 GLU   242     102.896 120.377-133.028
ATOM   3734  C   GLU   242     104.631 121.770-137.341
ATOM   3735  O   GLU   242     105.555 122.183-136.644
ATOM   3736  N   SER   243     104.754 121.579-138.664
ATOM   3738  CA  SER   243     105.953 121.914-139.427
ATOM   3740  CB  SER   243     105.943 121.154-140.760
ATOM   3743  OG  SER   243     104.886 121.574-141.593
ATOM   3745  C   SER   243     106.091 123.428-139.651
ATOM   3746  O   SER   243     107.212 123.911-139.810
ATOM   3747  N   PHE   244     104.974 124.175-139.625
ATOM   3749  CA  PHE   244     104.967 125.634-139.639
ATOM   3751  CB  PHE   244     103.572 126.125-140.060
ATOM   3754  CG  PHE   244     103.442 127.630-140.218
ATOM   3755  CD1 PHE   244     103.557 128.217-141.494
ATOM   3757  CE1 PHE   244     103.435 129.609-141.646
ATOM   3759  CZ  PHE   244     103.203 130.422-140.524
ATOM   3761  CE2 PHE   244     103.079 129.842-139.249
ATOM   3763  CD2 PHE   244     103.191 128.448-139.097
ATOM   3765  C   PHE   244     105.349 126.193-138.262
ATOM   3766  O   PHE   244     106.032 127.214-138.201
ATOM   3767  N   ASN   245     104.925 125.528-137.174
ATOM   3769  CA  ASN   245     105.179 125.951-135.799
ATOM   3771  CB  ASN   245     104.194 125.224-134.868
ATOM   3774  CG  ASN   245     104.302 125.656-133.401
ATOM   3775  OD1 ASN   245     104.600 126.809-133.097
ATOM   3776  ND2 ASN   245     104.050 124.721-132.482
ATOM   3779  C   ASN   245     106.631 125.678-135.381
ATOM   3780  O   ASN   245     107.227 126.509-134.701
ATOM   3781  N   ARG   246     107.210 124.547-135.816
ATOM   3783  CA  ARG   246     108.623 124.221-135.626
ATOM   3785  CB  ARG   246     108.878 122.758-136.020
ATOM   3788  CG  ARG   246     108.414 121.759-134.952
ATOM   3791  CD  ARG   246     108.600 120.335-135.484
ATOM   3794  NE  ARG   246     108.241 119.320-134.481
ATOM   3796  CZ  ARG   246     109.100 118.531-133.809
ATOM   3797  NH1 ARG   246     110.428 118.639-133.956
ATOM   3800  NH2 ARG   246     108.617 117.607-132.970
ATOM   3803  C   ARG   246     109.528 125.135-136.461
ATOM   3804  O   ARG   246     110.673 125.352-136.070
ATOM   3805  N   GLY   247     109.023 125.681-137.579
ATOM   3807  CA  GLY   247     109.758 126.600-138.436
ATOM   3810  C   GLY   247     109.754 128.026-137.887
ATOM   3811  O   GLY   247     110.757 128.728-138.013
ATOM   3812  N   LEU   248     108.645 128.435-137.253
ATOM   3814  CA  LEU   248     108.481 129.736-136.612
ATOM   3816  CB  LEU   248     106.980 129.948-136.353
ATOM   3819  CG  LEU   248     106.598 131.335-135.799
ATOM   3821  CD1 LEU   248     106.968 132.470-136.767
ATOM   3825  CD2 LEU   248     105.087 131.372-135.528
ATOM   3829  C   LEU   248     109.295 129.820-135.312
ATOM   3830  O   LEU   248     109.796 130.893-134.981
ATOM   3831  N   LYS   249     109.451 128.692-134.599
ATOM   3833  CA  LYS   249     110.265 128.589-133.392
ATOM   3835  CB  LYS   249     109.739 127.449-132.511
ATOM   3838  CG  LYS   249     108.406 127.806-131.835
ATOM   3841  CD  LYS   249     107.928 126.652-130.946
ATOM   3844  CE  LYS   249     106.646 127.050-130.213
ATOM   3847  NZ  LYS   249     106.205 125.991-129.291
ATOM   3851  C   LYS   249     111.750 128.369-133.715
ATOM   3852  O   LYS   249     112.589 128.685-132.872
ATOM   3853  N   LEU   250     112.085 127.874-134.920
ATOM   3855  CA  LEU   250     113.455 127.847-135.420
ATOM   3857  CB  LEU   250     113.557 126.893-136.624
ATOM   3860  CG  LEU   250     114.970 126.753-137.232
ATOM   3862  CD1 LEU   250     115.990 126.175-136.237
ATOM   3866  CD2 LEU   250     114.895 125.857-138.475
ATOM   3870  C   LEU   250     113.910 129.260-135.804
ATOM   3871  O   LEU   250     115.069 129.592-135.575
ATOM   3872  N   ALA   251     113.008 130.095-136.349
ATOM   3874  CA  ALA   251     113.298 131.483-136.687
ATOM   3876  CB  ALA   251     112.139 132.065-137.501
ATOM   3880  C   ALA   251     113.554 132.327-135.433
ATOM   3881  O   ALA   251     114.430 133.187-135.455
ATOM   3882  N   LYS   252     112.832 132.053-134.336
ATOM   3884  CA  LYS   252     113.023 132.710-133.045
ATOM   3886  CB  LYS   252     111.799 132.435-132.158
ATOM   3889  CG  LYS   252     110.572 133.250-132.605
ATOM   3892  CD  LYS   252     109.300 132.760-131.898
ATOM   3895  CE  LYS   252     108.083 133.613-132.270
ATOM   3898  NZ  LYS   252     108.121 134.939-131.626
ATOM   3902  C   LYS   252     114.311 132.241-132.351
ATOM   3903  O   LYS   252     114.926 133.034-131.637
ATOM   3904  N   ALA   253     114.736 130.985-132.576
ATOM   3906  CA  ALA   253     115.984 130.433-132.051
ATOM   3908  CB  ALA   253     115.905 128.902-132.075
ATOM   3912  C   ALA   253     117.217 130.919-132.832
ATOM   3913  O   ALA   253     118.318 130.912-132.281
ATOM   3914  N   MET   254     117.031 131.369-134.083
ATOM   3916  CA  MET   254     118.069 131.951-134.934
ATOM   3918  CB  MET   254     117.829 131.514-136.394
ATOM   3921  CG  MET   254     118.120 130.022-136.612
ATOM   3924  SD  MET   254     119.841 129.511-136.368
ATOM   3925  CE  MET   254     120.621 130.232-137.824
ATOM   3929  C   MET   254     118.112 133.485-134.828
ATOM   3930  O   MET   254     118.983 134.106-135.438
ATOM   3931  N   GLY   255     117.191 134.098-134.063
ATOM   3933  CA  GLY   255     117.094 135.544-133.881
ATOM   3936  C   GLY   255     116.489 136.285-135.081
ATOM   3937  O   GLY   255     116.384 137.510-135.032
ATOM   3938  N   CYX   256     116.094 135.561-136.141
ATOM   3940  CA  CYX   256     115.434 136.097-137.323
ATOM   3942  CB  CYX   256     115.251 134.968-138.345
ATOM   3945  SG  CYX   256     116.795 134.337-139.048
ATOM   3946  C   CYX   256     114.075 136.722-136.972
ATOM   3947  O   CYX   256     113.406 136.240-136.054
ATOM   3948  N   PRO   257     113.637 137.765-137.707
ATOM   3949  CD  PRO   257     114.326 138.389-138.830
ATOM   3952  CG  PRO   257     113.319 139.346-139.468
ATOM   3955  CB  PRO   257     112.406 139.710-138.299
ATOM   3958  CA  PRO   257     112.356 138.419-137.476
ATOM   3960  C   PRO   257     111.198 137.515-137.909
ATOM   3961  O   PRO   257     111.359 136.646-138.765
ATOM   3962  N   ASP   258     110.021 137.762-137.322
ATOM   3964  CA  ASP   258     108.778 137.049-137.610
ATOM   3966  CB  ASP   258     108.597 135.889-136.618
ATOM   3969  CG  ASP   258     108.483 136.337-135.157
ATOM   3970  OD1 ASP   258     107.336 136.568-134.717
ATOM   3971  OD2 ASP   258     109.542 136.429-134.497
ATOM   3972  C   ASP   258     107.572 138.002-137.613
ATOM   3973  O   ASP   258     106.533 137.659-138.177
ATOM   3974  N   ASP   259     107.735 139.209-137.050
ATOM   3976  CA  ASP   259     106.836 140.343-137.233
ATOM   3978  CB  ASP   259     107.256 141.431-136.228
ATOM   3981  CG  ASP   259     106.405 142.699-136.300
ATOM   3982  OD1 ASP   259     107.016 143.783-136.426
ATOM   3983  OD2 ASP   259     105.164 142.571-136.220
ATOM   3984  C   ASP   259     106.882 140.873-138.679
ATOM   3985  O   ASP   259     105.907 141.472-139.132
ATOM   3986  N   ARG   260     107.985 140.625-139.405
ATOM   3988  CA  ARG   260     108.203 141.062-140.783
ATOM   3990  CB  ARG   260     109.657 141.547-140.943
ATOM   3993  CG  ARG   260     110.043 142.753-140.062
ATOM   3996  CD  ARG   260     109.223 144.026-140.332
ATOM   3999  NE  ARG   260     107.956 144.049-139.588
ATOM   4001  CZ  ARG   260     106.872 144.780-139.909
ATOM   4002  NH1 ARG   260     106.846 145.581-140.984
ATOM   4005  NH2 ARG   260     105.784 144.709-139.133
ATOM   4008  C   ARG   260     107.819 139.982-141.815
ATOM   4009  O   ARG   260     108.206 140.095-142.978
ATOM   4010  N   ASN   261     107.011 138.987-141.403
ATOM   4012  CA  ASN   261     106.250 138.066-142.253
ATOM   4014  CB  ASN   261     105.225 138.874-143.092
ATOM   4017  CG  ASN   261     104.948 138.362-144.505
ATOM   4018  OD1 ASN   261     105.855 138.278-145.326
ATOM   4019  ND2 ASN   261     103.684 138.063-144.814
ATOM   4022  C   ASN   261     107.111 137.030-143.008
ATOM   4023  O   ASN   261     108.268 137.274-143.354
ATOM   4024  N   THR   262     106.512 135.849-143.238
ATOM   4026  CA  THR   262     107.178 134.628-143.704
ATOM   4028  CB  THR   262     106.285 133.399-143.443
ATOM   4030  CG2 THR   262     106.006 133.192-141.949
ATOM   4034  OG1 THR   262     105.060 133.506-144.143
ATOM   4036  C   THR   262     107.612 134.643-145.178
ATOM   4037  O   THR   262     108.411 133.794-145.572
ATOM   4038  N   ILE   263     107.110 135.593-145.979
ATOM   4040  CA  ILE   263     107.351 135.696-147.418
ATOM   4042  CB  ILE   263     106.050 135.411-148.216
ATOM   4044  CG2 ILE   263     105.627 133.941-148.043
ATOM   4048  CG1 ILE   263     104.904 136.379-147.846
ATOM   4051  CD1 ILE   263     103.708 136.325-148.804
ATOM   4055  C   ILE   263     108.022 137.037-147.775
ATOM   4056  O   ILE   263     107.945 137.474-148.924
ATOM   4057  N   HIP   264     108.695 137.677-146.800
ATOM   4059  CA  HIP   264     109.414 138.935-146.983
ATOM   4061  CB  HIP   264     108.553 140.119-146.508
ATOM   4064  CG  HIP   264     107.504 140.571-147.495
ATOM   4065  ND1 HIP   264     106.313 139.933-147.782
ATOM   4067  CE1 HIP   264     105.648 140.672-148.686
ATOM   4069  NE2 HIP   264     106.377 141.765-148.974
ATOM   4071  CD2 HIP   264     107.543 141.720-148.236
ATOM   4073  C   HIP   264     110.763 138.957-146.252
ATOM   4074  O   HIP   264     111.664 139.635-146.750
ATOM   4075  N   LYS   265     110.933 138.259-145.108
ATOM   4077  CA  LYS   265     112.176 138.365-144.336
ATOM   4079  CB  LYS   265     112.141 139.678-143.519
ATOM   4082  CG  LYS   265     113.525 140.198-143.090
ATOM   4085  CD  LYS   265     114.432 140.589-144.273
ATOM   4088  CE  LYS   265     114.696 142.096-144.309
ATOM   4091  NZ  LYS   265     115.517 142.467-145.475
ATOM   4095  C   LYS   265     112.491 137.178-143.412
ATOM   4096  O   LYS   265     113.669 136.975-143.113
ATOM   4097  N   THR   266     111.497 136.396-142.958
ATOM   4099  CA  THR   266     111.732 135.304-142.004
ATOM   4101  CB  THR   266     110.398 134.719-141.504
ATOM   4103  CG2 THR   266     110.587 133.694-140.379
ATOM   4107  OG1 THR   266     109.540 135.741-141.036
ATOM   4109  C   THR   266     112.586 134.196-142.637
ATOM   4110  O   THR   266     113.548 133.741-142.022
ATOM   4111  N   VAL   267     112.236 133.791-143.867
ATOM   4113  CA  VAL   267     112.898 132.720-144.609
ATOM   4115  CB  VAL   267     111.897 132.135-145.636
ATOM   4117  CG1 VAL   267     112.527 131.053-146.533
ATOM   4121  CG2 VAL   267     110.684 131.509-144.921
ATOM   4125  C   VAL   267     114.188 133.234-145.273
ATOM   4126  O   VAL   267     115.128 132.455-145.433
ATOM   4127  N   GLU   268     114.257 134.533-145.614
ATOM   4129  CA  GLU   268     115.454 135.174-146.155
ATOM   4131  CB  GLU   268     115.106 136.615-146.567
ATOM   4134  CG  GLU   268     116.261 137.320-147.296
ATOM   4137  CD  GLU   268     115.915 138.773-147.618
ATOM   4138  OE1 GLU   268     115.105 138.978-148.547
ATOM   4139  OE2 GLU   268     116.469 139.658-146.928
ATOM   4140  C   GLU   268     116.596 135.168-145.130
ATOM   4141  O   GLU   268     117.744 134.938-145.503
ATOM   4142  N   CYX   269     116.277 135.393-143.847
ATOM   4144  CA  CYX   269     117.233 135.372-142.748
ATOM   4146  CB  CYX   269     116.576 136.033-141.534
ATOM   4149  SG  CYX   269     117.538 135.979-140.001
ATOM   4150  C   CYX   269     117.706 133.947-142.434
ATOM   4151  O   CYX   269     118.868 133.769-142.071
ATOM   4152  N   LEU   270     116.838 132.938-142.615
ATOM   4154  CA  LEU   270     117.189 131.525-142.482
ATOM   4156  CB  LEU   270     115.907 130.690-142.299
ATOM   4159  CG  LEU   270     115.199 130.876-140.940
ATOM   4161  CD1 LEU   270     113.859 130.124-140.960
ATOM   4165  CD2 LEU   270     116.048 130.365-139.764
ATOM   4169  C   LEU   270     118.027 131.004-143.668
ATOM   4170  O   LEU   270     118.496 129.870-143.601
ATOM   4171  N   ARG   271     118.257 131.819-144.713
ATOM   4173  CA  ARG   271     119.145 131.507-145.836
ATOM   4175  CB  ARG   271     118.444 131.814-147.169
ATOM   4178  CG  ARG   271     117.413 130.743-147.537
ATOM   4181  CD  ARG   271     116.825 131.029-148.919
ATOM   4184  NE  ARG   271     116.013 129.899-149.390
ATOM   4186  CZ  ARG   271     114.748 129.963-149.841
ATOM   4187  NH1 ARG   271     114.065 131.114-149.885
ATOM   4190  NH2 ARG   271     114.153 128.844-150.261
ATOM   4193  C   ARG   271     120.464 132.287-145.757
ATOM   4194  O   ARG   271     121.472 131.799-146.269
ATOM   4195  N   LYS   272     120.472 133.465-145.111
ATOM   4197  CA  LYS   272     121.674 134.273-144.904
ATOM   4199  CB  LYS   272     121.286 135.747-144.708
ATOM   4202  CG  LYS   272     120.885 136.415-146.030
ATOM   4205  CD  LYS   272     120.639 137.914-145.829
ATOM   4208  CE  LYS   272     120.318 138.579-147.169
ATOM   4211  NZ  LYS   272     120.249 140.043-147.039
ATOM   4215  C   LYS   272     122.498 133.790-143.703
ATOM   4216  O   LYS   272     123.700 134.053-143.660
ATOM   4217  N   ALA   273     121.872 133.085-142.747
ATOM   4219  CA  ALA   273     122.538 132.525-141.578
ATOM   4221  CB  ALA   273     121.479 132.106-140.557
ATOM   4225  C   ALA   273     123.430 131.332-141.951
ATOM   4226  O   ALA   273     123.303 130.758-143.034
ATOM   4227  N   ASN   274     124.321 130.952-141.024
ATOM   4229  CA  ASN   274     125.166 129.772-141.149
ATOM   4231  CB  ASN   274     126.299 129.865-140.111
ATOM   4234  CG  ASN   274     127.468 128.904-140.361
ATOM   4235  OD1 ASN   274     127.333 127.878-141.025
ATOM   4236  ND2 ASN   274     128.644 129.252-139.834
ATOM   4239  C   ASN   274     124.304 128.516-140.952
ATOM   4240  O   ASN   274     123.581 128.409-139.959
ATOM   4241  N   SER   275     124.389 127.575-141.903
ATOM   4243  CA  SER   275     123.668 126.303-141.870
ATOM   4245  CB  SER   275     123.775 125.623-143.243
ATOM   4248  OG  SER   275     125.119 125.339-143.576
ATOM   4250  C   SER   275     124.151 125.358-140.756
ATOM   4251  O   SER   275     123.394 124.476-140.354
ATOM   4252  N   SER   276     125.384 125.544-140.253
ATOM   4254  CA  SER   276     125.960 124.773-139.153
ATOM   4256  CB  SER   276     127.484 124.946-139.144
ATOM   4259  OG  SER   276     128.059 124.505-140.356
ATOM   4261  C   SER   276     125.398 125.205-137.793
ATOM   4262  O   SER   276     125.273 124.369-136.899
ATOM   4263  N   VAL   277     125.042 126.491-137.648
ATOM   4265  CA  VAL   277     124.372 127.026-136.465
ATOM   4267  CB  VAL   277     124.584 128.560-136.405
ATOM   4269  CG1 VAL   277     123.821 129.217-135.240
ATOM   4273  CG2 VAL   277     126.078 128.901-136.249
ATOM   4277  C   VAL   277     122.879 126.662-136.495
ATOM   4278  O   VAL   277     122.278 126.499-135.438
ATOM   4279  N   MET   278     122.285 126.522-137.689
ATOM   4281  CA  MET   278     120.855 126.309-137.861
ATOM   4283  CB  MET   278     120.504 126.626-139.313
ATOM   4286  CG  MET   278     118.992 126.636-139.538
ATOM   4289  SD  MET   278     118.529 127.069-141.227
ATOM   4290  CE  MET   278     119.266 125.688-142.132
ATOM   4294  C   MET   278     120.416 124.892-137.478
ATOM   4295  O   MET   278     119.357 124.743-136.866
ATOM   4296  N   VAL   279     121.226 123.868-137.796
ATOM   4298  CA  VAL   279     120.984 122.502-137.336
ATOM   4300  CB  VAL   279     121.881 121.478-138.073
ATOM   4302  CG1 VAL   279     121.505 121.386-139.562
ATOM   4306  CG2 VAL   279     123.388 121.747-137.929
ATOM   4310  C   VAL   279     121.152 122.403-135.812
ATOM   4311  O   VAL   279     120.439 121.627-135.183
ATOM   4312  N   GLU   280     122.051 123.207-135.221
ATOM   4314  CA  GLU   280     122.324 123.224-133.788
ATOM   4316  CB  GLU   280     123.668 123.939-133.572
ATOM   4319  CG  GLU   280     124.278 123.665-132.192
ATOM   4322  CD  GLU   280     125.637 124.352-132.055
ATOM   4323  OE1 GLU   280     126.641 123.717-132.445
ATOM   4324  OE2 GLU   280     125.647 125.505-131.572
ATOM   4325  C   GLU   280     121.188 123.894-132.994
ATOM   4326  O   GLU   280     120.938 123.505-131.853
ATOM   4327  N   LYS   281     120.484 124.861-133.607
ATOM   4329  CA  LYS   281     119.338 125.554-133.024
ATOM   4331  CB  LYS   281     119.240 126.977-133.608
ATOM   4334  CG  LYS   281     120.328 127.943-133.108
ATOM   4337  CD  LYS   281     120.259 128.232-131.604
ATOM   4340  CE  LYS   281     121.224 129.368-131.265
ATOM   4343  NZ  LYS   281     121.154 129.726-129.840
ATOM   4347  C   LYS   281     118.016 124.794-133.225
ATOM   4348  O   LYS   281     116.985 125.253-132.737
ATOM   4349  N   GLU   282     118.028 123.640-133.912
ATOM   4351  CA  GLU   282     116.858 122.777-134.040
ATOM   4353  CB  GLU   282     117.130 121.732-135.132
ATOM   4356  CG  GLU   282     115.958 120.779-135.404
ATOM   4359  CD  GLU   282     114.627 121.480-135.688
ATOM   4360  OE1 GLU   282     113.596 120.947-135.221
ATOM   4361  OE2 GLU   282     114.653 122.527-136.373
ATOM   4362  C   GLU   282     116.497 122.125-132.696
ATOM   4363  O   GLU   282     115.310 122.015-132.385
ATOM   4364  N   TRP   283     117.502 121.751-131.888
ATOM   4366  CA  TRP   283     117.309 121.289-130.516
ATOM   4368  CB  TRP   283     118.534 120.482-130.062
ATOM   4371  CG  TRP   283     118.830 119.208-130.804
ATOM   4372  CD1 TRP   283     120.043 118.857-131.284
ATOM   4374  NE1 TRP   283     119.985 117.603-131.852
ATOM   4376  CE2 TRP   283     118.721 117.065-131.759
ATOM   4377  CZ2 TRP   283     118.175 115.831-132.153
ATOM   4379  CH2 TRP   283     116.820 115.571-131.894
ATOM   4381  CZ3 TRP   283     116.029 116.545-131.261
ATOM   4383  CE3 TRP   283     116.589 117.774-130.864
ATOM   4385  CD2 TRP   283     117.951 118.071-131.101
ATOM   4386  C   TRP   283     117.059 122.448-129.534
ATOM   4387  O   TRP   283     116.588 122.194-128.426
ATOM   4388  N   ASP   284     117.347 123.701-129.925
ATOM   4390  CA  ASP   284     117.121 124.894-129.106
ATOM   4392  CB  ASP   284     118.069 126.009-129.583
ATOM   4395  CG  ASP   284     118.201 127.167-128.593
ATOM   4396  OD1 ASP   284     117.781 128.287-128.960
ATOM   4397  OD2 ASP   284     118.734 126.920-127.489
ATOM   4398  C   ASP   284     115.641 125.340-129.095
ATOM   4399  O   ASP   284     115.324 126.369-128.499
ATOM   4400  N   HIP   285     114.732 124.563-129.712
ATOM   4402  CA  HIP   285     113.282 124.748-129.620
ATOM   4404  CB  HIP   285     112.775 125.587-130.805
ATOM   4407  CG  HIP   285     112.739 124.871-132.135
ATOM   4408  ND1 HIP   285     111.752 124.001-132.566
ATOM   4410  CE1 HIP   285     112.081 123.577-133.798
ATOM   4412  NE2 HIP   285     113.230 124.169-134.169
ATOM   4414  CD2 HIP   285     113.653 124.989-133.144
ATOM   4416  C   HIP   285     112.524 123.416-129.468
ATOM   4417  O   HIP   285     111.295 123.404-129.559
ATOM   4418  N   VAL   286     113.242 122.310-129.209
ATOM   4420  CA  VAL   286     112.686 120.982-128.967
ATOM   4422  CB  VAL   286     113.049 120.017-130.120
ATOM   4424  CG1 VAL   286     112.581 118.580-129.829
ATOM   4428  CG2 VAL   286     112.424 120.466-131.452
ATOM   4432  C   VAL   286     113.221 120.518-127.608
ATOM   4433  O   VAL   286     114.432 120.401-127.416
ATOM   4434  N   ALA   287     112.291 120.260-126.676
ATOM   4436  CA  ALA   287     112.560 119.998-125.262
ATOM   4438  CB  ALA   287     111.920 121.116-124.429
ATOM   4442  C   ALA   287     112.079 118.597-124.847
ATOM   4443  O   ALA   287     111.740 118.374-123.683
ATOM   4444  N   ILE   288     112.044 117.662-125.809
ATOM   4446  CA  ILE   288     111.573 116.288-125.647
ATOM   4448  CB  ILE   288     110.126 116.132-126.182
ATOM   4450  CG2 ILE   288     109.138 116.870-125.261
ATOM   4454  CG1 ILE   288     109.989 116.577-127.656
ATOM   4457  CD1 ILE   288     108.619 116.267-128.269
ATOM   4461  C   ILE   288     112.542 115.312-126.327
ATOM   4462  O   ILE   288     113.368 115.702-127.156
ATOM   4463  N   CYS   289     112.418 114.031-125.957
ATOM   4465  CA  CYS   289     113.288 112.932-126.378
ATOM   4467  CB  CYS   289     113.358 111.903-125.238
ATOM   4470  SG  CYS   289     114.011 112.696-123.742
ATOM   4472  C   CYS   289     112.825 112.311-127.711
ATOM   4473  O   CYS   289     112.968 111.106-127.919
ATOM   4474  N   PHE   290     112.263 113.142-128.605
ATOM   4476  CA  PHE   290     111.641 112.756-129.868
ATOM   4478  CB  PHE   290     110.156 113.151-129.796
ATOM   4481  CG  PHE   290     109.277 112.612-130.910
ATOM   4482  CD1 PHE   290     108.850 113.461-131.950
ATOM   4484  CE1 PHE   290     108.010 112.968-132.963
ATOM   4486  CZ  PHE   290     107.588 111.627-132.936
ATOM   4488  CE2 PHE   290     108.017 110.775-131.903
ATOM   4490  CD2 PHE   290     108.862 111.266-130.892
ATOM   4492  C   PHE   290     112.364 113.433-131.044
ATOM   4493  O   PHE   290     113.150 114.364-130.851
ATOM   4494  N   PHE   291     112.094 112.947-132.264
ATOM   4496  CA  PHE   291     112.727 113.382-133.507
ATOM   4498  CB  PHE   291     112.150 112.557-134.670
ATOM   4501  CG  PHE   291     112.368 111.058-134.546
ATOM   4502  CD1 PHE   291     111.331 110.221-134.088
ATOM   4504  CE1 PHE   291     111.536 108.834-133.983
ATOM   4506  CZ  PHE   291     112.778 108.277-134.334
ATOM   4508  CE2 PHE   291     113.817 109.111-134.782
ATOM   4510  CD2 PHE   291     113.614 110.498-134.884
ATOM   4512  C   PHE   291     112.529 114.888-133.775
ATOM   4513  O   PHE   291     111.509 115.448-133.368
ATOM   4514  N   PRO   292     113.466 115.543-134.495
ATOM   4515  CD  PRO   292     114.733 114.984-134.960
ATOM   4518  CG  PRO   292     115.461 116.104-135.703
ATOM   4521  CB  PRO   292     114.796 117.366-135.172
ATOM   4524  CA  PRO   292     113.343 116.925-134.951
ATOM   4526  C   PRO   292     112.450 116.968-136.213
ATOM   4527  O   PRO   292     111.446 116.257-136.276
ATOM   4528  N   PHE   293     112.790 117.802-137.207
ATOM   4530  CA  PHE   293     112.144 117.813-138.515
ATOM   4532  CB  PHE   293     112.726 118.946-139.371
ATOM   4535  CG  PHE   293     111.886 120.207-139.376
ATOM   4536  CD1 PHE   293     110.722 120.279-140.167
ATOM   4538  CE1 PHE   293     109.948 121.452-140.172
ATOM   4540  CZ  PHE   293     110.335 122.555-139.392
ATOM   4542  CE2 PHE   293     111.497 122.488-138.605
ATOM   4544  CD2 PHE   293     112.267 121.313-138.596
ATOM   4546  C   PHE   293     112.283 116.462-139.233
ATOM   4547  O   PHE   293     113.329 115.813-139.196
ATOM   4548  N   VAL   294     111.191 116.091-139.913
ATOM   4550  CA  VAL   294     110.975 114.869-140.692
ATOM   4552  CB  VAL   294     110.311 113.784-139.792
ATOM   4554  CG1 VAL   294     111.175 113.387-138.585
ATOM   4558  CG2 VAL   294     108.913 114.189-139.300
ATOM   4562  C   VAL   294     110.097 115.246-141.916
ATOM   4563  O   VAL   294     109.592 116.371-141.953
ATOM   4564  N   PRO   295     109.876 114.354-142.913
ATOM   4565  CD  PRO   295     110.513 113.053-143.072
ATOM   4568  CG  PRO   295     110.186 112.584-144.488
ATOM   4571  CB  PRO   295     108.840 113.250-144.760
ATOM   4574  CA  PRO   295     108.977 114.598-144.048
ATOM   4576  C   PRO   295     107.602 115.169-143.663
ATOM   4577  O   PRO   295     107.131 114.965-142.546
ATOM   4578  N   VAL   296     106.962 115.877-144.604
ATOM   4580  CA  VAL   296     105.751 116.666-144.370
ATOM   4582  CB  VAL   296     106.085 118.182-144.454
ATOM   4584  CG1 VAL   296     104.873 119.081-144.137
ATOM   4588  CG2 VAL   296     107.218 118.588-143.492
ATOM   4592  C   VAL   296     104.682 116.243-145.388
ATOM   4593  O   VAL   296     105.008 115.878-146.517
ATOM   4594  N   VAL   297     103.402 116.322-144.988
ATOM   4596  CA  VAL   297     102.240 116.141-145.864
ATOM   4598  CB  VAL   297     101.035 115.537-145.094
ATOM   4600  CG1 VAL   297     101.310 114.071-144.722
ATOM   4604  CG2 VAL   297     100.642 116.305-143.820
ATOM   4608  C   VAL   297     101.922 117.462-146.600
ATOM   4609  O   VAL   297     100.807 117.975-146.527
ATOM   4610  N   ASP   298     102.937 118.028-147.273
ATOM   4612  CA  ASP   298     102.968 119.377-147.838
ATOM   4614  CB  ASP   298     104.344 119.618-148.486
ATOM   4617  CG  ASP   298     104.555 118.879-149.817
ATOM   4618  OD1 ASP   298     104.969 119.557-150.783
ATOM   4619  OD2 ASP   298     104.308 117.653-149.859
ATOM   4620  C   ASP   298     101.850 119.703-148.841
ATOM   4621  O   ASP   298     101.475 120.872-148.943
ATOM   4622  N   GLY   299     101.327 118.700-149.564
ATOM   4624  CA  GLY   299     100.240 118.858-150.525
ATOM   4627  C   GLY   299     100.665 118.718-151.994
ATOM   4628  O   GLY   299      99.799 118.833-152.860
ATOM   4629  N   ALA   300     101.962 118.501-152.288
ATOM   4631  CA  ALA   300     102.512 118.533-153.649
ATOM   4633  CB  ALA   300     102.988 119.958-153.958
ATOM   4637  C   ALA   300     103.645 117.519-153.892
ATOM   4638  O   ALA   300     104.139 117.424-155.016
ATOM   4639  N   PHE   301     104.020 116.737-152.871
ATOM   4641  CA  PHE   301     104.908 115.577-152.971
ATOM   4643  CB  PHE   301     106.336 115.975-152.563
ATOM   4646  CG  PHE   301     107.359 114.864-152.736
ATOM   4647  CD1 PHE   301     107.983 114.666-153.983
ATOM   4649  CE1 PHE   301     108.901 113.616-154.157
ATOM   4651  CZ  PHE   301     109.186 112.746-153.092
ATOM   4653  CE2 PHE   301     108.557 112.933-151.850
ATOM   4655  CD2 PHE   301     107.655 113.996-151.666
ATOM   4657  C   PHE   301     104.377 114.429-152.096
ATOM   4658  O   PHE   301     104.665 113.263-152.371
ATOM   4659  N   LEU   302     103.566 114.767-151.084
ATOM   4661  CA  LEU   302     102.851 113.847-150.221
ATOM   4663  CB  LEU   302     103.751 113.466-149.030
ATOM   4666  CG  LEU   302     103.138 112.414-148.088
ATOM   4668  CD1 LEU   302     102.932 111.057-148.783
ATOM   4672  CD2 LEU   302     104.050 112.232-146.866
ATOM   4676  C   LEU   302     101.570 114.574-149.804
ATOM   4677  O   LEU   302     101.605 115.466-148.957
ATOM   4678  N   ASP   303     100.452 114.239-150.462
ATOM   4680  CA  ASP   303      99.193 114.965-150.325
ATOM   4682  CB  ASP   303      98.234 114.509-151.435
ATOM   4685  CG  ASP   303      96.920 115.291-151.411
ATOM   4686  OD1 ASP   303      95.903 114.689-151.001
ATOM   4687  OD2 ASP   303      96.957 116.480-151.796
ATOM   4688  C   ASP   303      98.547 114.780-148.943
ATOM   4689  O   ASP   303      97.967 115.729-148.415
ATOM   4690  N   ASP   304      98.655 113.572-148.370
ATOM   4692  CA  ASP   304      98.001 113.181-147.127
ATOM   4694  CB  ASP   304      96.549 112.758-147.450
ATOM   4697  CG  ASP   304      95.652 112.663-146.212
ATOM   4698  OD1 ASP   304      95.196 111.537-145.914
ATOM   4699  OD2 ASP   304      95.444 113.718-145.572
ATOM   4700  C   ASP   304      98.793 112.052-146.445
ATOM   4701  O   ASP   304      99.827 111.605-146.947
ATOM   4702  N   HIP   305      98.286 111.600-145.290
ATOM   4704  CA  HIP   305      98.807 110.504-144.486
ATOM   4706  CB  HIP   305      97.800 110.203-143.366
ATOM   4709  CG  HIP   305      97.628 111.336-142.385
ATOM   4710  ND1 HIP   305      96.912 112.502-142.595
ATOM   4712  CE1 HIP   305      97.019 113.261-141.490
ATOM   4714  NE2 HIP   305      97.773 112.607-140.583
ATOM   4716  CD2 HIP   305      98.159 111.400-141.126
ATOM   4718  C   HIP   305      99.051 109.245-145.344
ATOM   4719  O   HIP   305      98.150 108.854-146.087
ATOM   4720  N   PRO   306     100.233 108.596-145.248
ATOM   4721  CD  PRO   306     101.420 109.106-144.577
ATOM   4724  CG  PRO   306     102.594 108.301-145.125
ATOM   4727  CB  PRO   306     101.951 106.954-145.428
ATOM   4730  CA  PRO   306     100.551 107.335-145.921
ATOM   4732  C   PRO   306      99.569 106.179-145.665
ATOM   4733  O   PRO   306      99.510 105.252-146.471
ATOM   4734  N   GLN   307      98.805 106.237-144.563
ATOM   4736  CA  GLN   307      97.802 105.245-144.196
ATOM   4738  CB  GLN   307      97.281 105.514-142.771
ATOM   4741  CG  GLN   307      98.267 105.164-141.640
ATOM   4744  CD  GLN   307      99.308 106.237-141.290
ATOM   4745  OE1 GLN   307      99.435 107.273-141.939
ATOM   4746  NE2 GLN   307     100.058 105.992-140.216
ATOM   4749  C   GLN   307      96.622 105.243-145.180
ATOM   4750  O   GLN   307      96.085 104.171-145.457
ATOM   4751  N   LYS   308      96.232 106.415-145.715
ATOM   4753  CA  LYS   308      95.170 106.532-146.709
ATOM   4755  CB  LYS   308      94.785 108.012-146.897
ATOM   4758  CG  LYS   308      93.703 108.193-147.980
ATOM   4761  CD  LYS   308      93.216 109.641-148.119
ATOM   4764  CE  LYS   308      92.279 110.037-146.975
ATOM   4767  NZ  LYS   308      91.800 111.420-147.131
ATOM   4771  C   LYS   308      95.589 105.891-148.037
ATOM   4772  O   LYS   308      94.786 105.168-148.619
ATOM   4773  N   SER   309      96.827 106.131-148.497
ATOM   4775  CA  SER   309      97.341 105.595-149.756
ATOM   4777  CB  SER   309      98.695 106.235-150.073
ATOM   4780  OG  SER   309      98.554 107.619-150.314
ATOM   4782  C   SER   309      97.483 104.067-149.715
ATOM   4783  O   SER   309      97.246 103.408-150.725
ATOM   4784  N   LEU   310      97.828 103.510-148.543
ATOM   4786  CA  LEU   310      97.906 102.074-148.292
ATOM   4788  CB  LEU   310      98.655 101.888-146.960
ATOM   4791  CG  LEU   310      98.909 100.431-146.527
ATOM   4793  CD1 LEU   310      99.769  99.648-147.533
ATOM   4797  CD2 LEU   310      99.585 100.438-145.152
ATOM   4801  C   LEU   310      96.514 101.413-148.263
ATOM   4802  O   LEU   310      96.411 100.208-148.495
ATOM   4803  N   SER   311      95.452 102.198-148.016
ATOM   4805  CA  SER   311      94.063 101.749-147.922
ATOM   4807  CB  SER   311      93.440 102.319-146.639
ATOM   4810  OG  SER   311      94.109 101.829-145.493
ATOM   4812  C   SER   311      93.235 102.133-149.163
ATOM   4813  O   SER   311      92.017 101.952-149.154
ATOM   4814  N   THR   312      93.883 102.640-150.226
ATOM   4816  CA  THR   312      93.270 102.990-151.511
ATOM   4818  CB  THR   312      93.013 104.510-151.619
ATOM   4820  CG2 THR   312      92.002 105.026-150.585
ATOM   4824  OG1 THR   312      94.222 105.237-151.524
ATOM   4826  C   THR   312      94.111 102.464-152.691
ATOM   4827  O   THR   312      93.929 102.918-153.822
ATOM   4828  N   ASN   313      95.007 101.493-152.431
ATOM   4830  CA  ASN   313      95.815 100.781-153.420
ATOM   4832  CB  ASN   313      94.898  99.830-154.216
ATOM   4835  CG  ASN   313      95.656  98.747-154.982
ATOM   4836  OD1 ASN   313      96.788  98.407-154.641
ATOM   4837  ND2 ASN   313      95.026  98.203-156.026
ATOM   4840  C   ASN   313      96.695 101.707-154.289
ATOM   4841  O   ASN   313      96.950 101.419-155.459
ATOM   4842  N   ASN   314      97.135 102.833-153.710
ATOM   4844  CA  ASN   314      97.852 103.913-154.378
ATOM   4846  CB  ASN   314      97.263 105.252-153.895
ATOM   4849  CG  ASN   314      97.773 106.466-154.678
ATOM   4850  OD1 ASN   314      98.021 106.388-155.880
ATOM   4851  ND2 ASN   314      97.925 107.602-153.993
ATOM   4854  C   ASN   314      99.367 103.766-154.146
ATOM   4855  O   ASN   314     100.005 104.632-153.543
ATOM   4856  N   PHE   315      99.926 102.632-154.602
ATOM   4858  CA  PHE   315     101.343 102.289-154.483
ATOM   4860  CB  PHE   315     101.620 101.729-153.076
ATOM   4863  CG  PHE   315     100.734 100.575-152.630
ATOM   4864  CD1 PHE   315     101.052  99.249-152.984
ATOM   4866  CE1 PHE   315     100.240  98.184-152.553
ATOM   4868  CZ  PHE   315      99.110  98.441-151.758
ATOM   4870  CE2 PHE   315      98.787  99.762-151.406
ATOM   4872  CD2 PHE   315      99.595 100.826-151.839
ATOM   4874  C   PHE   315     101.775 101.293-155.572
ATOM   4875  O   PHE   315     100.939 100.629-156.188
ATOM   4876  N   LYS   316     103.097 101.191-155.789
ATOM   4878  CA  LYS   316     103.730 100.270-156.731
ATOM   4880  CB  LYS   316     105.210 100.654-156.902
ATOM   4883  CG  LYS   316     105.883  99.926-158.077
ATOM   4886  CD  LYS   316     107.385 100.250-158.131
ATOM   4889  CE  LYS   316     108.094  99.581-159.313
ATOM   4892  NZ  LYS   316     107.654 100.116-160.613
ATOM   4896  C   LYS   316     103.595  98.831-156.218
ATOM   4897  O   LYS   316     103.926  98.543-155.067
ATOM   4898  N   LYS   317     103.116  97.936-157.093
ATOM   4900  CA  LYS   317     102.658  96.592-156.734
ATOM   4902  CB  LYS   317     101.359  96.284-157.499
ATOM   4905  CG  LYS   317     100.239  97.286-157.182
ATOM   4908  CD  LYS   317      98.979  96.990-158.004
ATOM   4911  CE  LYS   317      97.877  98.007-157.703
ATOM   4914  NZ  LYS   317      98.225  99.374-158.132
ATOM   4918  C   LYS   317     103.716  95.507-156.993
ATOM   4919  O   LYS   317     103.446  94.337-156.723
ATOM   4920  N   THR   318     104.909  95.871-157.493
ATOM   4922  CA  THR   318     106.044  94.959-157.632
ATOM   4924  CB  THR   318     107.199  95.627-158.396
ATOM   4926  CG2 THR   318     106.811  96.020-159.827
ATOM   4930  OG1 THR   318     107.665  96.766-157.698
ATOM   4932  C   THR   318     106.528  94.502-156.252
ATOM   4933  O   THR   318     106.462  95.269-155.289
ATOM   4934  N   ASN   319     107.032  93.261-156.184
ATOM   4936  CA  ASN   319     107.424  92.572-154.956
ATOM   4938  CB  ASN   319     107.983  91.180-155.301
ATOM   4941  CG  ASN   319     109.073  91.201-156.377
ATOM   4942  OD1 ASN   319     108.836  90.784-157.509
ATOM   4943  ND2 ASN   319     110.267  91.689-156.036
ATOM   4946  C   ASN   319     108.392  93.371-154.069
ATOM   4947  O   ASN   319     109.161  94.208-154.548
ATOM   4948  N   ILE   320     108.343  93.070-152.765
ATOM   4950  CA  ILE   320     109.092  93.737-151.700
ATOM   4952  CB  ILE   320     108.241  94.851-151.036
ATOM   4954  CG2 ILE   320     107.961  95.998-152.024
ATOM   4958  CG1 ILE   320     106.931  94.302-150.429
ATOM   4961  CD1 ILE   320     106.190  95.303-149.535
ATOM   4965  C   ILE   320     109.581  92.705-150.665
ATOM   4966  O   ILE   320     109.141  91.556-150.663
ATOM   4967  N   LEU   321     110.474  93.140-149.765
ATOM   4969  CA  LEU   321     111.016  92.344-148.665
ATOM   4971  CB  LEU   321     112.346  91.701-149.119
ATOM   4974  CG  LEU   321     112.991  90.711-148.120
ATOM   4976  CD1 LEU   321     113.890  89.724-148.883
ATOM   4980  CD2 LEU   321     113.850  91.392-147.039
ATOM   4984  C   LEU   321     111.176  93.276-147.462
ATOM   4985  O   LEU   321     111.822  94.314-147.572
ATOM   4986  N   MET   322     110.590  92.920-146.312
ATOM   4988  CA  MET   322     110.609  93.768-145.121
ATOM   4990  CB  MET   322     109.466  94.796-145.199
ATOM   4993  CG  MET   322     108.059  94.208-145.030
ATOM   4996  SD  MET   322     106.715  95.332-145.516
ATOM   4997  CE  MET   322     107.075  96.796-144.512
ATOM   5001  C   MET   322     110.567  92.946-143.830
ATOM   5002  O   MET   322     110.378  91.733-143.854
ATOM   5003  N   GLY   323     110.770  93.626-142.697
ATOM   5005  CA  GLY   323     110.836  93.026-141.373
ATOM   5008  C   GLY   323     111.410  94.016-140.364
ATOM   5009  O   GLY   323     111.601  95.191-140.680
ATOM   5010  N   SER   324     111.663  93.540-139.138
ATOM   5012  CA  SER   324     112.124  94.380-138.034
ATOM   5014  CB  SER   324     110.918  95.131-137.443
ATOM   5017  OG  SER   324     109.946  94.248-136.917
ATOM   5019  C   SER   324     112.824  93.567-136.941
ATOM   5020  O   SER   324     112.635  92.354-136.834
ATOM   5021  N   ASN   325     113.585  94.268-136.086
ATOM   5023  CA  ASN   325     114.104  93.739-134.827
ATOM   5025  CB  ASN   325     115.094  94.741-134.209
ATOM   5028  CG  ASN   325     116.502  94.582-134.782
ATOM   5029  OD1 ASN   325     117.367  93.999-134.133
ATOM   5030  ND2 ASN   325     116.742  95.096-135.992
ATOM   5033  C   ASN   325     112.956  93.414-133.857
ATOM   5034  O   ASN   325     111.851  93.950-133.971
ATOM   5035  N   SER   326     113.234  92.513-132.903
ATOM   5037  CA  SER   326     112.242  91.957-131.987
ATOM   5039  CB  SER   326     112.742  90.604-131.461
ATOM   5042  OG  SER   326     113.974  90.709-130.783
ATOM   5044  C   SER   326     111.867  92.889-130.825
ATOM   5045  O   SER   326     110.793  92.717-130.247
ATOM   5046  N   GLU   327     112.727  93.865-130.495
ATOM   5048  CA  GLU   327     112.548  94.817-129.401
ATOM   5050  CB  GLU   327     113.192  94.304-128.090
ATOM   5053  CG  GLU   327     112.892  92.839-127.726
ATOM   5056  CD  GLU   327     113.610  92.409-126.446
ATOM   5057  OE1 GLU   327     112.910  92.236-125.426
ATOM   5058  OE2 GLU   327     114.848  92.241-126.510
ATOM   5059  C   GLU   327     113.204  96.122-129.862
ATOM   5060  O   GLU   327     114.417  96.155-130.082
ATOM   5061  N   GLU   328     112.403  97.181-130.059
ATOM   5063  CA  GLU   328     112.810  98.343-130.856
ATOM   5065  CB  GLU   328     112.023  98.372-132.180
ATOM   5068  CG  GLU   328     112.236  97.101-133.014
ATOM   5071  CD  GLU   328     111.825  97.298-134.472
ATOM   5072  OE1 GLU   328     112.743  97.366-135.319
ATOM   5073  OE2 GLU   328     110.603  97.376-134.720
ATOM   5074  C   GLU   328     112.682  99.680-130.117
ATOM   5075  O   GLU   328     113.093 100.703-130.665
ATOM   5076  N   GLY   329     112.161  99.683-128.881
ATOM   5078  CA  GLY   329     111.998 100.886-128.072
ATOM   5081  C   GLY   329     113.325 101.481-127.583
ATOM   5082  O   GLY   329     113.326 102.623-127.128
ATOM   5083  N   TYR   330     114.430 100.725-127.692
ATOM   5085  CA  TYR   330     115.766 101.084-127.225
ATOM   5087  CB  TYR   330     116.716  99.915-127.524
ATOM   5090  CG  TYR   330     116.384  98.596-126.844
ATOM   5091  CD1 TYR   330     116.016  98.552-125.483
ATOM   5093  CE1 TYR   330     115.729  97.324-124.864
ATOM   5095  CZ  TYR   330     115.833  96.120-125.598
ATOM   5096  OH  TYR   330     115.582  94.922-124.997
ATOM   5098  CE2 TYR   330     116.222  96.161-126.954
ATOM   5100  CD2 TYR   330     116.483  97.395-127.575
ATOM   5102  C   TYR   330     116.321 102.369-127.852
ATOM   5103  O   TYR   330     117.015 103.115-127.163
ATOM   5104  N   TYR   331     116.009 102.643-129.128
ATOM   5106  CA  TYR   331     116.480 103.825-129.852
ATOM   5108  CB  TYR   331     116.336 103.556-131.361
ATOM   5111  CG  TYR   331     116.973 104.594-132.273
ATOM   5112  CD1 TYR   331     118.367 104.809-132.240
ATOM   5114  CE1 TYR   331     118.961 105.768-133.080
ATOM   5116  CZ  TYR   331     118.157 106.520-133.969
ATOM   5117  OH  TYR   331     118.727 107.420-134.823
ATOM   5119  CE2 TYR   331     116.758 106.319-133.986
ATOM   5121  CD2 TYR   331     116.172 105.357-133.145
ATOM   5123  C   TYR   331     115.771 105.128-129.415
ATOM   5124  O   TYR   331     116.041 106.184-129.988
ATOM   5125  N   SER   332     114.885 105.072-128.405
ATOM   5127  CA  SER   332     114.058 106.193-127.955
ATOM   5129  CB  SER   332     112.659 106.076-128.575
ATOM   5132  OG  SER   332     112.715 106.135-129.986
ATOM   5134  C   SER   332     113.945 106.289-126.424
ATOM   5135  O   SER   332     113.436 107.303-125.943
ATOM   5136  N   ILE   333     114.442 105.294-125.665
ATOM   5138  CA  ILE   333     114.504 105.341-124.199
ATOM   5140  CB  ILE   333     113.805 104.127-123.534
ATOM   5142  CG2 ILE   333     112.315 104.086-123.924
ATOM   5146  CG1 ILE   333     114.530 102.790-123.808
ATOM   5149  CD1 ILE   333     113.936 101.584-123.068
ATOM   5153  C   ILE   333     115.945 105.516-123.699
ATOM   5154  O   ILE   333     116.123 105.963-122.569
ATOM   5155  N   PHE   334     116.963 105.211-124.524
ATOM   5157  CA  PHE   334     118.368 105.432-124.182
ATOM   5159  CB  PHE   334     119.280 104.673-125.165
ATOM   5162  CG  PHE   334     119.268 103.145-125.123
ATOM   5163  CD1 PHE   334     120.027 102.438-126.076
ATOM   5165  CE1 PHE   334     120.074 101.032-126.053
ATOM   5167  CZ  PHE   334     119.365 100.318-125.073
ATOM   5169  CE2 PHE   334     118.583 101.012-124.136
ATOM   5171  CD2 PHE   334     118.531 102.417-124.164
ATOM   5173  C   PHE   334     118.708 106.929-124.179
ATOM   5174  O   PHE   334     119.486 107.374-123.337
ATOM   5175  N   TYR   335     118.090 107.701-125.088
ATOM   5177  CA  TYR   335     118.210 109.154-125.182
ATOM   5179  CB  TYR   335     117.875 109.577-126.620
ATOM   5182  CG  TYR   335     118.871 109.053-127.639
ATOM   5183  CD1 TYR   335     120.031 109.797-127.924
ATOM   5185  CE1 TYR   335     120.978 109.309-128.838
ATOM   5187  CZ  TYR   335     120.774 108.060-129.471
ATOM   5188  OH  TYR   335     121.702 107.579-130.349
ATOM   5190  CE2 TYR   335     119.609 107.311-129.185
ATOM   5192  CD2 TYR   335     118.662 107.810-128.272
ATOM   5194  C   TYR   335     117.323 109.894-124.165
ATOM   5195  O   TYR   335     117.402 111.120-124.075
ATOM   5196  N   TYR   336     116.512 109.159-123.387
ATOM   5198  CA  TYR   336     115.681 109.672-122.301
ATOM   5200  CB  TYR   336     114.386 108.836-122.250
ATOM   5203  CG  TYR   336     113.098 109.574-121.908
ATOM   5204  CD1 TYR   336     111.921 109.244-122.612
ATOM   5206  CE1 TYR   336     110.699 109.848-122.279
ATOM   5208  CZ  TYR   336     110.637 110.782-121.221
ATOM   5209  OH  TYR   336     109.440 111.324-120.858
ATOM   5211  CE2 TYR   336     111.820 111.143-120.535
ATOM   5213  CD2 TYR   336     113.043 110.544-120.883
ATOM   5215  C   TYR   336     116.478 109.693-120.979
ATOM   5216  O   TYR   336     115.939 109.416-119.910
ATOM   5217  N   LEU   337     117.786 109.985-121.068
ATOM   5219  CA  LEU   337     118.742 109.995-119.965
ATOM   5221  CB  LEU   337     120.147 110.200-120.578
ATOM   5224  CG  LEU   337     121.319 109.619-119.757
ATOM   5226  CD1 LEU   337     121.360 108.086-119.833
ATOM   5230  CD2 LEU   337     122.654 110.169-120.280
ATOM   5234  C   LEU   337     118.440 111.069-118.898
ATOM   5235  O   LEU   337     119.049 111.048-117.830
ATOM   5236  N   THR   338     117.529 112.013-119.189
ATOM   5238  CA  THR   338     117.324 113.234-118.410
ATOM   5240  CB  THR   338     116.603 114.288-119.283
ATOM   5242  CG2 THR   338     116.810 115.707-118.737
ATOM   5246  OG1 THR   338     117.065 114.278-120.621
ATOM   5248  C   THR   338     116.531 112.990-117.113
ATOM   5249  O   THR   338     116.788 113.676-116.124
ATOM   5250  N   GLU   339     115.588 112.029-117.106
ATOM   5252  CA  GLU   339     114.681 111.772-115.981
ATOM   5254  CB  GLU   339     113.358 112.544-116.170
ATOM   5257  CG  GLU   339     113.481 114.072-116.102
ATOM   5260  CD  GLU   339     112.114 114.752-116.228
ATOM   5261  OE1 GLU   339     111.980 115.600-117.138
ATOM   5262  OE2 GLU   339     111.222 114.422-115.413
ATOM   5263  C   GLU   339     114.317 110.288-115.833
ATOM   5264  O   GLU   339     113.862 109.892-114.758
ATOM   5265  N   LEU   340     114.493 109.479-116.889
ATOM   5267  CA  LEU   340     113.906 108.145-117.005
ATOM   5269  CB  LEU   340     113.007 108.137-118.256
ATOM   5272  CG  LEU   340     112.295 106.802-118.562
ATOM   5274  CD1 LEU   340     111.326 106.402-117.443
ATOM   5278  CD2 LEU   340     111.540 106.905-119.891
ATOM   5282  C   LEU   340     114.976 107.053-117.097
ATOM   5283  O   LEU   340     114.706 105.915-116.707
ATOM   5284  N   PHE   341     116.174 107.389-117.598
ATOM   5286  CA  PHE   341     117.163 106.411-118.025
ATOM   5288  CB  PHE   341     117.091 106.273-119.555
ATOM   5291  CG  PHE   341     117.675 104.976-120.079
ATOM   5292  CD1 PHE   341     116.874 103.819-120.112
ATOM   5294  CE1 PHE   341     117.421 102.599-120.540
ATOM   5296  CZ  PHE   341     118.771 102.533-120.931
ATOM   5298  CE2 PHE   341     119.561 103.695-120.937
ATOM   5300  CD2 PHE   341     119.012 104.917-120.515
ATOM   5302  C   PHE   341     118.562 106.788-117.534
ATOM   5303  O   PHE   341     118.842 107.948-117.226
ATOM   5304  N   LYS   342     119.430 105.772-117.457
ATOM   5306  CA  LYS   342     120.791 105.836-116.937
ATOM   5308  CB  LYS   342     120.794 105.511-115.430
ATOM   5311  CG  LYS   342     119.958 106.501-114.601
ATOM   5314  CD  LYS   342     120.076 106.222-113.103
ATOM   5317  CE  LYS   342     119.209 107.205-112.314
ATOM   5320  NZ  LYS   342     119.345 106.993-110.865
ATOM   5324  C   LYS   342     121.669 104.835-117.701
ATOM   5325  O   LYS   342     121.170 103.855-118.255
ATOM   5326  N   LYS   343     122.987 105.083-117.701
ATOM   5328  CA  LYS   343     123.971 104.364-118.516
ATOM   5330  CB  LYS   343     124.415 105.260-119.691
ATOM   5333  CG  LYS   343     125.214 106.494-119.237
ATOM   5336  CD  LYS   343     125.827 107.258-120.413
ATOM   5339  CE  LYS   343     126.706 108.384-119.861
ATOM   5342  NZ  LYS   343     127.490 109.034-120.923
ATOM   5346  C   LYS   343     125.168 103.844-117.694
ATOM   5347  O   LYS   343     126.127 103.342-118.280
ATOM   5348  N   GLU   344     125.111 103.954-116.356
ATOM   5350  CA  GLU   344     126.157 103.525-115.422
ATOM   5352  CB  GLU   344     126.850 104.753-114.804
ATOM   5355  CG  GLU   344     127.593 105.610-115.842
ATOM   5358  CD  GLU   344     128.423 106.738-115.220
ATOM   5359  OE1 GLU   344     128.015 107.257-114.157
ATOM   5360  OE2 GLU   344     129.456 107.081-115.838
ATOM   5361  C   GLU   344     125.595 102.599-114.328
ATOM   5362  O   GLU   344     126.341 102.188-113.438
ATOM   5363  N   GLU   345     124.301 102.251-114.404
ATOM   5365  CA  GLU   345     123.630 101.307-113.515
ATOM   5367  CB  GLU   345     123.059 102.041-112.287
ATOM   5370  CG  GLU   345     121.986 103.090-112.613
ATOM   5373  CD  GLU   345     121.415 103.692-111.329
ATOM   5374  OE1 GLU   345     122.065 104.615-110.791
ATOM   5375  OE2 GLU   345     120.333 103.223-110.910
ATOM   5376  C   GLU   345     122.564 100.509-114.281
ATOM   5377  O   GLU   345     122.328 100.741-115.469
ATOM   5378  N   ASN   346     121.942  99.544-113.585
ATOM   5380  CA  ASN   346     121.026  98.557-114.156
ATOM   5382  CB  ASN   346     120.850  97.413-113.136
ATOM   5385  CG  ASN   346     120.585  96.040-113.766
ATOM   5386  OD1 ASN   346     120.745  95.835-114.968
ATOM   5387  ND2 ASN   346     120.199  95.073-112.930
ATOM   5390  C   ASN   346     119.670  99.138-114.613
ATOM   5391  O   ASN   346     118.848  98.392-115.142
ATOM   5392  N   VAL   347     119.465 100.459-114.446
ATOM   5394  CA  VAL   347     118.356 101.263-114.963
ATOM   5396  CB  VAL   347     118.689 101.780-116.385
ATOM   5398  CG1 VAL   347     118.702 100.707-117.486
ATOM   5402  CG2 VAL   347     117.774 102.944-116.789
ATOM   5406  C   VAL   347     116.964 100.637-114.738
ATOM   5407  O   VAL   347     116.113 100.597-115.626
ATOM   5408  N   MET   348     116.742 100.154-113.508
ATOM   5410  CA  MET   348     115.433  99.764-112.993
ATOM   5412  CB  MET   348     115.615  99.230-111.563
ATOM   5415  CG  MET   348     116.506  97.982-111.475
ATOM   5418  SD  MET   348     115.618  96.407-111.474
ATOM   5419  CE  MET   348     117.021  95.293-111.229
ATOM   5423  C   MET   348     114.501 100.986-112.983
ATOM   5424  O   MET   348     114.964 102.118-112.817
ATOM   5425  N   VAL   349     113.188 100.753-113.124
ATOM   5427  CA  VAL   349     112.173 101.807-113.167
ATOM   5429  CB  VAL   349     111.749 102.155-114.618
ATOM   5431  CG1 VAL   349     112.764 103.102-115.276
ATOM   5435  CG2 VAL   349     111.528 100.932-115.528
ATOM   5439  C   VAL   349     110.963 101.402-112.324
ATOM   5440  O   VAL   349     110.423 100.307-112.469
ATOM   5441  N   SER   350     110.526 102.333-111.463
ATOM   5443  CA  SER   350     109.283 102.247-110.706
ATOM   5445  CB  SER   350     109.270 103.345-109.631
ATOM   5448  OG  SER   350     109.284 104.638-110.205
ATOM   5450  C   SER   350     108.064 102.378-111.627
ATOM   5451  O   SER   350     108.189 102.767-112.788
ATOM   5452  N   ARG   351     106.876 102.096-111.078
ATOM   5454  CA  ARG   351     105.593 102.334-111.735
ATOM   5456  CB  ARG   351     104.478 101.678-110.903
ATOM   5459  CG  ARG   351     104.609 100.147-110.772
ATOM   5462  CD  ARG   351     104.554  99.402-112.110
ATOM   5465  NE  ARG   351     103.276  99.626-112.791
ATOM   5467  CZ  ARG   351     102.873  99.023-113.918
ATOM   5468  NH1 ARG   351     103.615  98.097-114.543
ATOM   5471  NH2 ARG   351     101.690  99.371-114.429
ATOM   5474  C   ARG   351     105.304 103.835-111.923
ATOM   5475  O   ARG   351     104.540 104.193-112.820
ATOM   5476  N   GLU   352     105.928 104.700-111.104
ATOM   5478  CA  GLU   352     105.809 106.155-111.161
ATOM   5480  CB  GLU   352     106.297 106.720-109.812
ATOM   5483  CG  GLU   352     105.744 108.121-109.505
ATOM   5486  CD  GLU   352     106.244 108.659-108.162
ATOM   5487  OE1 GLU   352     106.781 109.789-108.165
ATOM   5488  OE2 GLU   352     106.075 107.943-107.150
ATOM   5489  C   GLU   352     106.586 106.770-112.346
ATOM   5490  O   GLU   352     106.376 107.940-112.665
ATOM   5491  N   ASN   353     107.445 105.981-113.013
ATOM   5493  CA  ASN   353     108.266 106.391-114.152
ATOM   5495  CB  ASN   353     109.753 106.365-113.753
ATOM   5498  CG  ASN   353     110.182 107.507-112.826
ATOM   5499  OD1 ASN   353     109.493 108.516-112.681
ATOM   5500  ND2 ASN   353     111.351 107.355-112.202
ATOM   5503  C   ASN   353     108.028 105.501-115.381
ATOM   5504  O   ASN   353     108.394 105.899-116.485
ATOM   5505  N   PHE   354     107.393 104.331-115.207
ATOM   5507  CA  PHE   354     107.076 103.391-116.275
ATOM   5509  CB  PHE   354     106.379 102.173-115.645
ATOM   5512  CG  PHE   354     105.828 101.162-116.633
ATOM   5513  CD1 PHE   354     106.709 100.398-117.422
ATOM   5515  CE1 PHE   354     106.201  99.446-118.323
ATOM   5517  CZ  PHE   354     104.814  99.257-118.438
ATOM   5519  CE2 PHE   354     103.930 100.023-117.658
ATOM   5521  CD2 PHE   354     104.436 100.975-116.756
ATOM   5523  C   PHE   354     106.196 104.044-117.346
ATOM   5524  O   PHE   354     106.512 103.949-118.531
ATOM   5525  N   ILE   355     105.126 104.733-116.921
ATOM   5527  CA  ILE   355     104.123 105.332-117.798
ATOM   5529  CB  ILE   355     102.758 105.297-117.066
ATOM   5531  CG2 ILE   355     102.714 106.267-115.868
ATOM   5535  CG1 ILE   355     101.537 105.555-117.975
ATOM   5538  CD1 ILE   355     101.467 104.620-119.188
ATOM   5542  C   ILE   355     104.515 106.742-118.286
ATOM   5543  O   ILE   355     103.900 107.255-119.222
ATOM   5544  N   LYS   356     105.545 107.357-117.680
ATOM   5546  CA  LYS   356     106.067 108.675-118.044
ATOM   5548  CB  LYS   356     107.099 109.111-116.982
ATOM   5551  CG  LYS   356     106.735 110.443-116.314
ATOM   5554  CD  LYS   356     107.819 110.836-115.301
ATOM   5557  CE  LYS   356     107.426 112.112-114.555
ATOM   5560  NZ  LYS   356     108.477 112.520-113.607
ATOM   5564  C   LYS   356     106.717 108.704-119.439
ATOM   5565  O   LYS   356     106.897 109.787-119.994
ATOM   5566  N   ALA   357     107.084 107.534-119.987
ATOM   5568  CA  ALA   357     107.848 107.400-121.220
ATOM   5570  CB  ALA   357     108.292 105.945-121.345
ATOM   5574  C   ALA   357     107.060 107.804-122.469
ATOM   5575  O   ALA   357     107.620 108.449-123.354
ATOM   5576  N   ILE   358     105.766 107.458-122.532
ATOM   5578  CA  ILE   358     104.871 107.869-123.614
ATOM   5580  CB  ILE   358     103.736 106.835-123.808
ATOM   5582  CG2 ILE   358     104.332 105.501-124.302
ATOM   5586  CG1 ILE   358     102.876 106.646-122.536
ATOM   5589  CD1 ILE   358     101.633 105.780-122.775
ATOM   5593  C   ILE   358     104.355 109.310-123.417
ATOM   5594  O   ILE   358     103.632 109.816-124.274
ATOM   5595  N   GLY   359     104.750 109.987-122.325
ATOM   5597  CA  GLY   359     104.431 111.383-122.043
ATOM   5600  C   GLY   359     105.291 112.395-122.818
ATOM   5601  O   GLY   359     105.074 113.595-122.659
ATOM   5602  N   GLN   360     106.236 111.930-123.655
ATOM   5604  CA  GLN   360     107.074 112.753-124.533
ATOM   5606  CB  GLN   360     108.471 112.954-123.919
ATOM   5609  CG  GLN   360     108.488 113.916-122.721
ATOM   5612  CD  GLN   360     109.907 114.216-122.217
ATOM   5613  OE1 GLN   360     110.901 113.954-122.894
ATOM   5614  NE2 GLN   360     110.006 114.768-121.006
ATOM   5617  C   GLN   360     107.229 112.134-125.931
ATOM   5618  O   GLN   360     107.770 112.795-126.818
ATOM   5619  N   LEU   361     106.753 110.895-126.137
ATOM   5621  CA  LEU   361     106.916 110.145-127.381
ATOM   5623  CB  LEU   361     107.607 108.799-127.086
ATOM   5626  CG  LEU   361     108.997 108.901-126.416
ATOM   5628  CD1 LEU   361     109.543 107.492-126.144
ATOM   5632  CD2 LEU   361     110.020 109.680-127.256
ATOM   5636  C   LEU   361     105.577 109.935-128.104
ATOM   5637  O   LEU   361     105.595 109.584-129.283
ATOM   5638  N   ASN   362     104.440 110.203-127.434
ATOM   5640  CA  ASN   362     103.087 110.086-127.969
ATOM   5642  CB  ASN   362     102.388 108.868-127.332
ATOM   5645  CG  ASN   362     101.013 108.529-127.923
ATOM   5646  OD1 ASN   362     100.364 109.347-128.571
ATOM   5647  ND2 ASN   362     100.562 107.293-127.699
ATOM   5650  C   ASN   362     102.354 111.411-127.680
ATOM   5651  O   ASN   362     102.141 111.731-126.509
ATOM   5652  N   PRO   363     101.977 112.196-128.714
ATOM   5653  CD  PRO   363     102.200 111.912-130.127
ATOM   5656  CG  PRO   363     101.533 113.045-130.903
ATOM   5659  CB  PRO   363     101.602 114.207-129.918
ATOM   5662  CA  PRO   363     101.371 113.522-128.565
ATOM   5664  C   PRO   363      99.874 113.492-128.194
ATOM   5665  O   PRO   363      99.258 114.554-128.103
ATOM   5666  N   ASN   364      99.297 112.300-127.969
ATOM   5668  CA  ASN   364      97.899 112.091-127.595
ATOM   5670  CB  ASN   364      97.085 111.712-128.846
ATOM   5673  CG  ASN   364      95.569 111.695-128.610
ATOM   5674  OD1 ASN   364      95.051 112.360-127.715
ATOM   5675  ND2 ASN   364      94.847 110.920-129.423
ATOM   5678  C   ASN   364      97.821 111.063-126.453
ATOM   5679  O   ASN   364      97.006 110.138-126.474
ATOM   5680  N   ALA   365      98.710 111.232-125.463
ATOM   5682  CA  ALA   365      98.790 110.441-124.244
ATOM   5684  CB  ALA   365     100.252 110.405-123.781
ATOM   5688  C   ALA   365      97.824 110.988-123.178
ATOM   5689  O   ALA   365      98.244 111.364-122.083
ATOM   5690  N   ASP   366      96.524 111.049-123.516
ATOM   5692  CA  ASP   366      95.432 111.367-122.595
ATOM   5694  CB  ASP   366      94.114 111.361-123.384
ATOM   5697  CG  ASP   366      92.911 111.753-122.525
ATOM   5698  OD1 ASP   366      92.174 110.830-122.117
ATOM   5699  OD2 ASP   366      92.754 112.970-122.282
ATOM   5700  C   ASP   366      95.397 110.358-121.437
ATOM   5701  O   ASP   366      95.816 109.216-121.609
ATOM   5702  N   ALA   367      94.898 110.774-120.264
ATOM   5704  CA  ALA   367      94.915 109.971-119.041
ATOM   5706  CB  ALA   367      94.359 110.806-117.883
ATOM   5710  C   ALA   367      94.150 108.643-119.155
ATOM   5711  O   ALA   367      94.574 107.662-118.545
ATOM   5712  N   ALA   368      93.062 108.595-119.942
ATOM   5714  CA  ALA   368      92.288 107.378-120.182
ATOM   5716  CB  ALA   368      90.933 107.761-120.784
ATOM   5720  C   ALA   368      93.017 106.405-121.119
ATOM   5721  O   ALA   368      92.912 105.192-120.935
ATOM   5722  N   VAL   369      93.761 106.939-122.100
ATOM   5724  CA  VAL   369      94.535 106.161-123.063
ATOM   5726  CB  VAL   369      94.869 107.035-124.297
ATOM   5728  CG1 VAL   369      95.622 106.233-125.370
ATOM   5732  CG2 VAL   369      93.604 107.618-124.952
ATOM   5736  C   VAL   369      95.804 105.604-122.397
ATOM   5737  O   VAL   369      96.184 104.474-122.694
ATOM   5738  N   LYS   370      96.424 106.361-121.477
ATOM   5740  CA  LYS   370      97.584 105.931-120.703
ATOM   5742  CB  LYS   370      98.164 107.105-119.896
ATOM   5745  CG  LYS   370      98.967 108.084-120.764
ATOM   5748  CD  LYS   370      99.685 109.152-119.927
ATOM   5751  CE  LYS   370      98.703 110.044-119.162
ATOM   5754  NZ  LYS   370      99.397 111.155-118.492
ATOM   5758  C   LYS   370      97.225 104.801-119.738
ATOM   5759  O   LYS   370      98.054 103.921-119.536
ATOM   5760  N   SER   371      96.012 104.803-119.162
ATOM   5762  CA  SER   371      95.556 103.746-118.263
ATOM   5764  CB  SER   371      94.278 104.190-117.540
ATOM   5767  OG  SER   371      94.551 105.257-116.658
ATOM   5769  C   SER   371      95.307 102.428-119.006
ATOM   5770  O   SER   371      95.470 101.368-118.403
ATOM   5771  N   ALA   372      94.943 102.485-120.298
ATOM   5773  CA  ALA   372      94.718 101.310-121.131
ATOM   5775  CB  ALA   372      93.816 101.695-122.306
ATOM   5779  C   ALA   372      96.032 100.712-121.650
ATOM   5780  O   ALA   372      96.142  99.491-121.729
ATOM   5781  N   ILE   373      97.022 101.560-121.976
ATOM   5783  CA  ILE   373      98.354 101.134-122.405
ATOM   5785  CB  ILE   373      99.113 102.323-123.050
ATOM   5787  CG2 ILE   373     100.580 101.941-123.325
ATOM   5791  CG1 ILE   373      98.448 102.773-124.371
ATOM   5794  CD1 ILE   373      98.878 104.174-124.826
ATOM   5798  C   ILE   373      99.116 100.550-121.206
ATOM   5799  O   ILE   373      99.806  99.545-121.360
ATOM   5800  N   GLU   374      98.966 101.147-120.013
ATOM   5802  CA  GLU   374      99.594 100.672-118.788
ATOM   5804  CB  GLU   374      99.276 101.653-117.649
ATOM   5807  CG  GLU   374      99.982 101.273-116.345
ATOM   5810  CD  GLU   374      99.777 102.335-115.265
ATOM   5811  OE1 GLU   374      98.686 102.323-114.653
ATOM   5812  OE2 GLU   374     100.716 103.136-115.065
ATOM   5813  C   GLU   374      99.121  99.251-118.464
ATOM   5814  O   GLU   374      99.955  98.396-118.182
ATOM   5815  N   PHE   375      97.806  99.002-118.562
ATOM   5817  CA  PHE   375      97.171  97.716-118.285
ATOM   5819  CB  PHE   375      95.647  97.923-118.356
ATOM   5822  CG  PHE   375      94.804  96.811-117.759
ATOM   5823  CD1 PHE   375      94.310  96.934-116.445
ATOM   5825  CE1 PHE   375      93.534  95.906-115.881
ATOM   5827  CZ  PHE   375      93.245  94.752-116.630
ATOM   5829  CE2 PHE   375      93.728  94.630-117.945
ATOM   5831  CD2 PHE   375      94.502  95.658-118.511
ATOM   5833  C   PHE   375      97.632  96.615-119.257
ATOM   5834  O   PHE   375      97.755  95.460-118.851
ATOM   5835  N   GLU   376      97.908  96.979-120.521
ATOM   5837  CA  GLU   376      98.313  96.070-121.593
ATOM   5839  CB  GLU   376      98.016  96.768-122.935
ATOM   5842  CG  GLU   376      98.010  95.849-124.170
ATOM   5845  CD  GLU   376      96.821  94.884-124.270
ATOM   5846  OE1 GLU   376      95.946  94.902-123.374
ATOM   5847  OE2 GLU   376      96.801  94.137-125.272
ATOM   5848  C   GLU   376      99.792  95.643-121.495
ATOM   5849  O   GLU   376     100.189  94.684-122.158
ATOM   5850  N   TYR   377     100.597  96.315-120.655
ATOM   5852  CA  TYR   377     102.029  96.066-120.478
ATOM   5854  CB  TYR   377     102.833  97.178-121.180
ATOM   5857  CG  TYR   377     102.826  97.072-122.697
ATOM   5858  CD1 TYR   377     103.749  96.222-123.338
ATOM   5860  CE1 TYR   377     103.723  96.074-124.735
ATOM   5862  CZ  TYR   377     102.773  96.784-125.503
ATOM   5863  OH  TYR   377     102.723  96.613-126.853
ATOM   5865  CE2 TYR   377     101.855  97.647-124.864
ATOM   5867  CD2 TYR   377     101.890  97.788-123.468
ATOM   5869  C   TYR   377     102.399  95.864-118.994
ATOM   5870  O   TYR   377     103.581  95.895-118.649
ATOM   5871  N   THR   378     101.403  95.603-118.128
ATOM   5873  CA  THR   378     101.605  95.099-116.771
ATOM   5875  CB  THR   378     100.475  95.590-115.844
ATOM   5877  CG2 THR   378     100.648  95.086-114.406
ATOM   5881  OG1 THR   378     100.456  96.996-115.790
ATOM   5883  C   THR   378     101.612  93.568-116.819
ATOM   5884  O   THR   378     100.628  92.959-117.243
ATOM   5885  N   ASP   379     102.699  92.958-116.325
ATOM   5887  CA  ASP   379     102.716  91.549-115.953
ATOM   5889  CB  ASP   379     104.165  91.052-115.831
ATOM   5892  CG  ASP   379     104.231  89.591-115.373
ATOM   5893  OD1 ASP   379     103.667  88.737-116.089
ATOM   5894  OD2 ASP   379     104.845  89.352-114.311
ATOM   5895  C   ASP   379     101.969  91.415-114.625
ATOM   5896  O   ASP   379     102.432  91.922-113.607
ATOM   5897  N   TRP   380     100.803  90.758-114.646
ATOM   5899  CA  TRP   380      99.926  90.639-113.482
ATOM   5901  CB  TRP   380      98.511  90.303-113.966
ATOM   5904  CG  TRP   380      97.929  91.397-114.806
ATOM   5905  CD1 TRP   380      97.737  91.361-116.144
ATOM   5907  NE1 TRP   380      97.292  92.588-116.585
ATOM   5909  CE2 TRP   380      97.195  93.491-115.547
ATOM   5910  CZ2 TRP   380      96.848  94.847-115.481
ATOM   5912  CH2 TRP   380      96.833  95.496-114.237
ATOM   5914  CZ3 TRP   380      97.173  94.784-113.074
ATOM   5916  CE3 TRP   380      97.542  93.428-113.151
ATOM   5918  CD2 TRP   380      97.565  92.748-114.389
ATOM   5919  C   TRP   380     100.431  89.641-112.431
ATOM   5920  O   TRP   380      99.888  89.611-111.326
ATOM   5921  N   PHE   381     101.480  88.866-112.747
ATOM   5923  CA  PHE   381     102.175  88.005-111.795
ATOM   5925  CB  PHE   381     102.889  86.879-112.564
ATOM   5928  CG  PHE   381     102.684  85.510-111.945
ATOM   5929  CD1 PHE   381     101.541  84.758-112.282
ATOM   5931  CE1 PHE   381     101.335  83.491-111.710
ATOM   5933  CZ  PHE   381     102.269  82.972-110.798
ATOM   5935  CE2 PHE   381     103.408  83.722-110.455
ATOM   5937  CD2 PHE   381     103.616  84.990-111.026
ATOM   5939  C   PHE   381     103.174  88.796-110.929
ATOM   5940  O   PHE   381     103.510  88.342-109.835
ATOM   5941  N   SER   382     103.630  89.965-111.413
ATOM   5943  CA  SER   382     104.608  90.843-110.774
ATOM   5945  CB  SER   382     106.028  90.390-111.157
ATOM   5948  OG  SER   382     106.345  89.124-110.620
ATOM   5950  C   SER   382     104.336  92.301-111.207
ATOM   5951  O   SER   382     105.129  92.871-111.961
ATOM   5952  N   PRO   383     103.193  92.900-110.803
ATOM   5953  CD  PRO   383     102.216  92.333-109.880
ATOM   5956  CG  PRO   383     101.153  93.408-109.671
ATOM   5959  CB  PRO   383     101.194  94.165-110.993
ATOM   5962  CA  PRO   383     102.690  94.172-111.335
ATOM   5964  C   PRO   383     103.395  95.428-110.784
ATOM   5965  O   PRO   383     102.946  96.538-111.069
ATOM   5966  N   ASN   384     104.479  95.266-110.007
ATOM   5968  CA  ASN   384     105.203  96.352-109.350
ATOM   5970  CB  ASN   384     104.631  96.515-107.928
ATOM   5973  CG  ASN   384     105.148  97.756-107.194
ATOM   5974  OD1 ASN   384     105.163  98.854-107.746
ATOM   5975  ND2 ASN   384     105.572  97.585-105.939
ATOM   5978  C   ASN   384     106.724  96.113-109.328
ATOM   5979  O   ASN   384     107.465  97.027-108.967
ATOM   5980  N   ASP   385     107.191  94.917-109.731
ATOM   5982  CA  ASP   385     108.601  94.544-109.814
ATOM   5984  CB  ASP   385     108.693  93.076-110.267
ATOM   5987  CG  ASP   385     110.111  92.491-110.343
ATOM   5988  OD1 ASP   385     111.087  93.210-110.034
ATOM   5989  OD2 ASP   385     110.193  91.299-110.710
ATOM   5990  C   ASP   385     109.336  95.497-110.779
ATOM   5991  O   ASP   385     108.993  95.509-111.962
ATOM   5992  N   PRO   386     110.320  96.299-110.311
ATOM   5993  CD  PRO   386     110.736  96.431-108.919
ATOM   5996  CG  PRO   386     111.419  97.791-108.816
ATOM   5999  CB  PRO   386     112.046  97.950-110.194
ATOM   6002  CA  PRO   386     111.042  97.272-111.131
ATOM   6004  C   PRO   386     111.772  96.699-112.356
ATOM   6005  O   PRO   386     112.010  97.443-113.308
ATOM   6006  N   GLU   387     112.126  95.403-112.334
ATOM   6008  CA  GLU   387     112.843  94.742-113.420
ATOM   6010  CB  GLU   387     113.668  93.577-112.848
ATOM   6013  CG  GLU   387     114.743  93.125-113.847
ATOM   6016  CD  GLU   387     115.707  92.106-113.245
ATOM   6017  OE1 GLU   387     116.890  92.473-113.066
ATOM   6018  OE2 GLU   387     115.252  90.970-112.985
ATOM   6019  C   GLU   387     111.891  94.255-114.521
ATOM   6020  O   GLU   387     112.281  94.244-115.688
ATOM   6021  N   LYS   388     110.646  93.893-114.170
ATOM   6023  CA  LYS   388     109.588  93.585-115.133
ATOM   6025  CB  LYS   388     108.400  92.920-114.420
ATOM   6028  CG  LYS   388     108.688  91.504-113.902
ATOM   6031  CD  LYS   388     108.850  90.476-115.028
ATOM   6034  CE  LYS   388     108.889  89.065-114.438
ATOM   6037  NZ  LYS   388     109.053  88.048-115.491
ATOM   6041  C   LYS   388     109.096  94.852-115.839
ATOM   6042  O   LYS   388     108.725  94.781-117.009
ATOM   6043  N   ASN   389     109.108  95.998-115.140
ATOM   6045  CA  ASN   389     108.731  97.295-115.692
ATOM   6047  CB  ASN   389     108.590  98.316-114.550
ATOM   6050  CG  ASN   389     107.546  97.940-113.493
ATOM   6051  OD1 ASN   389     106.585  97.223-113.767
ATOM   6052  ND2 ASN   389     107.739  98.428-112.264
ATOM   6055  C   ASN   389     109.772  97.782-116.709
ATOM   6056  O   ASN   389     109.397  98.399-117.701
ATOM   6057  N   ARG   390     111.059  97.471-116.485
ATOM   6059  CA  ARG   390     112.153  97.752-117.410
ATOM   6061  CB  ARG   390     113.474  97.523-116.654
ATOM   6064  CG  ARG   390     114.715  97.963-117.447
ATOM   6067  CD  ARG   390     116.001  97.409-116.825
ATOM   6070  NE  ARG   390     116.073  95.950-117.000
ATOM   6072  CZ  ARG   390     116.854  95.102-116.313
ATOM   6073  NH1 ARG   390     117.711  95.533-115.381
ATOM   6076  NH2 ARG   390     116.768  93.790-116.564
ATOM   6079  C   ARG   390     112.070  96.847-118.653
ATOM   6080  O   ARG   390     112.341  97.307-119.763
ATOM   6081  N   ASN   391     111.666  95.580-118.462
ATOM   6083  CA  ASN   391     111.548  94.557-119.502
ATOM   6085  CB  ASN   391     111.988  93.193-118.930
ATOM   6088  CG  ASN   391     113.477  93.109-118.566
ATOM   6089  OD1 ASN   391     114.233  94.072-118.688
ATOM   6090  ND2 ASN   391     113.911  91.924-118.129
ATOM   6093  C   ASN   391     110.126  94.517-120.098
ATOM   6094  O   ASN   391     109.694  93.487-120.615
ATOM   6095  N   ALA   392     109.405  95.647-120.036
ATOM   6097  CA  ALA   392     108.121  95.865-120.697
ATOM   6099  CB  ALA   392     106.980  95.536-119.728
ATOM   6103  C   ALA   392     107.996  97.306-121.212
ATOM   6104  O   ALA   392     107.127  97.567-122.038
ATOM   6105  N   LEU   393     108.872  98.218-120.758
ATOM   6107  CA  LEU   393     109.014  99.582-121.260
ATOM   6109  CB  LEU   393     109.940 100.334-120.281
ATOM   6112  CG  LEU   393     110.408 101.730-120.733
ATOM   6114  CD1 LEU   393     109.234 102.687-120.960
ATOM   6118  CD2 LEU   393     111.359 102.328-119.683
ATOM   6122  C   LEU   393     109.588  99.580-122.685
ATOM   6123  O   LEU   393     109.147 100.355-123.532
ATOM   6124  N   ASP   394     110.552  98.686-122.937
ATOM   6126  CA  ASP   394     111.201  98.439-124.222
ATOM   6128  CB  ASP   394     112.449  97.565-123.986
ATOM   6131  CG  ASP   394     112.226  96.222-123.268
ATOM   6132  OD1 ASP   394     113.231  95.493-123.135
ATOM   6133  OD2 ASP   394     111.085  95.933-122.846
ATOM   6134  C   ASP   394     110.284  97.830-125.303
ATOM   6135  O   ASP   394     110.686  97.800-126.466
ATOM   6136  N   LYS   395     109.062  97.397-124.945
ATOM   6138  CA  LYS   395     108.030  96.950-125.884
ATOM   6140  CB  LYS   395     107.561  95.518-125.558
ATOM   6143  CG  LYS   395     108.405  94.394-126.188
ATOM   6146  CD  LYS   395     109.729  94.066-125.488
ATOM   6149  CE  LYS   395     109.502  93.513-124.078
ATOM   6152  NZ  LYS   395     110.754  93.011-123.489
ATOM   6156  C   LYS   395     106.824  97.901-125.881
ATOM   6157  O   LYS   395     106.115  97.960-126.883
ATOM   6158  N   MET   396     106.592  98.662-124.801
ATOM   6160  CA  MET   396     105.530  99.665-124.729
ATOM   6162  CB  MET   396     105.320 100.036-123.255
ATOM   6165  CG  MET   396     104.100 100.933-123.030
ATOM   6168  SD  MET   396     103.640 101.145-121.289
ATOM   6169  CE  MET   396     105.061 102.077-120.676
ATOM   6173  C   MET   396     105.852 100.900-125.591
ATOM   6174  O   MET   396     104.930 101.597-126.019
ATOM   6175  N   VAL   397     107.141 101.137-125.881
ATOM   6177  CA  VAL   397     107.638 102.222-126.726
ATOM   6179  CB  VAL   397     108.827 102.914-126.014
ATOM   6181  CG1 VAL   397     109.523 103.956-126.908
ATOM   6185  CG2 VAL   397     108.366 103.618-124.724
ATOM   6189  C   VAL   397     108.037 101.673-128.106
ATOM   6190  O   VAL   397     107.894 102.386-129.099
ATOM   6191  N   GLY   398     108.501 100.414-128.179
ATOM   6193  CA  GLY   398     108.977  99.806-129.413
ATOM   6196  C   GLY   398     107.842  99.421-130.358
ATOM   6197  O   GLY   398     107.947  99.675-131.557
ATOM   6198  N   ASP   399     106.759  98.846-129.817
ATOM   6200  CA  ASP   399     105.606  98.395-130.590
ATOM   6202  CB  ASP   399     104.760  97.433-129.740
ATOM   6205  CG  ASP   399     105.488  96.149-129.323
ATOM   6206  OD1 ASP   399     106.552  95.847-129.909
ATOM   6207  OD2 ASP   399     104.958  95.476-128.414
ATOM   6208  C   ASP   399     104.745  99.565-131.073
ATOM   6209  O   ASP   399     104.153  99.470-132.147
ATOM   6210  N   TYR   400     104.700 100.666-130.307
ATOM   6212  CA  TYR   400     103.988 101.877-130.682
ATOM   6214  CB  TYR   400     103.909 102.807-129.461
ATOM   6217  CG  TYR   400     103.408 104.205-129.778
ATOM   6218  CD1 TYR   400     102.177 104.392-130.439
ATOM   6220  CE1 TYR   400     101.769 105.680-130.830
ATOM   6222  CZ  TYR   400     102.596 106.794-130.557
ATOM   6223  OH  TYR   400     102.225 108.044-130.958
ATOM   6225  CE2 TYR   400     103.815 106.605-129.865
ATOM   6227  CD2 TYR   400     104.212 105.318-129.472
ATOM   6229  C   TYR   400     104.667 102.586-131.863
ATOM   6230  O   TYR   400     103.970 103.003-132.789
ATOM   6231  N   GLN   401     106.003 102.721-131.836
ATOM   6233  CA  GLN   401     106.736 103.571-132.770
ATOM   6235  CB  GLN   401     107.957 104.190-132.072
ATOM   6238  CG  GLN   401     107.582 105.236-131.013
ATOM   6241  CD  GLN   401     108.823 105.911-130.423
ATOM   6242  OE1 GLN   401     109.747 105.236-129.972
ATOM   6243  NE2 GLN   401     108.855 107.247-130.424
ATOM   6246  C   GLN   401     107.204 102.840-134.033
ATOM   6247  O   GLN   401     107.422 103.514-135.039
ATOM   6248  N   PHE   402     107.382 101.508-134.008
ATOM   6250  CA  PHE   402     108.131 100.812-135.055
ATOM   6252  CB  PHE   402     109.592 100.604-134.600
ATOM   6255  CG  PHE   402     110.315 101.818-134.036
ATOM   6256  CD1 PHE   402     110.677 101.852-132.674
ATOM   6258  CE1 PHE   402     111.375 102.954-132.152
ATOM   6260  CZ  PHE   402     111.727 104.025-132.989
ATOM   6262  CE2 PHE   402     111.371 103.996-134.348
ATOM   6264  CD2 PHE   402     110.659 102.899-134.870
ATOM   6266  C   PHE   402     107.516  99.460-135.429
ATOM   6267  O   PHE   402     107.269  99.224-136.610
ATOM   6268  N   THR   403     107.310  98.566-134.448
ATOM   6270  CA  THR   403     107.167  97.135-134.718
ATOM   6272  CB  THR   403     107.397  96.314-133.432
ATOM   6274  CG2 THR   403     107.715  94.852-133.756
ATOM   6278  OG1 THR   403     108.468  96.820-132.657
ATOM   6280  C   THR   403     105.804  96.792-135.336
ATOM   6281  O   THR   403     105.738  95.917-136.200
ATOM   6282  N   CYX   404     104.736  97.489-134.919
ATOM   6284  CA  CYX   404     103.366  97.217-135.347
ATOM   6286  CB  CYX   404     102.422  97.396-134.156
ATOM   6289  SG  CYX   404     102.806  96.320-132.752
ATOM   6290  C   CYX   404     102.924  98.067-136.548
ATOM   6291  O   CYX   404     101.780  97.936-136.983
ATOM   6292  N   ASN   405     103.822  98.902-137.094
ATOM   6294  CA  ASN   405     103.598  99.701-138.297
ATOM   6296  CB  ASN   405     104.089 101.135-138.051
ATOM   6299  CG  ASN   405     103.375 101.789-136.865
ATOM   6300  OD1 ASN   405     103.970 101.970-135.805
ATOM   6301  ND2 ASN   405     102.095 102.131-137.039
ATOM   6304  C   ASN   405     104.307  99.072-139.503
ATOM   6305  O   ASN   405     103.797  99.160-140.620
ATOM   6306  N   VAL   406     105.430  98.375-139.270
ATOM   6308  CA  VAL   406     106.028  97.441-140.221
ATOM   6310  CB  VAL   406     107.413  96.999-139.688
ATOM   6312  CG1 VAL   406     108.038  95.857-140.507
ATOM   6316  CG2 VAL   406     108.404  98.176-139.695
ATOM   6320  C   VAL   406     105.077  96.247-140.431
ATOM   6321  O   VAL   406     104.955  95.760-141.555
ATOM   6322  N   ASN   407     104.382  95.811-139.365
ATOM   6324  CA  ASN   407     103.397  94.738-139.402
ATOM   6326  CB  ASN   407     103.063  94.326-137.961
ATOM   6329  CG  ASN   407     102.074  93.164-137.897
ATOM   6330  OD1 ASN   407     100.910  93.352-137.553
ATOM   6331  ND2 ASN   407     102.534  91.959-138.236
ATOM   6334  C   ASN   407     102.120  95.163-140.139
ATOM   6335  O   ASN   407     101.594  94.372-140.920
ATOM   6336  N   GLU   408     101.640  96.399-139.916
ATOM   6338  CA  GLU   408     100.449  96.939-140.572
ATOM   6340  CB  GLU   408     100.150  98.340-140.008
ATOM   6343  CG  GLU   408      98.916  98.993-140.652
ATOM   6346  CD  GLU   408      98.561 100.324-139.988
ATOM   6347  OE1 GLU   408      99.429 101.224-140.004
ATOM   6348  OE2 GLU   408      97.420 100.424-139.486
ATOM   6349  C   GLU   408     100.629  96.995-142.093
ATOM   6350  O   GLU   408      99.687  96.696-142.827
ATOM   6351  N   PHE   409     101.836  97.358-142.553
ATOM   6353  CA  PHE   409     102.149  97.482-143.967
ATOM   6355  CB  PHE   409     103.447  98.282-144.126
ATOM   6358  CG  PHE   409     103.638  98.894-145.504
ATOM   6359  CD1 PHE   409     103.316 100.248-145.715
ATOM   6361  CE1 PHE   409     103.480 100.829-146.985
ATOM   6363  CZ  PHE   409     103.963 100.054-148.052
ATOM   6365  CE2 PHE   409     104.287  98.701-147.848
ATOM   6367  CD2 PHE   409     104.130  98.122-146.576
ATOM   6369  C   PHE   409     102.245  96.112-144.647
ATOM   6370  O   PHE   409     101.837  96.001-145.799
ATOM   6371  N   ALA   410     102.736  95.077-143.945
ATOM   6373  CA  ALA   410     102.847  93.720-144.475
ATOM   6375  CB  ALA   410     103.743  92.887-143.550
ATOM   6379  C   ALA   410     101.481  93.036-144.655
ATOM   6380  O   ALA   410     101.354  92.184-145.534
ATOM   6381  N   HID   411     100.467  93.416-143.858
ATOM   6383  CA  HID   411      99.106  92.895-143.966
ATOM   6385  CB  HID   411      98.359  93.107-142.638
ATOM   6388  CG  HID   411      98.650  92.061-141.588
ATOM   6389  ND1 HID   411      99.713  92.036-140.714
ATOM   6391  CE1 HID   411      99.580  90.947-139.936
ATOM   6393  NE2 HID   411      98.476  90.256-140.259
ATOM   6394  CD2 HID   411      97.880  90.962-141.309
ATOM   6396  C   HID   411      98.330  93.571-145.106
ATOM   6397  O   HID   411      97.674  92.871-145.877
ATOM   6398  N   LYS   412      98.395  94.909-145.207
ATOM   6400  CA  LYS   412      97.586  95.689-146.145
ATOM   6402  CB  LYS   412      97.448  97.133-145.643
ATOM   6405  CG  LYS   412      96.535  97.251-144.415
ATOM   6408  CD  LYS   412      96.349  98.722-144.020
ATOM   6411  CE  LYS   412      95.356  98.842-142.862
ATOM   6414  NZ  LYS   412      95.112 100.251-142.508
ATOM   6418  C   LYS   412      98.164  95.700-147.565
ATOM   6419  O   LYS   412      97.393  95.814-148.520
ATOM   6420  N   TYR   413      99.492  95.566-147.715
ATOM   6422  CA  TYR   413     100.143  95.439-149.015
ATOM   6424  CB  TYR   413     101.669  95.535-148.849
ATOM   6427  CG  TYR   413     102.447  95.231-150.117
ATOM   6428  CD1 TYR   413     102.826  96.261-150.999
ATOM   6430  CE1 TYR   413     103.472  95.948-152.211
ATOM   6432  CZ  TYR   413     103.728  94.596-152.542
ATOM   6433  OH  TYR   413     104.306  94.270-153.729
ATOM   6435  CE2 TYR   413     103.359  93.568-151.649
ATOM   6437  CD2 TYR   413     102.734  93.891-150.438
ATOM   6439  C   TYR   413      99.760  94.114-149.686
ATOM   6440  O   TYR   413      99.568  94.099-150.900
ATOM   6441  N   ALA   414      99.658  93.021-148.910
ATOM   6443  CA  ALA   414      99.442  91.667-149.415
ATOM   6445  CB  ALA   414      99.643  90.673-148.267
ATOM   6449  C   ALA   414      98.065  91.455-150.067
ATOM   6450  O   ALA   414      97.866  90.436-150.729
ATOM   6451  N   LEU   415      97.128  92.399-149.896
ATOM   6453  CA  LEU   415      95.785  92.351-150.466
ATOM   6455  CB  LEU   415      94.917  93.435-149.797
ATOM   6458  CG  LEU   415      94.765  93.307-148.265
ATOM   6460  CD1 LEU   415      93.985  94.511-147.720
ATOM   6464  CD2 LEU   415      94.051  92.007-147.861
ATOM   6468  C   LEU   415      95.770  92.573-151.987
ATOM   6469  O   LEU   415      94.804  92.174-152.637
ATOM   6470  N   THR   416      96.807  93.221-152.546
ATOM   6472  CA  THR   416      96.824  93.743-153.917
ATOM   6474  CB  THR   416      96.290  95.193-153.933
ATOM   6476  CG2 THR   416      94.788  95.293-153.640
ATOM   6480  OG1 THR   416      97.000  95.984-152.999
ATOM   6482  C   THR   416      98.228  93.724-154.551
ATOM   6483  O   THR   416      98.343  93.950-155.757
ATOM   6484  N   GLY   417      99.280  93.453-153.764
ATOM   6486  CA  GLY   417     100.665  93.415-154.214
ATOM   6489  C   GLY   417     101.101  91.996-154.581
ATOM   6490  O   GLY   417     100.423  91.021-154.250
ATOM   6491  N   ASN   418     102.234  91.897-155.292
ATOM   6493  CA  ASN   418     102.720  90.651-155.873
ATOM   6495  CB  ASN   418     103.841  90.970-156.875
ATOM   6498  CG  ASN   418     104.368  89.712-157.567
ATOM   6499  OD1 ASN   418     105.459  89.241-157.259
ATOM   6500  ND2 ASN   418     103.588  89.161-158.502
ATOM   6503  C   ASN   418     103.185  89.671-154.788
ATOM   6504  O   ASN   418     102.640  88.572-154.706
ATOM   6505  N   ASN   419     104.150  90.086-153.952
ATOM   6507  CA  ASN   419     104.681  89.322-152.824
ATOM   6509  CB  ASN   419     105.772  88.339-153.299
ATOM   6512  CG  ASN   419     105.215  87.101-154.007
ATOM   6513  OD1 ASN   419     104.351  86.409-153.472
ATOM   6514  ND2 ASN   419     105.714  86.808-155.210
ATOM   6517  C   ASN   419     105.295  90.274-151.793
ATOM   6518  O   ASN   419     105.816  91.334-152.142
ATOM   6519  N   VAL   420     105.285  89.841-150.527
ATOM   6521  CA  VAL   420     105.954  90.507-149.417
ATOM   6523  CB  VAL   420     105.023  91.500-148.674
ATOM   6525  CG1 VAL   420     103.661  90.936-148.235
ATOM   6529  CG2 VAL   420     105.729  92.134-147.462
ATOM   6533  C   VAL   420     106.618  89.439-148.548
ATOM   6534  O   VAL   420     106.036  88.924-147.594
ATOM   6535  N   TYR   421     107.865  89.115-148.914
ATOM   6537  CA  TYR   421     108.774  88.297-148.124
ATOM   6539  CB  TYR   421     110.073  88.102-148.917
ATOM   6542  CG  TYR   421     109.861  87.432-150.262
ATOM   6543  CD1 TYR   421     109.763  88.214-151.429
ATOM   6545  CE1 TYR   421     109.456  87.619-152.661
ATOM   6547  CZ  TYR   421     109.271  86.219-152.740
ATOM   6548  OH  TYR   421     108.959  85.641-153.936
ATOM   6550  CE2 TYR   421     109.409  85.426-151.577
ATOM   6552  CD2 TYR   421     109.695  86.035-150.341
ATOM   6554  C   TYR   421     109.016  88.980-146.772
ATOM   6555  O   TYR   421     109.082  90.209-146.705
ATOM   6556  N   MET   422     109.112  88.187-145.695
ATOM   6558  CA  MET   422     109.016  88.702-144.332
ATOM   6560  CB  MET   422     107.567  88.532-143.846
ATOM   6563  CG  MET   422     107.241  89.293-142.554
ATOM   6566  SD  MET   422     107.270  91.100-142.707
ATOM   6567  CE  MET   422     106.839  91.559-141.009
ATOM   6571  C   MET   422     110.028  88.025-143.405
ATOM   6572  O   MET   422     110.321  86.838-143.555
ATOM   6573  N   TYR   423     110.535  88.801-142.432
ATOM   6575  CA  TYR   423     111.479  88.341-141.420
ATOM   6577  CB  TYR   423     112.926  88.514-141.921
ATOM   6580  CG  TYR   423     113.450  89.941-141.939
ATOM   6581  CD1 TYR   423     114.080  90.468-140.794
ATOM   6583  CE1 TYR   423     114.523  91.799-140.773
ATOM   6585  CZ  TYR   423     114.364  92.607-141.918
ATOM   6586  OH  TYR   423     114.768  93.905-141.887
ATOM   6588  CE2 TYR   423     113.772  92.071-143.085
ATOM   6590  CD2 TYR   423     113.309  90.744-143.088
ATOM   6592  C   TYR   423     111.255  89.036-140.068
ATOM   6593  O   TYR   423     110.442  89.954-139.944
ATOM   6594  N   TYR   424     112.002  88.571-139.057
ATOM   6596  CA  TYR   424     111.916  88.992-137.668
ATOM   6598  CB  TYR   424     110.796  88.188-136.992
ATOM   6601  CG  TYR   424     110.585  88.459-135.516
ATOM   6602  CD1 TYR   424     110.053  89.693-135.096
ATOM   6604  CE1 TYR   424     109.795  89.919-133.733
ATOM   6606  CZ  TYR   424     110.072  88.905-132.783
ATOM   6607  OH  TYR   424     109.808  89.104-131.460
ATOM   6609  CE2 TYR   424     110.624  87.676-133.206
ATOM   6611  CD2 TYR   424     110.876  87.457-134.570
ATOM   6613  C   TYR   424     113.287  88.776-137.009
ATOM   6614  O   TYR   424     113.537  87.735-136.400
ATOM   6615  N   PHE   425     114.193  89.753-137.175
ATOM   6617  CA  PHE   425     115.548  89.702-136.635
ATOM   6619  CB  PHE   425     116.371  90.889-137.158
ATOM   6622  CG  PHE   425     117.876  90.671-137.124
ATOM   6623  CD1 PHE   425     118.468  89.761-138.021
ATOM   6625  CE1 PHE   425     119.859  89.569-138.027
ATOM   6627  CZ  PHE   425     120.672  90.311-137.155
ATOM   6629  CE2 PHE   425     120.092  91.245-136.280
ATOM   6631  CD2 PHE   425     118.695  91.414-136.252
ATOM   6633  C   PHE   425     115.518  89.649-135.102
ATOM   6634  O   PHE   425     114.639  90.231-134.467
ATOM   6635  N   LYS   426     116.479  88.917-134.523
ATOM   6637  CA  LYS   426     116.488  88.531-133.114
ATOM   6639  CB  LYS   426     115.687  87.220-132.960
ATOM   6642  CG  LYS   426     115.115  87.058-131.542
ATOM   6645  CD  LYS   426     114.402  85.712-131.379
ATOM   6648  CE  LYS   426     113.891  85.578-129.943
ATOM   6651  NZ  LYS   426     113.245  84.276-129.718
ATOM   6655  C   LYS   426     117.933  88.428-132.582
ATOM   6656  O   LYS   426     118.205  87.663-131.657
ATOM   6657  N   HIP   427     118.865  89.194-133.173
ATOM   6659  CA  HIP   427     120.283  89.198-132.823
ATOM   6661  CB  HIP   427     121.024  88.265-133.798
ATOM   6664  CG  HIP   427     122.318  87.722-133.250
ATOM   6665  ND1 HIP   427     122.448  86.677-132.353
ATOM   6667  CE1 HIP   427     123.755  86.527-132.078
ATOM   6669  NE2 HIP   427     124.454  87.442-132.773
ATOM   6671  CD2 HIP   427     123.572  88.192-133.521
ATOM   6673  C   HIP   427     120.835  90.637-132.826
ATOM   6674  O   HIP   427     120.110  91.587-133.130
ATOM   6675  N   ARG   428     122.122  90.798-132.480
ATOM   6677  CA  ARG   428     122.826  92.077-132.525
ATOM   6679  CB  ARG   428     122.630  92.822-131.194
ATOM   6682  CG  ARG   428     123.050  94.298-131.271
ATOM   6685  CD  ARG   428     122.578  95.090-130.052
ATOM   6688  NE  ARG   428     123.181  94.615-128.800
ATOM   6690  CZ  ARG   428     122.612  94.715-127.588
ATOM   6691  NH1 ARG   428     121.388  95.239-127.432
ATOM   6694  NH2 ARG   428     123.280  94.286-126.513
ATOM   6697  C   ARG   428     124.314  91.861-132.805
ATOM   6698  O   ARG   428     124.926  90.919-132.298
ATOM   6699  N   SER   429     124.886  92.779-133.592
ATOM   6701  CA  SER   429     126.306  92.838-133.905
ATOM   6703  CB  SER   429     126.516  93.791-135.089
ATOM   6706  OG  SER   429     126.255  95.136-134.736
ATOM   6708  C   SER   429     127.142  93.270-132.695
ATOM   6709  O   SER   429     126.653  93.934-131.780
ATOM   6710  N   LEU   430     128.435  92.925-132.739
ATOM   6712  CA  LEU   430     129.446  93.391-131.795
ATOM   6714  CB  LEU   430     130.717  92.555-132.039
ATOM   6717  CG  LEU   430     131.800  92.634-130.945
ATOM   6719  CD1 LEU   430     131.314  92.100-129.588
ATOM   6723  CD2 LEU   430     133.015  91.820-131.411
ATOM   6727  C   LEU   430     129.713  94.904-131.947
ATOM   6728  O   LEU   430     130.240  95.524-131.024
ATOM   6729  N   ASN   431     129.321  95.494-133.092
ATOM   6731  CA  ASN   431     129.427  96.919-133.403
ATOM   6733  CB  ASN   431     129.152  97.108-134.910
ATOM   6736  CG  ASN   431     129.967  98.221-135.577
ATOM   6737  OD1 ASN   431     130.518  99.104-134.923
ATOM   6738  ND2 ASN   431     130.055  98.167-136.909
ATOM   6741  C   ASN   431     128.479  97.795-132.554
ATOM   6742  O   ASN   431     128.643  99.014-132.531
ATOM   6743  N   ASN   432     127.524  97.179-131.836
ATOM   6745  CA  ASN   432     126.550  97.821-130.957
ATOM   6747  CB  ASN   432     125.152  97.808-131.615
ATOM   6750  CG  ASN   432     124.850  99.080-132.410
ATOM   6751  OD1 ASN   432     125.024 100.186-131.907
ATOM   6752  ND2 ASN   432     124.364  98.939-133.641
ATOM   6755  C   ASN   432     126.589  97.113-129.588
ATOM   6756  O   ASN   432     125.768  96.231-129.333
ATOM   6757  N   PRO   433     127.569  97.449-128.719
ATOM   6758  CD  PRO   433     128.647  98.399-128.987
ATOM   6761  CG  PRO   433     129.587  98.347-127.784
ATOM   6764  CB  PRO   433     129.326  96.948-127.232
ATOM   6767  CA  PRO   433     127.814  96.788-127.437
ATOM   6769  C   PRO   433     126.969  97.380-126.282
ATOM   6770  O   PRO   433     127.482  97.586-125.181
ATOM   6771  N   TRP   434     125.680  97.671-126.529
ATOM   6773  CA  TRP   434     124.715  98.147-125.531
ATOM   6775  CB  TRP   434     123.371  98.388-126.239
ATOM   6778  CG  TRP   434     123.367  99.501-127.246
ATOM   6779  CD1 TRP   434     123.302  99.344-128.586
ATOM   6781  NE1 TRP   434     123.308 100.573-129.208
ATOM   6783  CE2 TRP   434     123.349 101.604-128.292
ATOM   6784  CZ2 TRP   434     123.352 103.002-128.418
ATOM   6786  CH2 TRP   434     123.412 103.794-127.258
ATOM   6788  CZ3 TRP   434     123.465 103.180-125.994
ATOM   6790  CE3 TRP   434     123.460 101.776-125.881
ATOM   6792  CD2 TRP   434     123.404 100.948-127.024
ATOM   6793  C   TRP   434     124.574  97.168-124.335
ATOM   6794  O   TRP   434     124.967  96.007-124.467
ATOM   6795  N   PRO   435     124.033  97.606-123.170
ATOM   6796  CD  PRO   435     123.563  98.966-122.913
ATOM   6799  CG  PRO   435     123.388  99.088-121.401
ATOM   6802  CB  PRO   435     123.067  97.656-120.987
ATOM   6805  CA  PRO   435     123.949  96.830-121.923
ATOM   6807  C   PRO   435     123.416  95.394-122.054
ATOM   6808  O   PRO   435     122.662  95.084-122.975
ATOM   6809  N   LYS   436     123.813  94.522-121.115
ATOM   6811  CA  LYS   436     123.556  93.082-121.185
ATOM   6813  CB  LYS   436     124.462  92.325-120.200
ATOM   6816  CG  LYS   436     125.916  92.250-120.693
ATOM   6819  CD  LYS   436     126.690  91.170-119.928
ATOM   6822  CE  LYS   436     128.082  90.984-120.532
ATOM   6825  NZ  LYS   436     128.738  89.778-120.001
ATOM   6829  C   LYS   436     122.091  92.678-120.956
ATOM   6830  O   LYS   436     121.721  91.583-121.380
ATOM   6831  N   TRP   437     121.255  93.526-120.330
ATOM   6833  CA  TRP   437     119.816  93.271-120.209
ATOM   6835  CB  TRP   437     119.212  94.105-119.071
ATOM   6838  CG  TRP   437     119.136  95.584-119.285
ATOM   6839  CD1 TRP   437     120.109  96.472-118.983
ATOM   6841  NE1 TRP   437     119.705  97.742-119.325
ATOM   6843  CE2 TRP   437     118.440  97.740-119.874
ATOM   6844  CZ2 TRP   437     117.616  98.751-120.388
ATOM   6846  CH2 TRP   437     116.345  98.419-120.884
ATOM   6848  CZ3 TRP   437     115.912  97.082-120.853
ATOM   6850  CE3 TRP   437     116.745  96.075-120.331
ATOM   6852  CD2 TRP   437     118.038  96.373-119.841
ATOM   6853  C   TRP   437     119.059  93.472-121.539
ATOM   6854  O   TRP   437     117.848  93.253-121.589
ATOM   6855  N   THR   438     119.775  93.844-122.613
ATOM   6857  CA  THR   438     119.281  93.962-123.982
ATOM   6859  CB  THR   438     119.227  95.445-124.420
ATOM   6861  CG2 THR   438     118.510  96.345-123.406
ATOM   6865  OG1 THR   438     120.515  95.987-124.624
ATOM   6867  C   THR   438     120.168  93.099-124.897
ATOM   6868  O   THR   438     121.303  92.773-124.543
ATOM   6869  N   GLY   439     119.646  92.725-126.073
ATOM   6871  CA  GLY   439     120.293  91.771-126.976
ATOM   6874  C   GLY   439     119.914  91.948-128.449
ATOM   6875  O   GLY   439     120.347  91.148-129.277
ATOM   6876  N   VAL   440     119.136  92.992-128.767
ATOM   6878  CA  VAL   440     118.786  93.426-130.117
ATOM   6880  CB  VAL   440     117.425  92.855-130.569
ATOM   6882  CG1 VAL   440     117.447  91.325-130.660
ATOM   6886  CG2 VAL   440     116.262  93.294-129.677
ATOM   6890  C   VAL   440     118.804  94.960-130.161
ATOM   6891  O   VAL   440     118.741  95.619-129.121
ATOM   6892  N   MET   441     118.887  95.526-131.373
ATOM   6894  CA  MET   441     118.885  96.967-131.581
ATOM   6896  CB  MET   441     120.323  97.512-131.488
ATOM   6899  CG  MET   441     120.404  99.040-131.578
ATOM   6902  SD  MET   441     119.548  99.930-130.246
ATOM   6903  CE  MET   441     119.998 101.627-130.670
ATOM   6907  C   MET   441     118.242  97.285-132.928
ATOM   6908  O   MET   441     118.626  96.736-133.958
ATOM   6909  N   HID   442     117.276  98.207-132.882
ATOM   6911  CA  HID   442     116.526  98.748-134.006
ATOM   6913  CB  HID   442     115.677  99.889-133.427
ATOM   6916  CG  HID   442     114.878 100.679-134.422
ATOM   6917  ND1 HID   442     113.771 100.247-135.112
ATOM   6919  CE1 HID   442     113.293 101.291-135.805
ATOM   6921  NE2 HID   442     114.036 102.390-135.596
ATOM   6922  CD2 HID   442     115.050 102.003-134.719
ATOM   6924  C   HID   442     117.467  99.224-135.123
ATOM   6925  O   HID   442     118.277 100.123-134.903
ATOM   6926  N   GLY   443     117.350  98.613-136.314
ATOM   6928  CA  GLY   443     118.099  98.999-137.506
ATOM   6931  C   GLY   443     119.540  98.473-137.535
ATOM   6932  O   GLY   443     120.435  99.226-137.919
ATOM   6933  N   ASP   444     119.774  97.214-137.119
ATOM   6935  CA  ASP   444     121.112  96.628-136.979
ATOM   6937  CB  ASP   444     121.458  96.519-135.484
ATOM   6940  CG  ASP   444     122.913  96.115-135.248
ATOM   6941  OD1 ASP   444     123.801  96.872-135.697
ATOM   6942  OD2 ASP   444     123.114  95.039-134.647
ATOM   6943  C   ASP   444     121.271  95.276-137.700
ATOM   6944  O   ASP   444     122.379  94.735-137.728
ATOM   6945  N   GLU   445     120.211  94.745-138.332
ATOM   6947  CA  GLU   445     120.324  93.594-139.230
ATOM   6949  CB  GLU   445     118.930  93.071-139.620
ATOM   6952  CG  GLU   445     118.071  93.998-140.497
ATOM   6955  CD  GLU   445     117.272  95.002-139.667
ATOM   6956  OE1 GLU   445     117.695  96.178-139.616
ATOM   6957  OE2 GLU   445     116.245  94.571-139.098
ATOM   6958  C   GLU   445     121.187  93.882-140.473
ATOM   6959  O   GLU   445     121.621  92.943-141.139
ATOM   6960  N   ILE   446     121.448  95.167-140.767
ATOM   6962  CA  ILE   446     122.262  95.639-141.885
ATOM   6964  CB  ILE   446     122.010  97.147-142.123
ATOM   6966  CG2 ILE   446     120.540  97.355-142.531
ATOM   6970  CG1 ILE   446     122.397  98.019-140.903
ATOM   6973  CD1 ILE   446     122.512  99.509-141.239
ATOM   6977  C   ILE   446     123.762  95.355-141.703
ATOM   6978  O   ILE   446     124.498  95.390-142.688
ATOM   6979  N   SER   447     124.214  95.055-140.473
ATOM   6981  CA  SER   447     125.589  94.648-140.187
ATOM   6983  CB  SER   447     125.793  94.533-138.670
ATOM   6986  OG  SER   447     125.588  95.773-138.028
ATOM   6988  C   SER   447     125.942  93.310-140.853
ATOM   6989  O   SER   447     127.120  93.040-141.069
ATOM   6990  N   TYR   448     124.935  92.496-141.200
ATOM   6992  CA  TYR   448     125.080  91.166-141.783
ATOM   6994  CB  TYR   448     124.126  90.210-141.046
ATOM   6997  CG  TYR   448     124.464  90.062-139.570
ATOM   6998  CD1 TYR   448     125.281  88.999-139.141
ATOM   7000  CE1 TYR   448     125.700  88.921-137.803
ATOM   7002  CZ  TYR   448     125.304  89.918-136.880
ATOM   7003  OH  TYR   448     125.754  89.876-135.595
ATOM   7005  CE2 TYR   448     124.453  90.967-137.300
ATOM   7007  CD2 TYR   448     124.031  91.030-138.638
ATOM   7009  C   TYR   448     124.816  91.190-143.295
ATOM   7010  O   TYR   448     125.266  90.286-144.000
ATOM   7011  N   VAL   449     124.141  92.239-143.796
ATOM   7013  CA  VAL   449     123.958  92.506-145.219
ATOM   7015  CB  VAL   449     122.840  93.559-145.411
ATOM   7017  CG1 VAL   449     122.636  93.908-146.896
ATOM   7021  CG2 VAL   449     121.493  93.083-144.843
ATOM   7025  C   VAL   449     125.290  92.990-145.812
ATOM   7026  O   VAL   449     125.747  92.425-146.803
ATOM   7027  N   PHE   450     125.919  94.002-145.189
ATOM   7029  CA  PHE   450     127.198  94.566-145.617
ATOM   7031  CB  PHE   450     127.322  96.010-145.099
ATOM   7034  CG  PHE   450     126.382  96.998-145.775
ATOM   7035  CD1 PHE   450     125.397  97.683-145.035
ATOM   7037  CE1 PHE   450     124.543  98.600-145.672
ATOM   7039  CZ  PHE   450     124.674  98.842-147.051
ATOM   7041  CE2 PHE   450     125.655  98.164-147.794
ATOM   7043  CD2 PHE   450     126.509  97.247-147.156
ATOM   7045  C   PHE   450     128.408  93.718-145.187
ATOM   7046  O   PHE   450     129.508  93.959-145.687
ATOM   7047  N   GLY   451     128.219  92.718-144.310
ATOM   7049  CA  GLY   451     129.238  91.726-143.993
ATOM   7052  C   GLY   451     130.310  92.215-143.019
ATOM   7053  O   GLY   451     131.474  91.854-143.182
ATOM   7054  N   ASP   452     129.934  93.046-142.038
ATOM   7056  CA  ASP   452     130.828  93.527-140.993
ATOM   7058  CB  ASP   452     130.102  94.580-140.141
ATOM   7061  CG  ASP   452     131.085  95.408-139.314
ATOM   7062  OD1 ASP   452     131.682  96.334-139.907
ATOM   7063  OD2 ASP   452     131.226  95.106-138.109
ATOM   7064  C   ASP   452     131.449  92.400-140.132
ATOM   7065  O   ASP   452     132.610  92.558-139.758
ATOM   7066  N   PRO   453     130.769  91.264-139.836
ATOM   7067  CD  PRO   453     129.322  91.091-139.850
ATOM   7070  CG  PRO   453     129.025  89.957-138.874
ATOM   7073  CB  PRO   453     130.256  89.075-139.021
ATOM   7076  CA  PRO   453     131.378  90.103-139.187
ATOM   7078  C   PRO   453     132.581  89.479-139.904
ATOM   7079  O   PRO   453     133.446  88.920-139.229
ATOM   7080  N   LEU   454     132.652  89.575-141.243
ATOM   7082  CA  LEU   454     133.755  89.027-142.038
ATOM   7084  CB  LEU   454     133.331  88.913-143.514
ATOM   7087  CG  LEU   454     132.243  87.834-143.749
ATOM   7089  CD1 LEU   454     131.008  88.416-144.448
ATOM   7093  CD2 LEU   454     132.794  86.660-144.573
ATOM   7097  C   LEU   454     135.058  89.839-141.894
ATOM   7098  O   LEU   454     136.089  89.408-142.413
ATOM   7099  N   ASN   455     135.031  90.978-141.179
ATOM   7101  CA  ASN   455     136.207  91.754-140.796
ATOM   7103  CB  ASN   455     135.743  93.059-140.121
ATOM   7106  CG  ASN   455     136.864  94.078-139.894
ATOM   7107  OD1 ASN   455     137.919  93.757-139.353
ATOM   7108  ND2 ASN   455     136.630  95.329-140.300
ATOM   7111  C   ASN   455     137.090  90.897-139.863
ATOM   7112  O   ASN   455     136.605  90.472-138.812
ATOM   7113  N   PRO   456     138.363  90.623-140.222
ATOM   7114  CD  PRO   456     139.042  91.106-141.419
ATOM   7117  CG  PRO   456     140.484  90.615-141.318
ATOM   7120  CB  PRO   456     140.342  89.338-140.494
ATOM   7123  CA  PRO   456     139.233  89.692-139.497
ATOM   7125  C   PRO   456     139.827  90.265-138.198
ATOM   7126  O   PRO   456     140.483  89.523-137.466
ATOM   7127  N   ASN   457     139.599  91.555-137.909
ATOM   7129  CA  ASN   457     140.181  92.279-136.782
ATOM   7131  CB  ASN   457     140.888  93.531-137.332
ATOM   7134  CG  ASN   457     141.742  94.265-136.293
ATOM   7135  OD1 ASN   457     142.430  93.643-135.485
ATOM   7136  ND2 ASN   457     141.708  95.600-136.316
ATOM   7139  C   ASN   457     139.125  92.633-135.719
ATOM   7140  O   ASN   457     139.497  92.983-134.598
ATOM   7141  N   LYS   458     137.826  92.506-136.043
ATOM   7143  CA  LYS   458     136.727  92.710-135.101
ATOM   7145  CB  LYS   458     135.497  93.257-135.842
ATOM   7148  CG  LYS   458     135.720  94.705-136.309
ATOM   7151  CD  LYS   458     134.443  95.320-136.893
ATOM   7154  CE  LYS   458     134.687  96.797-137.211
ATOM   7157  NZ  LYS   458     133.454  97.470-137.649
ATOM   7161  C   LYS   458     136.383  91.437-134.305
ATOM   7162  O   LYS   458     135.643  91.539-133.329
ATOM   7163  N   ARG   459     136.954  90.274-134.664
ATOM   7165  CA  ARG   459     136.880  89.015-133.914
ATOM   7167  CB  ARG   459     137.845  89.057-132.711
ATOM   7170  CG  ARG   459     139.314  89.038-133.158
ATOM   7173  CD  ARG   459     140.266  89.067-131.958
ATOM   7176  NE  ARG   459     140.379  90.416-131.387
ATOM   7178  CZ  ARG   459     140.758  90.701-130.130
ATOM   7179  NH1 ARG   459     141.002  89.744-129.222
ATOM   7182  NH2 ARG   459     140.897  91.981-129.775
ATOM   7185  C   ARG   459     135.445  88.576-133.554
ATOM   7186  O   ARG   459     135.179  88.153-132.428
ATOM   7187  N   TYR   460     134.520  88.663-134.525
ATOM   7189  CA  TYR   460     133.225  87.985-134.469
ATOM   7191  CB  TYR   460     132.376  88.423-135.667
ATOM   7194  CG  TYR   460     131.794  89.822-135.592
ATOM   7195  CD1 TYR   460     132.587  90.941-135.917
ATOM   7197  CE1 TYR   460     132.006  92.220-135.979
ATOM   7199  CZ  TYR   460     130.632  92.388-135.693
ATOM   7200  OH  TYR   460     130.070  93.626-135.758
ATOM   7202  CE2 TYR   460     129.846  91.270-135.340
ATOM   7204  CD2 TYR   460     130.429  89.995-135.289
ATOM   7206  C   TYR   460     133.411  86.459-134.502
ATOM   7207  O   TYR   460     134.397  85.959-135.047
ATOM   7208  N   GLU   461     132.434  85.724-133.950
ATOM   7210  CA  GLU   461     132.416  84.262-133.948
ATOM   7212  CB  GLU   461     131.373  83.749-132.937
ATOM   7215  CG  GLU   461     131.745  84.098-131.487
ATOM   7218  CD  GLU   461     130.800  83.428-130.494
ATOM   7219  OE1 GLU   461     129.671  83.944-130.342
ATOM   7220  OE2 GLU   461     131.219  82.409-129.898
ATOM   7221  C   GLU   461     132.137  83.689-135.347
ATOM   7222  O   GLU   461     131.725  84.402-136.263
ATOM   7223  N   ILE   462     132.361  82.375-135.492
ATOM   7225  CA  ILE   462     132.143  81.626-136.728
ATOM   7227  CB  ILE   462     132.850  80.251-136.661
ATOM   7229  CG2 ILE   462     134.376  80.453-136.637
ATOM   7233  CG1 ILE   462     132.355  79.387-135.475
ATOM   7236  CD1 ILE   462     132.894  77.951-135.490
ATOM   7240  C   ILE   462     130.655  81.470-137.096
ATOM   7241  O   ILE   462     130.356  81.153-138.247
ATOM   7242  N   GLU   463     129.729  81.706-136.150
ATOM   7244  CA  GLU   463     128.287  81.685-136.395
ATOM   7246  CB  GLU   463     127.530  81.385-135.092
ATOM   7249  CG  GLU   463     127.943  80.069-134.419
ATOM   7252  CD  GLU   463     127.016  79.745-133.250
ATOM   7253  OE1 GLU   463     126.140  78.871-133.437
ATOM   7254  OE2 GLU   463     127.188  80.384-132.187
ATOM   7255  C   GLU   463     127.781  83.023-136.954
ATOM   7256  O   GLU   463     126.723  83.056-137.580
ATOM   7257  N   GLU   464     128.524  84.116-136.721
ATOM   7259  CA  GLU   464     128.172  85.466-137.144
ATOM   7261  CB  GLU   464     128.980  86.487-136.325
ATOM   7264  CG  GLU   464     128.796  86.404-134.798
ATOM   7267  CD  GLU   464     127.531  87.098-134.289
ATOM   7268  OE1 GLU   464     127.617  87.695-133.194
ATOM   7269  OE2 GLU   464     126.497  87.023-134.987
ATOM   7270  C   GLU   464     128.474  85.678-138.630
ATOM   7271  O   GLU   464     127.732  86.394-139.298
ATOM   7272  N   ILE   465     129.543  85.046-139.141
ATOM   7274  CA  ILE   465     129.895  85.040-140.558
ATOM   7276  CB  ILE   465     131.405  84.766-140.755
ATOM   7278  CG2 ILE   465     132.226  85.915-140.146
ATOM   7282  CG1 ILE   465     131.840  83.393-140.194
ATOM   7285  CD1 ILE   465     133.306  83.035-140.459
ATOM   7289  C   ILE   465     129.040  84.037-141.344
ATOM   7290  O   ILE   465     128.881  84.211-142.550
ATOM   7291  N   GLU   466     128.471  83.018-140.676
ATOM   7293  CA  GLU   466     127.513  82.098-141.277
ATOM   7295  CB  GLU   466     127.383  80.850-140.385
ATOM   7298  CG  GLU   466     126.555  79.723-141.021
ATOM   7301  CD  GLU   466     127.209  79.168-142.288
ATOM   7302  OE1 GLU   466     126.781  79.588-143.387
ATOM   7303  OE2 GLU   466     128.130  78.336-142.138
ATOM   7304  C   GLU   466     126.158  82.795-141.465
ATOM   7305  O   GLU   466     125.512  82.593-142.491
ATOM   7306  N   LEU   467     125.765  83.646-140.503
ATOM   7308  CA  LEU   467     124.575  84.485-140.581
ATOM   7310  CB  LEU   467     124.260  85.032-139.174
ATOM   7313  CG  LEU   467     122.996  85.916-139.067
ATOM   7315  CD1 LEU   467     121.721  85.193-139.530
ATOM   7319  CD2 LEU   467     122.813  86.378-137.613
ATOM   7323  C   LEU   467     124.760  85.615-141.608
ATOM   7324  O   LEU   467     123.773  86.017-142.221
ATOM   7325  N   SER   468     125.996  86.096-141.829
ATOM   7327  CA  SER   468     126.286  87.098-142.852
ATOM   7329  CB  SER   468     127.702  87.661-142.698
ATOM   7332  OG  SER   468     127.793  88.458-141.543
ATOM   7334  C   SER   468     126.138  86.511-144.252
ATOM   7335  O   SER   468     125.516  87.150-145.093
ATOM   7336  N   LYS   469     126.673  85.303-144.496
ATOM   7338  CA  LYS   469     126.589  84.646-145.796
ATOM   7340  CB  LYS   469     127.454  83.380-145.827
ATOM   7343  CG  LYS   469     128.949  83.713-145.940
ATOM   7346  CD  LYS   469     129.774  82.424-146.019
ATOM   7349  CE  LYS   469     131.267  82.754-146.037
ATOM   7352  NZ  LYS   469     132.080  81.541-146.209
ATOM   7356  C   LYS   469     125.143  84.302-146.153
ATOM   7357  O   LYS   469     124.779  84.454-147.315
ATOM   7358  N   LYS   470     124.313  83.895-145.181
ATOM   7360  CA  LYS   470     122.890  83.655-145.400
ATOM   7362  CB  LYS   470     122.253  83.101-144.116
ATOM   7365  CG  LYS   470     122.555  81.608-143.931
ATOM   7368  CD  LYS   470     122.037  81.114-142.575
ATOM   7371  CE  LYS   470     122.264  79.607-142.449
ATOM   7374  NZ  LYS   470     121.810  79.105-141.141
ATOM   7378  C   LYS   470     122.197  84.947-145.838
ATOM   7379  O   LYS   470     121.543  84.955-146.878
ATOM   7380  N   MET   471     122.386  86.036-145.075
ATOM   7382  CA  MET   471     121.755  87.333-145.297
ATOM   7384  CB  MET   471     122.164  88.251-144.133
ATOM   7387  CG  MET   471     121.296  89.501-143.996
ATOM   7390  SD  MET   471     119.591  89.159-143.481
ATOM   7391  CE  MET   471     119.266  90.660-142.528
ATOM   7395  C   MET   471     122.130  87.953-146.653
ATOM   7396  O   MET   471     121.307  88.646-147.250
ATOM   7397  N   MET   472     123.347  87.674-147.146
ATOM   7399  CA  MET   472     123.841  88.109-148.446
ATOM   7401  CB  MET   472     125.357  87.867-148.518
ATOM   7404  CG  MET   472     126.139  88.874-147.675
ATOM   7407  SD  MET   472     127.888  88.473-147.484
ATOM   7408  CE  MET   472     128.465  90.094-146.919
ATOM   7412  C   MET   472     123.150  87.350-149.579
ATOM   7413  O   MET   472     122.638  87.986-150.495
ATOM   7414  N   ARG   473     123.127  86.009-149.506
ATOM   7416  CA  ARG   473     122.600  85.129-150.550
ATOM   7418  CB  ARG   473     122.832  83.657-150.160
ATOM   7421  CG  ARG   473     124.308  83.238-150.030
ATOM   7424  CD  ARG   473     124.909  82.585-151.276
ATOM   7427  NE  ARG   473     126.227  82.007-150.961
ATOM   7429  CZ  ARG   473     127.387  82.682-150.855
ATOM   7430  NH1 ARG   473     127.476  83.987-151.146
ATOM   7433  NH2 ARG   473     128.484  82.036-150.442
ATOM   7436  C   ARG   473     121.101  85.357-150.778
ATOM   7437  O   ARG   473     120.645  85.219-151.910
ATOM   7438  N   TYR   474     120.346  85.713-149.725
ATOM   7440  CA  TYR   474     118.916  85.979-149.808
ATOM   7442  CB  TYR   474     118.293  85.907-148.401
ATOM   7445  CG  TYR   474     118.172  84.518-147.793
ATOM   7446  CD1 TYR   474     117.478  83.500-148.476
ATOM   7448  CE1 TYR   474     117.309  82.235-147.889
ATOM   7450  CZ  TYR   474     117.842  81.973-146.605
ATOM   7451  OH  TYR   474     117.688  80.746-146.028
ATOM   7453  CE2 TYR   474     118.525  82.996-145.912
ATOM   7455  CD2 TYR   474     118.675  84.262-146.501
ATOM   7457  C   TYR   474     118.639  87.350-150.438
ATOM   7458  O   TYR   474     117.844  87.428-151.370
ATOM   7459  N   TRP   475     119.277  88.424-149.947
ATOM   7461  CA  TRP   475     118.891  89.794-150.289
ATOM   7463  CB  TRP   475     119.376  90.764-149.200
ATOM   7466  CG  TRP   475     118.625  90.747-147.895
ATOM   7467  CD1 TRP   475     118.048  89.675-147.304
ATOM   7469  NE1 TRP   475     117.457  90.045-146.119
ATOM   7471  CE2 TRP   475     117.625  91.386-145.867
ATOM   7472  CZ2 TRP   475     117.241  92.215-144.803
ATOM   7474  CH2 TRP   475     117.593  93.572-144.839
ATOM   7476  CZ3 TRP   475     118.287  94.087-145.948
ATOM   7478  CE3 TRP   475     118.665  93.246-147.011
ATOM   7480  CD2 TRP   475     118.357  91.867-146.994
ATOM   7481  C   TRP   475     119.394  90.239-151.670
ATOM   7482  O   TRP   475     118.798  91.145-152.253
ATOM   7483  N   THR   476     120.447  89.601-152.205
ATOM   7485  CA  THR   476     120.950  89.870-153.552
ATOM   7487  CB  THR   476     122.470  89.666-153.638
ATOM   7489  CG2 THR   476     123.237  90.629-152.727
ATOM   7493  OG1 THR   476     122.808  88.329-153.339
ATOM   7495  C   THR   476     120.258  88.992-154.597
ATOM   7496  O   THR   476     120.154  89.419-155.744
ATOM   7497  N   ASN   477     119.768  87.798-154.222
ATOM   7499  CA  ASN   477     118.960  86.972-155.112
ATOM   7501  CB  ASN   477     118.924  85.527-154.602
ATOM   7504  CG  ASN   477     118.293  84.571-155.616
ATOM   7505  OD1 ASN   477     118.678  84.548-156.783
ATOM   7506  ND2 ASN   477     117.322  83.772-155.174
ATOM   7509  C   ASN   477     117.548  87.555-155.263
ATOM   7510  O   ASN   477     116.948  87.398-156.323
ATOM   7511  N   PHE   478     117.048  88.276-154.245
ATOM   7513  CA  PHE   478     115.850  89.100-154.350
ATOM   7515  CB  PHE   478     115.418  89.562-152.950
ATOM   7518  CG  PHE   478     114.294  90.581-152.975
ATOM   7519  CD1 PHE   478     112.959  90.166-153.144
ATOM   7521  CE1 PHE   478     111.933  91.120-153.253
ATOM   7523  CZ  PHE   478     112.244  92.490-153.226
ATOM   7525  CE2 PHE   478     113.575  92.909-153.059
ATOM   7527  CD2 PHE   478     114.597  91.956-152.923
ATOM   7529  C   PHE   478     116.081  90.307-155.273
ATOM   7530  O   PHE   478     115.154  90.707-155.975
ATOM   7531  N   ALA   479     117.300  90.872-155.297
ATOM   7533  CA  ALA   479     117.658  91.971-156.190
ATOM   7535  CB  ALA   479     118.908  92.680-155.658
ATOM   7539  C   ALA   479     117.867  91.513-157.647
ATOM   7540  O   ALA   479     117.928  92.365-158.531
ATOM   7541  N   LYS   480     117.950  90.195-157.901
ATOM   7543  CA  LYS   480     118.232  89.604-159.210
ATOM   7545  CB  LYS   480     119.324  88.531-159.058
ATOM   7548  CG  LYS   480     120.748  89.088-158.913
ATOM   7551  CD  LYS   480     121.702  87.940-158.553
ATOM   7554  CE  LYS   480     123.144  88.425-158.412
ATOM   7557  NZ  LYS   480     124.052  87.298-158.138
ATOM   7561  C   LYS   480     116.996  88.949-159.843
ATOM   7562  O   LYS   480     116.948  88.861-161.070
ATOM   7563  N   THR   481     116.022  88.483-159.040
ATOM   7565  CA  THR   481     114.908  87.646-159.508
ATOM   7567  CB  THR   481     115.213  86.143-159.300
ATOM   7569  CG2 THR   481     116.567  85.679-159.853
ATOM   7573  OG1 THR   481     115.135  85.785-157.934
ATOM   7575  C   THR   481     113.564  88.004-158.846
ATOM   7576  O   THR   481     112.539  87.439-159.230
ATOM   7577  N   GLY   482     113.555  88.918-157.863
ATOM   7579  CA  GLY   482     112.363  89.298-157.112
ATOM   7582  C   GLY   482     111.907  88.237-156.107
ATOM   7583  O   GLY   482     110.740  88.244-155.718
ATOM   7584  N   ASN   483     112.810  87.326-155.710
ATOM   7586  CA  ASN   483     112.556  86.241-154.774
ATOM   7588  CB  ASN   483     112.020  85.030-155.566
ATOM   7591  CG  ASN   483     111.614  83.819-154.719
ATOM   7592  OD1 ASN   483     111.710  83.815-153.495
ATOM   7593  ND2 ASN   483     111.133  82.769-155.390
ATOM   7596  C   ASN   483     113.883  85.914-154.069
ATOM   7597  O   ASN   483     114.852  85.594-154.760
ATOM   7598  N   PRO   484     113.965  85.976-152.722
ATOM   7599  CD  PRO   484     112.916  86.375-151.794
ATOM   7602  CG  PRO   484     113.422  86.027-150.399
ATOM   7605  CB  PRO   484     114.936  86.143-150.553
ATOM   7608  CA  PRO   484     115.188  85.666-151.990
ATOM   7610  C   PRO   484     115.535  84.172-152.026
ATOM   7611  O   PRO   484     116.715  83.826-151.994
ATOM   7612  N   SER   485     114.518  83.302-152.111
ATOM   7614  CA  SER   485     114.667  81.854-152.141
ATOM   7616  CB  SER   485     113.308  81.180-151.909
ATOM   7619  OG  SER   485     112.704  81.630-150.718
ATOM   7621  C   SER   485     115.208  81.379-153.489
ATOM   7622  O   SER   485     114.964  81.997-154.527
ATOM   7623  N   LYS   486     115.846  80.205-153.453
ATOM   7625  CA  LYS   486     116.171  79.395-154.621
ATOM   7627  CB  LYS   486     117.694  79.174-154.721
ATOM   7630  CG  LYS   486     118.503  80.471-154.867
ATOM   7633  CD  LYS   486     119.994  80.160-155.057
ATOM   7636  CE  LYS   486     120.800  81.458-155.151
ATOM   7639  NZ  LYS   486     122.228  81.186-155.381
ATOM   7643  C   LYS   486     115.422  78.059-154.511
ATOM   7644  O   LYS   486     114.810  77.748-153.486
ATOM   7645  N   THR   487     115.514  77.256-155.576
ATOM   7647  CA  THR   487     115.036  75.876-155.619
ATOM   7649  CB  THR   487     113.832  75.736-156.573
ATOM   7651  CG2 THR   487     112.603  76.511-156.077
ATOM   7655  OG1 THR   487     114.148  76.175-157.881
ATOM   7657  C   THR   487     116.196  74.966-156.031
ATOM   7658  O   THR   487     116.360  73.906-155.432
ATOM   7659  N   LEU   488     117.020  75.440-156.985
ATOM   7661  CA  LEU   488     118.257  74.854-157.486
ATOM   7663  CB  LEU   488     119.450  75.426-156.693
ATOM   7666  CG  LEU   488     120.847  75.120-157.279
ATOM   7668  CD1 LEU   488     120.998  75.566-158.743
ATOM   7672  CD2 LEU   488     121.914  75.814-156.420
ATOM   7676  C   LEU   488     118.204  73.323-157.565
ATOM   7677  O   LEU   488     118.929  72.631-156.851
ATOM   7678  N   GLU   489     117.313  72.821-158.438
ATOM   7680  CA  GLU   489     117.071  71.407-158.738
ATOM   7682  CB  GLU   489     118.046  70.904-159.828
ATOM   7685  CG  GLU   489     119.546  71.002-159.482
ATOM   7688  CD  GLU   489     120.456  70.498-160.606
ATOM   7689  OE1 GLU   489     121.471  71.183-160.862
ATOM   7690  OE2 GLU   489     120.138  69.439-161.188
ATOM   7691  C   GLU   489     116.913  70.492-157.503
ATOM   7692  O   GLU   489     117.261  69.312-157.553
ATOM   7693  N   GLY   490     116.379  71.044-156.400
ATOM   7695  CA  GLY   490     116.000  70.330-155.184
ATOM   7698  C   GLY   490     116.893  70.630-153.972
ATOM   7699  O   GLY   490     116.558  70.207-152.867
ATOM   7700  N   SER   491     118.020  71.331-154.170
ATOM   7702  CA  SER   491     119.058  71.545-153.161
ATOM   7704  CB  SER   491     120.393  71.813-153.874
ATOM   7707  OG  SER   491     120.745  70.739-154.724
ATOM   7709  C   SER   491     118.761  72.701-152.189
ATOM   7710  O   SER   491     119.554  72.921-151.273
ATOM   7711  N   TRP   492     117.655  73.442-152.381
ATOM   7713  CA  TRP   492     117.382  74.709-151.697
ATOM   7715  CB  TRP   492     117.878  75.868-152.587
ATOM   7718  CG  TRP   492     119.164  76.487-152.134
ATOM   7719  CD1 TRP   492     120.396  75.955-152.284
ATOM   7721  NE1 TRP   492     121.337  76.784-151.712
ATOM   7723  CE2 TRP   492     120.757  77.913-151.170
ATOM   7724  CZ2 TRP   492     121.271  79.031-150.495
ATOM   7726  CH2 TRP   492     120.391  80.039-150.071
ATOM   7728  CZ3 TRP   492     119.012  79.916-150.323
ATOM   7730  CE3 TRP   492     118.504  78.785-150.987
ATOM   7732  CD2 TRP   492     119.363  77.754-151.432
ATOM   7733  C   TRP   492     115.909  74.870-151.274
ATOM   7734  O   TRP   492     115.516  75.949-150.828
ATOM   7735  N   VAL   493     115.107  73.799-151.378
ATOM   7737  CA  VAL   493     113.695  73.769-150.988
ATOM   7739  CB  VAL   493     113.006  72.530-151.604
ATOM   7741  CG1 VAL   493     113.116  72.532-153.139
ATOM   7745  CG2 VAL   493     113.540  71.201-151.039
ATOM   7749  C   VAL   493     113.470  73.822-149.461
ATOM   7750  O   VAL   493     112.328  73.999-149.036
ATOM   7751  N   THR   494     114.533  73.683-148.649
ATOM   7753  CA  THR   494     114.488  73.641-147.187
ATOM   7755  CB  THR   494     115.226  72.394-146.654
ATOM   7757  CG2 THR   494     114.946  72.165-145.163
ATOM   7761  OG1 THR   494     114.820  71.231-147.351
ATOM   7763  C   THR   494     115.029  74.943-146.557
ATOM   7764  O   THR   494     114.368  75.435-145.640
ATOM   7765  N   PRO   495     116.135  75.563-147.041
ATOM   7766  CD  PRO   495     117.204  74.956-147.831
ATOM   7769  CG  PRO   495     118.163  76.085-148.199
ATOM   7772  CB  PRO   495     118.015  77.031-147.015
ATOM   7775  CA  PRO   495     116.515  76.940-146.701
ATOM   7777  C   PRO   495     115.654  77.981-147.458
ATOM   7778  O   PRO   495     116.152  79.012-147.907
ATOM   7779  N   LYS   496     114.356  77.692-147.616
ATOM   7781  CA  LYS   496     113.338  78.569-148.180
ATOM   7783  CB  LYS   496     112.104  77.683-148.426
ATOM   7786  CG  LYS   496     111.006  78.310-149.297
ATOM   7789  CD  LYS   496     109.972  77.233-149.659
ATOM   7792  CE  LYS   496     108.854  77.807-150.528
ATOM   7795  NZ  LYS   496     107.898  76.759-150.924
ATOM   7799  C   LYS   496     113.048  79.755-147.237
ATOM   7800  O   LYS   496     113.347  79.705-146.043
ATOM   7801  N   TRP   497     112.439  80.811-147.791
ATOM   7803  CA  TRP   497     112.081  82.056-147.120
ATOM   7805  CB  TRP   497     113.090  83.149-147.524
ATOM   7808  CG  TRP   497     112.936  84.515-146.912
ATOM   7809  CD1 TRP   497     111.812  85.268-146.906
ATOM   7811  NE1 TRP   497     112.052  86.481-146.305
ATOM   7813  CE2 TRP   497     113.370  86.611-145.939
ATOM   7814  CZ2 TRP   497     114.103  87.656-145.363
ATOM   7816  CH2 TRP   497     115.458  87.458-145.067
ATOM   7818  CZ3 TRP   497     116.067  86.229-145.373
ATOM   7820  CE3 TRP   497     115.328  85.197-145.984
ATOM   7822  CD2 TRP   497     113.957  85.356-146.284
ATOM   7823  C   TRP   497     110.637  82.385-147.541
ATOM   7824  O   TRP   497     110.395  82.594-148.732
ATOM   7825  N   PRO   498     109.664  82.401-146.605
ATOM   7826  CD  PRO   498     109.843  82.225-145.171
ATOM   7829  CG  PRO   498     108.449  82.314-144.549
ATOM   7832  CB  PRO   498     107.552  81.856-145.697
ATOM   7835  CA  PRO   498     108.241  82.459-146.924
ATOM   7837  C   PRO   498     107.741  83.890-147.172
ATOM   7838  O   PRO   498     108.388  84.868-146.795
ATOM   7839  N   VAL   499     106.539  83.981-147.759
ATOM   7841  CA  VAL   499     105.806  85.227-147.958
ATOM   7843  CB  VAL   499     105.195  85.310-149.378
ATOM   7845  CG1 VAL   499     106.302  85.544-150.413
ATOM   7849  CG2 VAL   499     104.365  84.082-149.799
ATOM   7853  C   VAL   499     104.726  85.366-146.883
ATOM   7854  O   VAL   499     103.967  84.434-146.616
ATOM   7855  N   HID   500     104.644  86.570-146.304
ATOM   7857  CA  HID   500     103.508  87.005-145.511
ATOM   7859  CB  HID   500     103.894  88.271-144.734
ATOM   7862  CG  HID   500     102.856  88.724-143.741
ATOM   7863  ND1 HID   500     101.659  89.334-144.030
ATOM   7865  CE1 HID   500     101.025  89.557-142.868
ATOM   7867  NE2 HID   500     101.759  89.132-141.826
ATOM   7868  CD2 HID   500     102.929  88.600-142.379
ATOM   7870  C   HID   500     102.327  87.255-146.451
ATOM   7871  O   HID   500     102.488  87.853-147.517
ATOM   7872  N   THR   501     101.139  86.809-146.030
ATOM   7874  CA  THR   501      99.880  86.990-146.750
ATOM   7876  CB  THR   501      99.532  85.744-147.592
ATOM   7878  CG2 THR   501     100.521  85.497-148.738
ATOM   7882  OG1 THR   501      99.459  84.585-146.787
ATOM   7884  C   THR   501      98.763  87.325-145.756
ATOM   7885  O   THR   501      98.938  87.207-144.545
ATOM   7886  N   ALA   502      97.602  87.738-146.281
ATOM   7888  CA  ALA   502      96.409  88.049-145.495
ATOM   7890  CB  ALA   502      95.478  88.901-146.365
ATOM   7894  C   ALA   502      95.683  86.796-144.961
ATOM   7895  O   ALA   502      94.617  86.932-144.359
ATOM   7896  N   TYR   503      96.237  85.592-145.184
ATOM   7898  CA  TYR   503      95.603  84.304-144.901
ATOM   7900  CB  TYR   503      94.830  83.853-146.154
ATOM   7903  CG  TYR   503      95.676  83.709-147.409
ATOM   7904  CD1 TYR   503      96.391  82.521-147.653
ATOM   7906  CE1 TYR   503      97.184  82.392-148.805
ATOM   7908  CZ  TYR   503      97.259  83.458-149.732
ATOM   7909  OH  TYR   503      98.025  83.337-150.855
ATOM   7911  CE2 TYR   503      96.534  84.649-149.494
ATOM   7913  CD2 TYR   503      95.749  84.771-148.333
ATOM   7915  C   TYR   503      96.609  83.227-144.446
ATOM   7916  O   TYR   503      96.203  82.086-144.225
ATOM   7917  N   GLY   504      97.896  83.578-144.292
ATOM   7919  CA  GLY   504      98.964  82.665-143.894
ATOM   7922  C   GLY   504      99.994  83.356-142.997
ATOM   7923  O   GLY   504     100.474  82.731-142.053
ATOM   7924  N   LYS   505     100.250  84.654-143.238
ATOM   7926  CA  LYS   505     100.970  85.571-142.348
ATOM   7928  CB  LYS   505     100.090  85.896-141.117
ATOM   7931  CG  LYS   505      98.742  86.532-141.497
ATOM   7934  CD  LYS   505      97.794  86.651-140.301
ATOM   7937  CE  LYS   505      96.464  87.239-140.781
ATOM   7940  NZ  LYS   505      95.451  87.234-139.715
ATOM   7944  C   LYS   505     102.391  85.100-141.973
ATOM   7945  O   LYS   505     102.902  85.485-140.922
ATOM   7946  N   GLU   506     103.021  84.252-142.805
ATOM   7948  CA  GLU   506     104.313  83.637-142.510
ATOM   7950  CB  GLU   506     104.619  82.525-143.523
ATOM   7953  CG  GLU   506     103.724  81.290-143.374
ATOM   7956  CD  GLU   506     104.082  80.234-144.418
ATOM   7957  OE1 GLU   506     105.052  79.486-144.165
ATOM   7958  OE2 GLU   506     103.384  80.196-145.455
ATOM   7959  C   GLU   506     105.463  84.653-142.501
ATOM   7960  O   GLU   506     105.393  85.699-143.145
ATOM   7961  N   PHE   507     106.540  84.298-141.785
ATOM   7963  CA  PHE   507     107.782  85.062-141.684
ATOM   7965  CB  PHE   507     107.621  86.174-140.631
ATOM   7968  CG  PHE   507     107.545  85.706-139.187
ATOM   7969  CD1 PHE   507     106.329  85.245-138.646
ATOM   7971  CE1 PHE   507     106.258  84.872-137.293
ATOM   7973  CZ  PHE   507     107.402  84.930-136.482
ATOM   7975  CE2 PHE   507     108.621  85.369-137.024
ATOM   7977  CD2 PHE   507     108.690  85.761-138.371
ATOM   7979  C   PHE   507     108.963  84.129-141.360
ATOM   7980  O   PHE   507     108.790  82.912-141.280
ATOM   7981  N   LEU   508     110.159  84.707-141.163
ATOM   7983  CA  LEU   508     111.398  83.989-140.878
ATOM   7985  CB  LEU   508     112.255  83.933-142.157
ATOM   7988  CG  LEU   508     113.624  83.241-141.981
ATOM   7990  CD1 LEU   508     113.487  81.737-141.700
ATOM   7994  CD2 LEU   508     114.482  83.461-143.231
ATOM   7998  C   LEU   508     112.145  84.682-139.737
ATOM   7999  O   LEU   508     112.698  85.765-139.920
ATOM   8000  N   THR   509     112.211  84.024-138.572
ATOM   8002  CA  THR   509     113.097  84.424-137.482
ATOM   8004  CB  THR   509     112.838  83.569-136.227
ATOM   8006  CG2 THR   509     113.639  84.070-135.017
ATOM   8010  OG1 THR   509     111.466  83.593-135.884
ATOM   8012  C   THR   509     114.551  84.290-137.954
ATOM   8013  O   THR   509     114.914  83.277-138.554
ATOM   8014  N   LEU   510     115.372  85.307-137.655
ATOM   8016  CA  LEU   510     116.766  85.396-138.076
ATOM   8018  CB  LEU   510     116.956  86.551-139.072
ATOM   8021  CG  LEU   510     116.478  86.283-140.511
ATOM   8023  CD1 LEU   510     116.609  87.583-141.318
ATOM   8027  CD2 LEU   510     117.292  85.180-141.207
ATOM   8031  C   LEU   510     117.650  85.591-136.846
ATOM   8032  O   LEU   510     117.550  86.597-136.142
ATOM   8033  N   ASP   511     118.520  84.601-136.614
ATOM   8035  CA  ASP   511     119.444  84.522-135.489
ATOM   8037  CB  ASP   511     118.663  84.014-134.262
ATOM   8040  CG  ASP   511     119.466  84.058-132.963
ATOM   8041  OD1 ASP   511     119.750  85.186-132.507
ATOM   8042  OD2 ASP   511     119.780  82.967-132.439
ATOM   8043  C   ASP   511     120.606  83.583-135.859
ATOM   8044  O   ASP   511     120.541  82.869-136.860
ATOM   8045  N   THR   512     121.669  83.565-135.043
ATOM   8047  CA  THR   512     122.799  82.640-135.185
ATOM   8049  CB  THR   512     123.983  83.113-134.321
ATOM   8051  CG2 THR   512     124.591  84.419-134.845
ATOM   8055  OG1 THR   512     123.599  83.272-132.969
ATOM   8057  C   THR   512     122.443  81.178-134.841
ATOM   8058  O   THR   512     123.283  80.298-135.039
ATOM   8059  N   ASN   513     121.226  80.913-134.335
ATOM   8061  CA  ASN   513     120.769  79.597-133.899
ATOM   8063  CB  ASN   513     121.189  79.399-132.431
ATOM   8066  CG  ASN   513     120.851  78.011-131.881
ATOM   8067  OD1 ASN   513     121.067  76.998-132.545
ATOM   8068  ND2 ASN   513     120.317  77.960-130.659
ATOM   8071  C   ASN   513     119.246  79.487-134.051
ATOM   8072  O   ASN   513     118.527  80.474-133.887
ATOM   8073  N   ASN   514     118.765  78.262-134.325
ATOM   8075  CA  ASN   514     117.359  77.913-134.540
ATOM   8077  CB  ASN   514     116.651  77.748-133.182
ATOM   8080  CG  ASN   514     115.272  77.086-133.291
ATOM   8081  OD1 ASN   514     115.063  76.187-134.103
ATOM   8082  ND2 ASN   514     114.319  77.534-132.469
ATOM   8085  C   ASN   514     116.653  78.862-135.528
ATOM   8086  O   ASN   514     115.552  79.346-135.262
ATOM   8087  N   THR   515     117.325  79.156-136.654
ATOM   8089  CA  THR   515     116.823  79.987-137.744
ATOM   8091  CB  THR   515     117.953  80.266-138.761
ATOM   8093  CG2 THR   515     117.575  81.400-139.720
ATOM   8097  OG1 THR   515     119.156  80.621-138.109
ATOM   8099  C   THR   515     115.644  79.258-138.400
ATOM   8100  O   THR   515     115.850  78.273-139.112
ATOM   8101  N   SER   516     114.413  79.710-138.114
ATOM   8103  CA  SER   516     113.191  78.958-138.400
ATOM   8105  CB  SER   516     112.825  78.091-137.185
ATOM   8108  OG  SER   516     113.800  77.099-136.943
ATOM   8110  C   SER   516     112.020  79.889-138.713
ATOM   8111  O   SER   516     111.948  81.012-138.214
ATOM   8112  N   ILE   517     111.081  79.379-139.522
ATOM   8114  CA  ILE   517     109.853  80.068-139.911
ATOM   8116  CB  ILE   517     109.241  79.410-141.174
ATOM   8118  CG2 ILE   517     110.195  79.587-142.370
ATOM   8122  CG1 ILE   517     108.859  77.928-140.940
ATOM   8125  CD1 ILE   517     108.113  77.287-142.118
ATOM   8129  C   ILE   517     108.844  80.143-138.748
ATOM   8130  O   ILE   517     109.010  79.494-137.714
ATOM   8131  N   GLY   518     107.779  80.928-138.953
ATOM   8133  CA  GLY   518     106.680  81.116-138.013
ATOM   8136  C   GLY   518     105.463  81.739-138.701
ATOM   8137  O   GLY   518     105.454  81.899-139.920
ATOM   8138  N   VAL   519     104.439  82.084-137.904
ATOM   8140  CA  VAL   519     103.193  82.712-138.352
ATOM   8142  CB  VAL   519     102.074  81.664-138.578
ATOM   8144  CG1 VAL   519     102.334  80.819-139.831
ATOM   8148  CG2 VAL   519     101.833  80.735-137.373
ATOM   8152  C   VAL   519     102.729  83.769-137.340
ATOM   8153  O   VAL   519     102.946  83.625-136.135
ATOM   8154  N   GLY   520     102.056  84.816-137.847
ATOM   8156  CA  GLY   520     101.496  85.902-137.050
ATOM   8159  C   GLY   520     102.569  86.686-136.281
ATOM   8160  O   GLY   520     102.580  86.600-135.053
ATOM   8161  N   PRO   521     103.485  87.407-136.962
ATOM   8162  CD  PRO   521     103.516  87.606-138.404
ATOM   8165  CG  PRO   521     104.544  88.706-138.666
ATOM   8168  CB  PRO   521     105.482  88.621-137.462
ATOM   8171  CA  PRO   521     104.592  88.113-136.323
ATOM   8173  C   PRO   521     104.076  89.255-135.439
ATOM   8174  O   PRO   521     103.362  90.139-135.915
ATOM   8175  N   ARG   522     104.464  89.219-134.153
ATOM   8177  CA  ARG   522     104.070  90.156-133.096
ATOM   8179  CB  ARG   522     104.871  91.468-133.228
ATOM   8182  CG  ARG   522     106.390  91.293-133.067
ATOM   8185  CD  ARG   522     106.830  90.590-131.772
ATOM   8188  NE  ARG   522     106.131  91.082-130.575
ATOM   8190  CZ  ARG   522     106.413  92.207-129.898
ATOM   8191  NH1 ARG   522     107.434  93.004-130.247
ATOM   8194  NH2 ARG   522     105.650  92.535-128.850
ATOM   8197  C   ARG   522     102.553  90.391-132.958
ATOM   8198  O   ARG   522     102.139  91.396-132.382
ATOM   8199  N   LEU   523     101.723  89.473-133.474
ATOM   8201  CA  LEU   523     100.267  89.586-133.513
ATOM   8203  CB  LEU   523      99.743  88.383-134.321
ATOM   8206  CG  LEU   523      98.235  88.373-134.633
ATOM   8208  CD1 LEU   523      97.797  89.595-135.457
ATOM   8212  CD2 LEU   523      97.888  87.087-135.398
ATOM   8216  C   LEU   523      99.633  89.660-132.111
ATOM   8217  O   LEU   523      98.546  90.220-131.967
ATOM   8218  N   GLU   524     100.317  89.125-131.085
ATOM   8220  CA  GLU   524      99.854  89.062-129.700
ATOM   8222  CB  GLU   524     100.657  87.986-128.938
ATOM   8225  CG  GLU   524     102.076  88.374-128.483
ATOM   8228  CD  GLU   524     102.987  88.847-129.616
ATOM   8229  OE1 GLU   524     103.296  90.060-129.636
ATOM   8230  OE2 GLU   524     103.362  87.989-130.446
ATOM   8231  C   GLU   524      99.849  90.415-128.959
ATOM   8232  O   GLU   524      99.319  90.474-127.851
ATOM   8233  N   GLN   525     100.401  91.487-129.556
ATOM   8235  CA  GLN   525     100.444  92.840-128.988
ATOM   8237  CB  GLN   525     101.824  93.126-128.363
ATOM   8240  CG  GLN   525     102.113  92.394-127.044
ATOM   8243  CD  GLN   525     101.119  92.727-125.926
ATOM   8244  OE1 GLN   525     100.402  91.852-125.447
ATOM   8245  NE2 GLN   525     101.074  93.991-125.498
ATOM   8248  C   GLN   525     100.151  93.921-130.040
ATOM   8249  O   GLN   525      99.844  95.049-129.653
ATOM   8250  N   CYX   526     100.235  93.607-131.342
ATOM   8252  CA  CYX   526      99.994  94.572-132.410
ATOM   8254  CB  CYX   526     100.814  94.205-133.652
ATOM   8257  SG  CYX   526     102.605  94.427-133.486
ATOM   8258  C   CYX   526      98.513  94.721-132.768
ATOM   8259  O   CYX   526      98.163  95.726-133.383
ATOM   8260  N   ALA   527      97.644  93.781-132.361
ATOM   8262  CA  ALA   527      96.196  93.920-132.495
ATOM   8264  CB  ALA   527      95.529  92.600-132.099
ATOM   8268  C   ALA   527      95.648  95.077-131.641
ATOM   8269  O   ALA   527      94.645  95.684-132.014
ATOM   8270  N   PHE   528      96.323  95.395-130.524
ATOM   8272  CA  PHE   528      95.990  96.497-129.632
ATOM   8274  CB  PHE   528      96.774  96.296-128.328
ATOM   8277  CG  PHE   528      96.645  97.401-127.297
ATOM   8278  CD1 PHE   528      95.509  97.470-126.468
ATOM   8280  CE1 PHE   528      95.431  98.452-125.464
ATOM   8282  CZ  PHE   528      96.484  99.367-125.290
ATOM   8284  CE2 PHE   528      97.622  99.293-126.111
ATOM   8286  CD2 PHE   528      97.700  98.317-127.119
ATOM   8288  C   PHE   528      96.308  97.854-130.276
ATOM   8289  O   PHE   528      95.475  98.754-130.215
ATOM   8290  N   TRP   529      97.479  97.998-130.916
ATOM   8292  CA  TRP   529      97.904  99.245-131.556
ATOM   8294  CB  TRP   529      99.429  99.237-131.723
ATOM   8297  CG  TRP   529     100.210  99.270-130.445
ATOM   8298  CD1 TRP   529     101.002  98.278-129.984
ATOM   8300  NE1 TRP   529     101.573  98.652-128.790
ATOM   8302  CE2 TRP   529     101.171  99.911-128.403
ATOM   8303  CZ2 TRP   529     101.464 100.712-127.289
ATOM   8305  CH2 TRP   529     100.885 101.987-127.195
ATOM   8307  CZ3 TRP   529     100.017 102.439-128.205
ATOM   8309  CE3 TRP   529      99.727 101.624-129.315
ATOM   8311  CD2 TRP   529     100.297 100.338-129.447
ATOM   8312  C   TRP   529      97.227  99.500-132.913
ATOM   8313  O   TRP   529      97.318 100.620-133.417
ATOM   8314  N   LYS   530      96.551  98.496-133.495
ATOM   8316  CA  LYS   530      95.975  98.554-134.839
ATOM   8318  CB  LYS   530      96.425  97.322-135.647
ATOM   8321  CG  LYS   530      97.884  97.408-136.138
ATOM   8324  CD  LYS   530      98.428  96.135-136.824
ATOM   8327  CE  LYS   530      97.356  95.145-137.295
ATOM   8330  NZ  LYS   530      97.934  94.034-138.069
ATOM   8334  C   LYS   530      94.440  98.637-134.830
ATOM   8335  O   LYS   530      93.867  98.862-135.896
ATOM   8336  N   ASN   531      93.771  98.467-133.674
ATOM   8338  CA  ASN   531      92.312  98.399-133.621
ATOM   8340  CB  ASN   531      91.885  96.940-133.866
ATOM   8343  CG  ASN   531      90.375  96.773-134.057
ATOM   8344  OD1 ASN   531      89.726  97.587-134.711
ATOM   8345  ND2 ASN   531      89.811  95.704-133.489
ATOM   8348  C   ASN   531      91.720  98.919-132.305
ATOM   8349  O   ASN   531      90.661  99.546-132.350
ATOM   8350  N   TYR   532      92.376  98.692-131.154
ATOM   8352  CA  TYR   532      91.823  99.077-129.855
ATOM   8354  CB  TYR   532      92.298  98.103-128.769
ATOM   8357  CG  TYR   532      91.631  98.355-127.430
ATOM   8358  CD1 TYR   532      90.384  97.766-127.143
ATOM   8360  CE1 TYR   532      89.736  98.037-125.925
ATOM   8362  CZ  TYR   532      90.337  98.906-124.983
ATOM   8363  OH  TYR   532      89.709  99.178-123.804
ATOM   8365  CE2 TYR   532      91.589  99.496-125.273
ATOM   8367  CD2 TYR   532      92.228  99.222-126.495
ATOM   8369  C   TYR   532      92.186 100.517-129.478
ATOM   8370  O   TYR   532      91.310 101.259-129.033
ATOM   8371  N   VAL   533      93.456 100.912-129.655
ATOM   8373  CA  VAL   533      93.941 102.256-129.355
ATOM   8375  CB  VAL   533      95.484 102.273-129.239
ATOM   8377  CG1 VAL   533      96.040 103.700-129.072
ATOM   8381  CG2 VAL   533      95.942 101.444-128.029
ATOM   8385  C   VAL   533      93.396 103.289-130.360
ATOM   8386  O   VAL   533      92.980 104.344-129.887
ATOM   8387  N   PRO   534      93.329 103.038-131.689
ATOM   8388  CD  PRO   534      93.959 101.942-132.417
ATOM   8391  CG  PRO   534      94.024 102.390-133.872
ATOM   8394  CB  PRO   534      92.777 103.255-134.006
ATOM   8397  CA  PRO   534      92.665 103.936-132.637
ATOM   8399  C   PRO   534      91.195 104.234-132.302
ATOM   8400  O   PRO   534      90.727 105.339-132.574
ATOM   8401  N   ASP   535      90.484 103.264-131.703
ATOM   8403  CA  ASP   535      89.081 103.392-131.320
ATOM   8405  CB  ASP   535      88.464 101.985-131.277
ATOM   8408  CG  ASP   535      86.964 102.014-130.985
ATOM   8409  OD1 ASP   535      86.596 101.665-129.842
ATOM   8410  OD2 ASP   535      86.210 102.387-131.910
ATOM   8411  C   ASP   535      88.911 104.107-129.969
ATOM   8412  O   ASP   535      87.886 104.755-129.759
ATOM   8413  N   LEU   536      89.903 104.007-129.070
ATOM   8415  CA  LEU   536      89.877 104.645-127.758
ATOM   8417  CB  LEU   536      90.826 103.882-126.815
ATOM   8420  CG  LEU   536      90.827 104.385-125.356
ATOM   8422  CD1 LEU   536      89.451 104.263-124.682
ATOM   8426  CD2 LEU   536      91.865 103.595-124.546
ATOM   8430  C   LEU   536      90.261 106.127-127.850
ATOM   8431  O   LEU   536      89.701 106.936-127.117
ATOM   8432  N   THR   537      91.184 106.486-128.758
ATOM   8434  CA  THR   537      91.586 107.868-129.017
ATOM   8436  CB  THR   537      92.915 107.916-129.795
ATOM   8438  CG2 THR   537      94.106 107.447-128.947
ATOM   8442  OG1 THR   537      92.845 107.162-130.990
ATOM   8444  C   THR   537      90.506 108.659-129.773
ATOM   8445  O   THR   537      90.522 109.888-129.721
ATOM   8446  N   ALA   538      89.563 107.968-130.438
ATOM   8448  CA  ALA   538      88.396 108.573-131.077
ATOM   8450  CB  ALA   538      87.761 107.547-132.022
ATOM   8454  C   ALA   538      87.356 109.092-130.065
ATOM   8455  O   ALA   538      86.395 109.743-130.475
ATOM   8456  N   ILE   539      87.553 108.822-128.762
ATOM   8458  CA  ILE   539      86.675 109.219-127.659
ATOM   8460  CB  ILE   539      85.715 108.060-127.277
ATOM   8462  CG2 ILE   539      84.743 107.746-128.430
ATOM   8466  CG1 ILE   539      86.476 106.798-126.806
ATOM   8469  CD1 ILE   539      85.570 105.697-126.243
ATOM   8473  C   ILE   539      87.482 109.728-126.443
ATOM   8474  O   ILE   539      86.886 110.002-125.401
ATOM   8475  N   SER   540      88.816 109.863-126.566
ATOM   8477  CA  SER   540      89.714 110.295-125.496
ATOM   8479  CB  SER   540      90.277 109.085-124.733
ATOM   8482  OG  SER   540      89.259 108.324-124.118
ATOM   8484  C   SER   540      90.849 111.127-126.091
ATOM   8485  O   SER   540      91.757 110.613-126.745
ATOM   8486  OXT SER   540      91.984 110.664-126.175
TER   
ATOM   8487  C1  MOL   541     111.662 117.982-118.839
ATOM   8491  S1  MOL   541     111.896 117.767-120.370
ATOM   8492  O1  MOL   541     112.348 116.213-120.452
ATOM   8493  O2  MOL   541     110.406 118.061-120.923
ATOM   8494  S2  MOL   541     113.379 119.082-121.017
ATOM   8495  C3  MOL   541     114.692 117.893-121.460
ATOM   8498  C4  MOL   541     114.570 117.315-122.872
ATOM   8501  C5  MOL   541     115.753 116.397-123.192
ATOM   8504  C6  MOL   541     115.728 115.932-124.653
ATOM   8507  C7  MOL   541     117.002 115.163-125.046
ATOM   8510  C8  MOL   541     116.839 114.448-126.403
ATOM   8513  C9  MOL   541     118.122 114.450-127.241
ATOM   8516  C10 MOL   541     117.948 113.682-128.557
ATOM   8519  C11 MOL   541     119.278 113.657-129.314
ATOM   8522  C12 MOL   541     119.117 112.867-130.615
ATOM   8525  C13 MOL   541     120.474 112.776-131.348
ATOM   8528  C14 MOL   541     121.039 111.361-131.148
ATOM   8531  C15 MOL   541     122.106 110.749-132.086
ATOM   8534  C2  MOL   541     122.005 109.315-132.700
ATOM   8537  C16 MOL   541     122.169 109.016-134.209
ATOM   8540  C17 MOL   541     122.025 107.496-134.437
ATOM   8543  C18 MOL   541     121.518 107.256-135.853
ATOM   8546  N1  MOL   541     121.160 105.909-136.465
ATOM   8547  C20 MOL   541     119.724 105.653-136.765
ATOM   8551  C21 MOL   541     121.883 105.911-137.768
ATOM   8555  C19 MOL   541     121.433 104.659-135.744
TER   
END   
