# Supplementary material for: Selective and Irreversible Inhibitors of Aphid Acetylcholinesterases: Steps Toward Human-Safe Insecticides
Source: PLoS One. 2009 Feb 4;4(2):e4349. doi: 10.1371/journal.pone.0004349 (PMC2632757; doi:10.1371/journal.pone.0004349)
Supplement: Dataset S4 — The refined model of the greenbug AChE in complex with AMTS17 (0.24 MB TXT) [file pone.0004349.s004.txt]

REMARK Refined Model of Greenbug AChE with AMTS17 
ATOM      1  N   ASP     1     -33.552 -17.686   7.487
ATOM      5  CA  ASP     1     -32.677 -16.746   8.207
ATOM      7  CB  ASP     1     -31.394 -17.462   8.684
ATOM     10  CG  ASP     1     -30.509 -16.649   9.644
ATOM     11  OD1 ASP     1     -29.539 -17.264  10.145
ATOM     12  OD2 ASP     1     -30.796 -15.456   9.870
ATOM     13  C   ASP     1     -32.359 -15.563   7.281
ATOM     14  O   ASP     1     -31.720 -15.781   6.248
ATOM     15  N   PRO     2     -32.778 -14.329   7.616
ATOM     16  CD  PRO     2     -33.571 -13.959   8.779
ATOM     19  CG  PRO     2     -33.602 -12.427   8.807
ATOM     22  CB  PRO     2     -33.297 -12.005   7.373
ATOM     25  CA  PRO     2     -32.481 -13.161   6.802
ATOM     27  C   PRO     2     -30.983 -12.855   6.778
ATOM     28  O   PRO     2     -30.259 -13.074   7.751
ATOM     29  N   LEU     3     -30.556 -12.318   5.630
ATOM     31  CA  LEU     3     -29.193 -11.903   5.354
ATOM     33  CB  LEU     3     -28.838 -12.246   3.890
ATOM     36  CG  LEU     3     -27.487 -12.966   3.804
ATOM     38  CD1 LEU     3     -27.660 -14.477   4.046
ATOM     42  CD2 LEU     3     -26.858 -12.715   2.436
ATOM     46  C   LEU     3     -29.000 -10.411   5.697
ATOM     47  O   LEU     3     -28.126  -9.764   5.116
ATOM     48  N   ILE     4     -29.828  -9.865   6.612
ATOM     50  CA  ILE     4     -29.801  -8.469   7.027
ATOM     52  CB  ILE     4     -31.216  -7.814   6.969
ATOM     54  CG2 ILE     4     -31.783  -7.860   5.536
ATOM     58  CG1 ILE     4     -32.212  -8.364   8.028
ATOM     61  CD1 ILE     4     -32.907  -7.274   8.840
ATOM     65  C   ILE     4     -29.099  -8.311   8.378
ATOM     66  O   ILE     4     -29.161  -9.195   9.237
ATOM     67  N   ILE     5     -28.445  -7.154   8.549
ATOM     69  CA  ILE     5     -27.794  -6.750   9.787
ATOM     71  CB  ILE     5     -26.245  -6.829   9.642
ATOM     73  CG2 ILE     5     -25.508  -5.703  10.391
ATOM     77  CG1 ILE     5     -25.789  -8.233  10.110
ATOM     80  CD1 ILE     5     -24.277  -8.479  10.064
ATOM     84  C   ILE     5     -28.364  -5.388  10.200
ATOM     85  O   ILE     5     -28.419  -4.459   9.392
ATOM     86  N   HIP     6     -28.756  -5.301  11.477
ATOM     88  CA  HIP     6     -29.253  -4.101  12.136
ATOM     90  CB  HIP     6     -30.224  -4.501  13.269
ATOM     93  CG  HIP     6     -31.660  -4.650  12.860
ATOM     94  ND1 HIP     6     -32.594  -3.640  12.793
ATOM     96  CE1 HIP     6     -33.781  -4.166  12.505
ATOM     98  NE2 HIP     6     -33.638  -5.509  12.357
ATOM    100  CD2 HIP     6     -32.319  -5.831  12.577
ATOM    102  C   HIP     6     -28.064  -3.287  12.663
ATOM    103  O   HIP     6     -27.789  -3.289  13.865
ATOM    104  N   THR     7     -27.368  -2.555  11.776
ATOM    106  CA  THR     7     -26.473  -1.480  12.213
ATOM    108  CB  THR     7     -25.387  -1.114  11.172
ATOM    110  CG2 THR     7     -24.224  -2.114  11.177
ATOM    114  OG1 THR     7     -25.898  -1.040   9.860
ATOM    116  C   THR     7     -27.311  -0.266  12.636
ATOM    117  O   THR     7     -28.411  -0.047  12.129
ATOM    118  N   ASN     8     -26.759   0.508  13.580
ATOM    120  CA  ASN     8     -27.337   1.734  14.130
ATOM    122  CB  ASN     8     -26.362   2.251  15.202
ATOM    125  CG  ASN     8     -26.749   3.622  15.769
ATOM    126  OD1 ASN     8     -26.338   4.648  15.235
ATOM    127  ND2 ASN     8     -27.537   3.637  16.844
ATOM    130  C   ASN     8     -27.568   2.793  13.040
ATOM    131  O   ASN     8     -28.537   3.551  13.118
ATOM    132  N   LYS     9     -26.702   2.817  12.015
ATOM    134  CA  LYS     9     -26.787   3.717  10.870
ATOM    136  CB  LYS     9     -25.424   3.752  10.166
ATOM    139  CG  LYS     9     -24.368   4.532  10.968
ATOM    142  CD  LYS     9     -23.114   4.762  10.098
ATOM    145  CE  LYS     9     -21.957   5.562  10.722
ATOM    148  NZ  LYS     9     -22.412   6.534  11.740
ATOM    152  C   LYS     9     -27.900   3.340   9.876
ATOM    153  O   LYS     9     -28.142   4.097   8.938
ATOM    154  N   GLY    10     -28.574   2.197  10.066
ATOM    156  CA  GLY    10     -29.658   1.706   9.222
ATOM    159  C   GLY    10     -29.368   0.284   8.743
ATOM    160  O   GLY    10     -28.206  -0.100   8.634
ATOM    161  N   LYS    11     -30.418  -0.497   8.447
ATOM    163  CA  LYS    11     -30.256  -1.895   8.064
ATOM    165  CB  LYS    11     -31.576  -2.700   8.060
ATOM    168  CG  LYS    11     -32.764  -2.098   8.835
ATOM    171  CD  LYS    11     -33.950  -3.084   8.876
ATOM    174  CE  LYS    11     -35.022  -2.833   7.814
ATOM    177  NZ  LYS    11     -35.899  -1.706   8.187
ATOM    181  C   LYS    11     -29.545  -2.001   6.707
ATOM    182  O   LYS    11     -29.788  -1.199   5.802
ATOM    183  N   ILE    12     -28.697  -3.030   6.582
ATOM    185  CA  ILE    12     -27.977  -3.412   5.368
ATOM    187  CB  ILE    12     -26.453  -3.169   5.526
ATOM    189  CG2 ILE    12     -26.122  -1.666   5.617
ATOM    193  CG1 ILE    12     -25.865  -3.942   6.724
ATOM    196  CD1 ILE    12     -24.343  -3.864   6.806
ATOM    200  C   ILE    12     -28.309  -4.874   5.014
ATOM    201  O   ILE    12     -28.864  -5.599   5.838
ATOM    202  N   ARG    13     -27.948  -5.304   3.794
ATOM    204  CA  ARG    13     -28.090  -6.679   3.318
ATOM    206  CB  ARG    13     -29.411  -6.861   2.552
ATOM    209  CG  ARG    13     -29.615  -8.336   2.152
ATOM    212  CD  ARG    13     -31.009  -8.671   1.611
ATOM    215  NE  ARG    13     -31.118  -8.494   0.147
ATOM    217  CZ  ARG    13     -31.713  -9.350  -0.707
ATOM    218  NH1 ARG    13     -32.285 -10.487  -0.271
ATOM    221  NH2 ARG    13     -31.751  -9.078  -2.018
ATOM    224  C   ARG    13     -26.896  -7.068   2.446
ATOM    225  O   ARG    13     -26.537  -6.335   1.531
ATOM    226  N   GLY    14     -26.317  -8.247   2.710
ATOM    228  CA  GLY    14     -25.189  -8.788   1.967
ATOM    231  C   GLY    14     -25.622  -9.767   0.876
ATOM    232  O   GLY    14     -26.768  -9.764   0.422
ATOM    233  N   ILE    15     -24.680 -10.634   0.488
ATOM    235  CA  ILE    15     -24.883 -11.763  -0.406
ATOM    237  CB  ILE    15     -24.813 -11.321  -1.887
ATOM    239  CG2 ILE    15     -23.500 -10.611  -2.282
ATOM    243  CG1 ILE    15     -25.125 -12.517  -2.810
ATOM    246  CD1 ILE    15     -25.659 -12.097  -4.181
ATOM    250  C   ILE    15     -23.872 -12.858  -0.066
ATOM    251  O   ILE    15     -22.687 -12.576   0.101
ATOM    252  N   THR    16     -24.346 -14.110  -0.015
ATOM    254  CA  THR    16     -23.503 -15.284   0.148
ATOM    256  CB  THR    16     -24.355 -16.516   0.510
ATOM    258  CG2 THR    16     -23.453 -17.696   0.879
ATOM    262  OG1 THR    16     -25.229 -16.262   1.589
ATOM    264  C   THR    16     -22.749 -15.480  -1.170
ATOM    265  O   THR    16     -23.352 -15.891  -2.164
ATOM    266  N   GLN    17     -21.448 -15.149  -1.177
ATOM    268  CA  GLN    17     -20.645 -15.062  -2.391
ATOM    270  CB  GLN    17     -20.184 -13.611  -2.622
ATOM    273  CG  GLN    17     -19.904 -13.391  -4.117
ATOM    276  CD  GLN    17     -19.499 -11.952  -4.412
ATOM    277  OE1 GLN    17     -20.350 -11.120  -4.747
ATOM    278  NE2 GLN    17     -18.209 -11.637  -4.292
ATOM    281  C   GLN    17     -19.515 -16.089  -2.349
ATOM    282  O   GLN    17     -18.363 -15.765  -2.061
ATOM    283  N   THR    18     -19.887 -17.345  -2.632
ATOM    285  CA  THR    18     -18.970 -18.475  -2.737
ATOM    287  CB  THR    18     -18.836 -19.221  -1.394
ATOM    289  CG2 THR    18     -17.559 -20.058  -1.365
ATOM    293  OG1 THR    18     -18.818 -18.342  -0.293
ATOM    295  C   THR    18     -19.494 -19.419  -3.823
ATOM    296  O   THR    18     -20.632 -19.888  -3.731
ATOM    297  N   ALA    19     -18.661 -19.694  -4.836
ATOM    299  CA  ALA    19     -19.025 -20.490  -6.002
ATOM    301  CB  ALA    19     -18.545 -19.766  -7.262
ATOM    305  C   ALA    19     -18.448 -21.907  -5.931
ATOM    306  O   ALA    19     -19.177 -22.868  -6.181
ATOM    307  N   THR    20     -17.157 -22.033  -5.584
ATOM    309  CA  THR    20     -16.396 -23.285  -5.628
ATOM    311  CB  THR    20     -15.196 -23.164  -6.589
ATOM    313  CG2 THR    20     -15.552 -23.427  -8.060
ATOM    317  OG1 THR    20     -14.556 -21.910  -6.451
ATOM    319  C   THR    20     -15.902 -23.725  -4.245
ATOM    320  O   THR    20     -15.826 -24.930  -4.008
ATOM    321  N   THR    21     -15.565 -22.781  -3.353
ATOM    323  CA  THR    21     -14.992 -23.092  -2.043
ATOM    325  CB  THR    21     -14.336 -21.842  -1.420
ATOM    327  CG2 THR    21     -13.567 -22.169  -0.131
ATOM    331  OG1 THR    21     -13.435 -21.250  -2.339
ATOM    333  C   THR    21     -16.074 -23.711  -1.151
ATOM    334  O   THR    21     -17.210 -23.232  -1.126
ATOM    335  N   GLY    22     -15.721 -24.795  -0.444
ATOM    337  CA  GLY    22     -16.665 -25.595   0.329
ATOM    340  C   GLY    22     -17.269 -24.823   1.505
ATOM    341  O   GLY    22     -18.477 -24.898   1.727
ATOM    342  N   LYS    23     -16.435 -24.044   2.208
ATOM    344  CA  LYS    23     -16.845 -23.167   3.296
ATOM    346  CB  LYS    23     -15.706 -23.042   4.318
ATOM    349  CG  LYS    23     -15.675 -24.263   5.250
ATOM    352  CD  LYS    23     -14.354 -24.325   6.017
ATOM    355  CE  LYS    23     -14.392 -25.421   7.078
ATOM    358  NZ  LYS    23     -13.057 -25.630   7.654
ATOM    362  C   LYS    23     -17.267 -21.813   2.725
ATOM    363  O   LYS    23     -16.526 -21.183   1.968
ATOM    364  N   LEU    24     -18.475 -21.389   3.115
ATOM    366  CA  LEU    24     -19.166 -20.227   2.575
ATOM    368  CB  LEU    24     -20.682 -20.504   2.557
ATOM    371  CG  LEU    24     -21.090 -21.643   1.580
ATOM    373  CD1 LEU    24     -21.842 -22.749   2.333
ATOM    377  CD2 LEU    24     -21.934 -21.136   0.397
ATOM    381  C   LEU    24     -18.797 -18.956   3.354
ATOM    382  O   LEU    24     -18.399 -19.018   4.520
ATOM    383  N   VAL    25     -18.960 -17.803   2.687
ATOM    385  CA  VAL    25     -18.723 -16.462   3.224
ATOM    387  CB  VAL    25     -17.320 -15.916   2.834
ATOM    389  CG1 VAL    25     -16.188 -16.840   3.319
ATOM    393  CG2 VAL    25     -17.158 -15.618   1.329
ATOM    397  C   VAL    25     -19.855 -15.525   2.774
ATOM    398  O   VAL    25     -20.322 -15.608   1.639
ATOM    399  N   ASP    26     -20.261 -14.616   3.672
ATOM    401  CA  ASP    26     -21.197 -13.528   3.407
ATOM    403  CB  ASP    26     -22.161 -13.353   4.596
ATOM    406  CG  ASP    26     -23.219 -14.451   4.704
ATOM    407  OD1 ASP    26     -23.702 -14.889   3.627
ATOM    408  OD2 ASP    26     -23.557 -14.816   5.841
ATOM    409  C   ASP    26     -20.418 -12.240   3.148
ATOM    410  O   ASP    26     -19.690 -11.776   4.022
ATOM    411  N   ALA    27     -20.601 -11.656   1.956
ATOM    413  CA  ALA    27     -19.944 -10.441   1.498
ATOM    415  CB  ALA    27     -19.285 -10.700   0.142
ATOM    419  C   ALA    27     -20.951  -9.291   1.436
ATOM    420  O   ALA    27     -22.079  -9.474   0.990
ATOM    421  N   TRP    28     -20.522  -8.108   1.887
ATOM    423  CA  TRP    28     -21.356  -6.934   2.127
ATOM    425  CB  TRP    28     -21.506  -6.702   3.643
ATOM    428  CG  TRP    28     -21.984  -7.874   4.453
ATOM    429  CD1 TRP    28     -21.235  -8.954   4.766
ATOM    431  NE1 TRP    28     -21.981  -9.860   5.478
ATOM    433  CE2 TRP    28     -23.255  -9.392   5.712
ATOM    434  CZ2 TRP    28     -24.359  -9.929   6.391
ATOM    436  CH2 TRP    28     -25.527  -9.160   6.503
ATOM    438  CZ3 TRP    28     -25.585  -7.882   5.918
ATOM    440  CE3 TRP    28     -24.479  -7.362   5.217
ATOM    442  CD2 TRP    28     -23.282  -8.105   5.091
ATOM    443  C   TRP    28     -20.698  -5.767   1.385
ATOM    444  O   TRP    28     -19.856  -5.053   1.927
ATOM    445  N   LEU    29     -21.047  -5.656   0.096
ATOM    447  CA  LEU    29     -20.291  -4.937  -0.920
ATOM    449  CB  LEU    29     -20.323  -5.770  -2.216
ATOM    452  CG  LEU    29     -19.509  -7.083  -2.098
ATOM    454  CD1 LEU    29     -20.252  -8.262  -2.748
ATOM    458  CD2 LEU    29     -18.095  -6.932  -2.687
ATOM    462  C   LEU    29     -20.874  -3.535  -1.115
ATOM    463  O   LEU    29     -21.994  -3.386  -1.604
ATOM    464  N   GLY    30     -20.089  -2.510  -0.761
ATOM    466  CA  GLY    30     -20.449  -1.111  -0.929
ATOM    469  C   GLY    30     -21.333  -0.603   0.215
ATOM    470  O   GLY    30     -22.515  -0.340  -0.003
ATOM    471  N   ILE    31     -20.746  -0.465   1.414
ATOM    473  CA  ILE    31     -21.371   0.079   2.618
ATOM    475  CB  ILE    31     -21.030  -0.770   3.869
ATOM    477  CG2 ILE    31     -21.789  -0.188   5.079
ATOM    481  CG1 ILE    31     -21.357  -2.273   3.717
ATOM    484  CD1 ILE    31     -20.683  -3.135   4.793
ATOM    488  C   ILE    31     -20.861   1.524   2.798
ATOM    489  O   ILE    31     -19.646   1.717   2.846
ATOM    490  N   PRO    32     -21.734   2.540   2.957
ATOM    491  CD  PRO    32     -23.176   2.433   2.860
ATOM    494  CG  PRO    32     -23.714   3.844   2.656
ATOM    497  CB  PRO    32     -22.593   4.780   3.103
ATOM    500  CA  PRO    32     -21.323   3.924   3.180
ATOM    502  C   PRO    32     -20.610   4.097   4.532
ATOM    503  O   PRO    32     -20.950   3.412   5.498
ATOM    504  N   TYR    33     -19.647   5.030   4.601
ATOM    506  CA  TYR    33     -18.949   5.380   5.842
ATOM    508  CB  TYR    33     -17.677   4.526   5.991
ATOM    511  CG  TYR    33     -16.517   4.887   5.075
ATOM    512  CD1 TYR    33     -16.418   4.325   3.786
ATOM    514  CE1 TYR    33     -15.316   4.628   2.965
ATOM    516  CZ  TYR    33     -14.324   5.527   3.416
ATOM    517  OH  TYR    33     -13.249   5.807   2.627
ATOM    519  CE2 TYR    33     -14.450   6.128   4.687
ATOM    521  CD2 TYR    33     -15.531   5.793   5.517
ATOM    523  C   TYR    33     -18.620   6.874   5.919
ATOM    524  O   TYR    33     -18.689   7.449   7.005
ATOM    525  N   ALA    34     -18.284   7.493   4.777
ATOM    527  CA  ALA    34     -17.993   8.913   4.645
ATOM    529  CB  ALA    34     -16.477   9.155   4.697
ATOM    533  C   ALA    34     -18.610   9.445   3.351
ATOM    534  O   ALA    34     -18.908   8.682   2.429
ATOM    535  N   LYS    35     -18.801  10.771   3.297
ATOM    537  CA  LYS    35     -19.431  11.444   2.178
ATOM    539  CB  LYS    35     -19.790  12.899   2.526
ATOM    542  CG  LYS    35     -21.027  12.950   3.438
ATOM    545  CD  LYS    35     -21.718  14.319   3.408
ATOM    548  CE  LYS    35     -23.091  14.175   4.064
ATOM    551  NZ  LYS    35     -23.915  15.379   3.878
ATOM    555  C   LYS    35     -18.541  11.365   0.942
ATOM    556  O   LYS    35     -17.351  11.676   0.989
ATOM    557  N   LYS    36     -19.172  10.947  -0.158
ATOM    559  CA  LYS    36     -18.539  10.710  -1.441
ATOM    561  CB  LYS    36     -19.518   9.926  -2.328
ATOM    564  CG  LYS    36     -19.626   8.458  -1.885
ATOM    567  CD  LYS    36     -20.878   7.794  -2.457
ATOM    570  CE  LYS    36     -20.868   6.301  -2.134
ATOM    573  NZ  LYS    36     -21.848   5.585  -2.960
ATOM    577  C   LYS    36     -18.125  12.053  -2.073
ATOM    578  O   LYS    36     -18.855  13.036  -1.919
ATOM    579  N   PRO    37     -16.982  12.109  -2.791
ATOM    580  CD  PRO    37     -15.980  11.050  -2.813
ATOM    583  CG  PRO    37     -14.850  11.533  -3.713
ATOM    586  CB  PRO    37     -14.941  13.053  -3.594
ATOM    589  CA  PRO    37     -16.447  13.322  -3.415
ATOM    591  C   PRO    37     -17.183  13.747  -4.710
ATOM    592  O   PRO    37     -16.559  14.287  -5.622
ATOM    593  N   ILE    38     -18.505  13.513  -4.798
ATOM    595  CA  ILE    38     -19.344  13.879  -5.940
ATOM    597  CB  ILE    38     -20.747  13.210  -5.904
ATOM    599  CG2 ILE    38     -20.731  11.920  -6.739
ATOM    603  CG1 ILE    38     -21.285  12.968  -4.477
ATOM    606  CD1 ILE    38     -22.778  12.633  -4.431
ATOM    610  C   ILE    38     -19.493  15.402  -6.061
ATOM    611  O   ILE    38     -20.049  16.046  -5.171
ATOM    612  N   GLY    39     -19.060  15.940  -7.212
ATOM    614  CA  GLY    39     -19.354  17.284  -7.688
ATOM    617  C   GLY    39     -18.750  18.355  -6.791
ATOM    618  O   GLY    39     -17.548  18.596  -6.846
ATOM    619  N   ASP    40     -19.608  18.995  -5.987
ATOM    621  CA  ASP    40     -19.247  20.060  -5.060
ATOM    623  CB  ASP    40     -20.554  20.725  -4.601
ATOM    626  CG  ASP    40     -20.333  22.028  -3.835
ATOM    627  OD1 ASP    40     -20.849  22.112  -2.700
ATOM    628  OD2 ASP    40     -19.675  22.928  -4.401
ATOM    629  C   ASP    40     -18.414  19.548  -3.870
ATOM    630  O   ASP    40     -17.585  20.289  -3.348
ATOM    631  N   LEU    41     -18.585  18.276  -3.475
ATOM    633  CA  LEU    41     -17.836  17.615  -2.406
ATOM    635  CB  LEU    41     -18.689  16.461  -1.865
ATOM    638  CG  LEU    41     -19.701  16.885  -0.780
ATOM    640  CD1 LEU    41     -21.062  16.286  -1.088
ATOM    644  CD2 LEU    41     -19.203  16.509   0.615
ATOM    648  C   LEU    41     -16.439  17.137  -2.855
ATOM    649  O   LEU    41     -15.690  16.609  -2.033
ATOM    650  N   ARG    42     -16.080  17.328  -4.136
ATOM    652  CA  ARG    42     -14.752  17.057  -4.686
ATOM    654  CB  ARG    42     -14.849  17.080  -6.226
ATOM    657  CG  ARG    42     -13.820  16.157  -6.874
ATOM    660  CD  ARG    42     -13.790  16.243  -8.397
ATOM    663  NE  ARG    42     -15.091  15.972  -9.037
ATOM    665  CZ  ARG    42     -15.470  16.491 -10.220
ATOM    666  NH1 ARG    42     -14.659  17.310 -10.899
ATOM    669  NH2 ARG    42     -16.664  16.192 -10.748
ATOM    672  C   ARG    42     -13.738  18.078  -4.130
ATOM    673  O   ARG    42     -14.096  19.242  -3.958
ATOM    674  N   PHE    43     -12.493  17.648  -3.850
ATOM    676  CA  PHE    43     -11.445  18.437  -3.187
ATOM    678  CB  PHE    43     -10.813  19.463  -4.143
ATOM    681  CG  PHE    43     -10.021  18.858  -5.279
ATOM    682  CD1 PHE    43      -8.656  18.558  -5.106
ATOM    684  CE1 PHE    43      -7.917  18.009  -6.167
ATOM    686  CZ  PHE    43      -8.543  17.756  -7.400
ATOM    688  CE2 PHE    43      -9.908  18.050  -7.568
ATOM    690  CD2 PHE    43     -10.647  18.604  -6.512
ATOM    692  C   PHE    43     -11.968  19.105  -1.913
ATOM    693  O   PHE    43     -12.219  20.310  -1.908
ATOM    694  N   ARG    44     -12.178  18.318  -0.851
ATOM    696  CA  ARG    44     -12.765  18.816   0.389
ATOM    698  CB  ARG    44     -14.295  18.949   0.202
ATOM    701  CG  ARG    44     -14.802  20.318   0.677
ATOM    704  CD  ARG    44     -16.115  20.707  -0.012
ATOM    707  NE  ARG    44     -16.453  22.100   0.305
ATOM    709  CZ  ARG    44     -17.348  22.872  -0.332
ATOM    710  NH1 ARG    44     -18.121  22.390  -1.312
ATOM    713  NH2 ARG    44     -17.469  24.158   0.020
ATOM    716  C   ARG    44     -12.406  17.917   1.573
ATOM    717  O   ARG    44     -12.030  16.757   1.388
ATOM    718  N   HID    45     -12.554  18.458   2.793
ATOM    720  CA  HID    45     -12.375  17.694   4.020
ATOM    722  CB  HID    45     -12.426  18.604   5.260
ATOM    725  CG  HID    45     -13.618  19.529   5.349
ATOM    726  ND1 HID    45     -13.657  20.842   4.937
ATOM    728  CE1 HID    45     -14.889  21.314   5.194
ATOM    730  NE2 HID    45     -15.658  20.369   5.759
ATOM    731  CD2 HID    45     -14.851  19.232   5.864
ATOM    733  C   HID    45     -13.428  16.571   4.087
ATOM    734  O   HID    45     -14.607  16.844   3.849
ATOM    735  N   PRO    46     -13.038  15.320   4.415
ATOM    736  CD  PRO    46     -11.667  14.873   4.592
ATOM    739  CG  PRO    46     -11.693  13.348   4.599
ATOM    742  CB  PRO    46     -13.148  12.944   4.804
ATOM    745  CA  PRO    46     -13.974  14.215   4.584
ATOM    747  C   PRO    46     -14.912  14.454   5.769
ATOM    748  O   PRO    46     -14.540  15.116   6.740
ATOM    749  N   ARG    47     -16.113  13.870   5.685
ATOM    751  CA  ARG    47     -17.115  13.902   6.744
ATOM    753  CB  ARG    47     -18.174  14.978   6.454
ATOM    756  CG  ARG    47     -17.634  16.361   6.835
ATOM    759  CD  ARG    47     -18.704  17.445   6.741
ATOM    762  NE  ARG    47     -18.152  18.719   7.220
ATOM    764  CZ  ARG    47     -18.829  19.712   7.819
ATOM    765  NH1 ARG    47     -20.162  19.661   7.982
ATOM    768  NH2 ARG    47     -18.152  20.773   8.272
ATOM    771  C   ARG    47     -17.774  12.529   6.887
ATOM    772  O   ARG    47     -18.035  11.895   5.870
ATOM    773  N   PRO    48     -18.092  12.076   8.114
ATOM    774  CD  PRO    48     -17.828  12.754   9.374
ATOM    777  CG  PRO    48     -18.242  11.802  10.496
ATOM    780  CB  PRO    48     -18.617  10.483   9.813
ATOM    783  CA  PRO    48     -18.790  10.818   8.330
ATOM    785  C   PRO    48     -20.264  10.934   7.933
ATOM    786  O   PRO    48     -20.879  11.992   8.085
ATOM    787  N   ILE    49     -20.839   9.816   7.469
ATOM    789  CA  ILE    49     -22.275   9.699   7.256
ATOM    791  CB  ILE    49     -22.600   8.637   6.187
ATOM    793  CG2 ILE    49     -24.101   8.373   6.177
ATOM    797  CG1 ILE    49     -22.109   9.126   4.810
ATOM    800  CD1 ILE    49     -22.166   8.114   3.672
ATOM    804  C   ILE    49     -22.919   9.407   8.617
ATOM    805  O   ILE    49     -22.458   8.530   9.350
ATOM    806  N   ASP    50     -24.002  10.135   8.929
ATOM    808  CA  ASP    50     -24.761   9.985  10.166
ATOM    810  CB  ASP    50     -25.555  11.276  10.429
ATOM    813  CG  ASP    50     -26.350  11.194  11.735
ATOM    814  OD1 ASP    50     -27.592  11.083  11.647
ATOM    815  OD2 ASP    50     -25.698  11.238  12.801
ATOM    816  C   ASP    50     -25.689   8.770  10.090
ATOM    817  O   ASP    50     -25.721   7.976  11.029
ATOM    818  N   ARG    51     -26.434   8.635   8.981
ATOM    820  CA  ARG    51     -27.431   7.589   8.766
ATOM    822  CB  ARG    51     -28.713   7.933   9.564
ATOM    825  CG  ARG    51     -28.958   6.936  10.708
ATOM    828  CD  ARG    51     -29.912   7.487  11.771
ATOM    831  NE  ARG    51     -29.231   8.489  12.612
ATOM    833  CZ  ARG    51     -29.340   8.622  13.947
ATOM    834  NH1 ARG    51     -30.202   7.883  14.661
ATOM    837  NH2 ARG    51     -28.564   9.514  14.577
ATOM    840  C   ARG    51     -27.757   7.445   7.273
ATOM    841  O   ARG    51     -27.576   8.375   6.486
ATOM    842  N   TRP    52     -28.309   6.274   6.927
ATOM    844  CA  TRP    52     -29.016   6.004   5.683
ATOM    846  CB  TRP    52     -28.257   4.994   4.811
ATOM    849  CG  TRP    52     -27.749   3.745   5.475
ATOM    850  CD1 TRP    52     -28.437   2.598   5.659
ATOM    852  NE1 TRP    52     -27.631   1.656   6.257
ATOM    854  CE2 TRP    52     -26.368   2.153   6.509
ATOM    855  CZ2 TRP    52     -25.209   1.608   7.088
ATOM    857  CH2 TRP    52     -24.053   2.401   7.176
ATOM    859  CZ3 TRP    52     -24.069   3.723   6.706
ATOM    861  CE3 TRP    52     -25.238   4.264   6.141
ATOM    863  CD2 TRP    52     -26.415   3.492   6.019
ATOM    864  C   TRP    52     -30.439   5.554   6.017
ATOM    865  O   TRP    52     -30.658   4.782   6.954
ATOM    866  N   ASP    53     -31.403   6.077   5.246
ATOM    868  CA  ASP    53     -32.824   6.011   5.558
ATOM    870  CB  ASP    53     -33.544   7.181   4.869
ATOM    873  CG  ASP    53     -35.034   7.235   5.206
ATOM    874  OD1 ASP    53     -35.835   7.302   4.250
ATOM    875  OD2 ASP    53     -35.348   7.220   6.417
ATOM    876  C   ASP    53     -33.393   4.644   5.171
ATOM    877  O   ASP    53     -33.599   4.349   3.994
ATOM    878  N   THR    54     -33.643   3.828   6.202
ATOM    880  CA  THR    54     -34.187   2.476   6.127
ATOM    882  CB  THR    54     -33.042   1.435   6.097
ATOM    884  CG2 THR    54     -32.289   1.428   4.759
ATOM    888  OG1 THR    54     -32.132   1.667   7.152
ATOM    890  C   THR    54     -35.180   2.279   7.289
ATOM    891  O   THR    54     -35.093   1.312   8.046
ATOM    892  N   THR    55     -36.102   3.241   7.435
ATOM    894  CA  THR    55     -37.080   3.321   8.521
ATOM    896  CB  THR    55     -37.755   4.716   8.573
ATOM    898  CG2 THR    55     -37.189   5.574   9.708
ATOM    902  OG1 THR    55     -37.676   5.430   7.350
ATOM    904  C   THR    55     -38.151   2.239   8.394
ATOM    905  O   THR    55     -38.370   1.489   9.346
ATOM    906  N   THR    56     -38.804   2.160   7.223
ATOM    908  CA  THR    56     -39.883   1.214   6.962
ATOM    910  CB  THR    56     -40.683   1.579   5.688
ATOM    912  CG2 THR    56     -42.049   2.181   6.036
ATOM    916  OG1 THR    56     -40.018   2.504   4.850
ATOM    918  C   THR    56     -39.322  -0.224   6.928
ATOM    919  O   THR    56     -38.177  -0.398   6.507
ATOM    920  N   PRO    57     -40.085  -1.247   7.384
ATOM    921  CD  PRO    57     -41.438  -1.096   7.902
ATOM    924  CG  PRO    57     -41.879  -2.440   8.476
ATOM    927  CB  PRO    57     -40.767  -3.425   8.130
ATOM    930  CA  PRO    57     -39.567  -2.587   7.671
ATOM    932  C   PRO    57     -38.882  -3.290   6.489
ATOM    933  O   PRO    57     -37.924  -4.032   6.707
ATOM    934  N   GLU    58     -39.368  -3.055   5.260
ATOM    936  CA  GLU    58     -38.855  -3.677   4.039
ATOM    938  CB  GLU    58     -40.006  -3.892   3.036
ATOM    941  CG  GLU    58     -40.442  -5.361   3.005
ATOM    944  CD  GLU    58     -41.560  -5.681   2.004
ATOM    945  OE1 GLU    58     -41.813  -6.856   1.798
ATOM    946  OE2 GLU    58     -42.170  -4.691   1.460
ATOM    947  C   GLU    58     -37.704  -2.894   3.396
ATOM    948  O   GLU    58     -36.997  -3.464   2.565
ATOM    949  N   THR    59     -37.507  -1.624   3.780
ATOM    951  CA  THR    59     -36.468  -0.770   3.226
ATOM    953  CB  THR    59     -36.790   0.728   3.400
ATOM    955  CG2 THR    59     -36.083   1.591   2.338
ATOM    959  OG1 THR    59     -38.184   0.925   3.290
ATOM    961  C   THR    59     -35.150  -1.154   3.888
ATOM    962  O   THR    59     -35.009  -1.080   5.108
ATOM    963  N   ILE    60     -34.207  -1.576   3.044
ATOM    965  CA  ILE    60     -32.869  -2.045   3.382
ATOM    967  CB  ILE    60     -32.768  -3.587   3.348
ATOM    969  CG2 ILE    60     -33.444  -4.226   4.573
ATOM    973  CG1 ILE    60     -33.364  -4.214   2.065
ATOM    976  CD1 ILE    60     -32.365  -5.187   1.415
ATOM    980  C   ILE    60     -31.883  -1.425   2.381
ATOM    981  O   ILE    60     -32.231  -1.186   1.222
ATOM    982  N   LEU    61     -30.634  -1.211   2.822
ATOM    984  CA  LEU    61     -29.547  -0.784   1.949
ATOM    986  CB  LEU    61     -28.523   0.058   2.725
ATOM    989  CG  LEU    61     -27.599   0.844   1.782
ATOM    991  CD1 LEU    61     -28.243   2.173   1.369
ATOM    995  CD2 LEU    61     -26.256   1.103   2.459
ATOM    999  C   LEU    61     -28.921  -2.043   1.347
ATOM   1000  O   LEU    61     -28.440  -2.904   2.084
ATOM   1001  N   ASN    62     -28.921  -2.145   0.013
ATOM   1003  CA  ASN    62     -28.523  -3.365  -0.672
ATOM   1005  CB  ASN    62     -29.431  -3.581  -1.894
ATOM   1008  CG  ASN    62     -29.432  -5.028  -2.399
ATOM   1009  OD1 ASN    62     -29.225  -5.965  -1.632
ATOM   1010  ND2 ASN    62     -29.710  -5.203  -3.690
ATOM   1013  C   ASN    62     -27.027  -3.300  -0.995
ATOM   1014  O   ASN    62     -26.604  -2.578  -1.898
ATOM   1015  N   CYS    63     -26.239  -4.061  -0.223
ATOM   1017  CA  CYS    63     -24.783  -4.120  -0.286
ATOM   1019  CB  CYS    63     -24.169  -3.985   1.121
ATOM   1022  SG  CYS    63     -24.836  -2.535   1.985
ATOM   1024  C   CYS    63     -24.375  -5.415  -0.997
ATOM   1025  O   CYS    63     -23.976  -6.391  -0.362
ATOM   1026  N   THR    64     -24.521  -5.418  -2.328
ATOM   1028  CA  THR    64     -24.291  -6.576  -3.193
ATOM   1030  CB  THR    64     -25.636  -7.116  -3.718
ATOM   1032  CG2 THR    64     -26.441  -7.879  -2.659
ATOM   1036  OG1 THR    64     -26.420  -6.074  -4.272
ATOM   1038  C   THR    64     -23.378  -6.233  -4.372
ATOM   1039  O   THR    64     -22.722  -7.128  -4.903
ATOM   1040  N   THR    65     -23.337  -4.954  -4.774
ATOM   1042  CA  THR    65     -22.595  -4.491  -5.937
ATOM   1044  CB  THR    65     -23.388  -3.392  -6.672
ATOM   1046  CG2 THR    65     -22.799  -3.119  -8.062
ATOM   1050  OG1 THR    65     -24.747  -3.761  -6.827
ATOM   1052  C   THR    65     -21.220  -3.994  -5.463
ATOM   1053  O   THR    65     -21.181  -3.129  -4.584
ATOM   1054  N   PRO    66     -20.098  -4.494  -6.024
ATOM   1055  CD  PRO    66     -20.040  -5.576  -6.994
ATOM   1058  CG  PRO    66     -18.575  -5.977  -7.148
ATOM   1061  CB  PRO    66     -17.762  -4.908  -6.419
ATOM   1064  CA  PRO    66     -18.764  -4.046  -5.647
ATOM   1066  C   PRO    66     -18.558  -2.549  -5.955
ATOM   1067  O   PRO    66     -19.089  -2.071  -6.961
ATOM   1068  N   PRO    67     -17.766  -1.819  -5.142
ATOM   1069  CD  PRO    67     -17.216  -2.275  -3.876
ATOM   1072  CG  PRO    67     -16.578  -1.069  -3.191
ATOM   1075  CB  PRO    67     -16.468   0.004  -4.274
ATOM   1078  CA  PRO    67     -17.412  -0.428  -5.402
ATOM   1080  C   PRO    67     -16.737  -0.260  -6.770
ATOM   1081  O   PRO    67     -15.942  -1.106  -7.180
ATOM   1082  N   ASN    68     -17.049   0.843  -7.463
ATOM   1084  CA  ASN    68     -16.502   1.150  -8.782
ATOM   1086  CB  ASN    68     -17.543   1.943  -9.590
ATOM   1089  CG  ASN    68     -17.222   1.972 -11.090
ATOM   1090  OD1 ASN    68     -17.077   0.924 -11.713
ATOM   1091  ND2 ASN    68     -17.105   3.168 -11.667
ATOM   1094  C   ASN    68     -15.160   1.890  -8.665
ATOM   1095  O   ASN    68     -14.803   2.361  -7.587
ATOM   1096  N   THR    69     -14.433   1.998  -9.787
ATOM   1098  CA  THR    69     -13.142   2.677  -9.901
ATOM   1100  CB  THR    69     -12.683   2.665 -11.376
ATOM   1102  CG2 THR    69     -11.237   3.143 -11.560
ATOM   1106  OG1 THR    69     -12.764   1.359 -11.907
ATOM   1108  C   THR    69     -13.264   4.120  -9.393
ATOM   1109  O   THR    69     -14.179   4.838  -9.795
ATOM   1110  N   CYX    70     -12.324   4.543  -8.535
ATOM   1112  CA  CYX    70     -12.215   5.912  -8.036
ATOM   1114  CB  CYX    70     -11.395   5.929  -6.730
ATOM   1117  SG  CYX    70     -12.291   6.024  -5.146
ATOM   1118  C   CYX    70     -11.627   6.860  -9.086
ATOM   1119  O   CYX    70     -11.230   6.431 -10.169
ATOM   1120  N   VAL    71     -11.569   8.159  -8.752
ATOM   1122  CA  VAL    71     -10.889   9.173  -9.549
ATOM   1124  CB  VAL    71     -11.299  10.596  -9.107
ATOM   1126  CG1 VAL    71     -10.711  11.650 -10.060
ATOM   1130  CG2 VAL    71     -12.824  10.788  -9.046
ATOM   1134  C   VAL    71      -9.382   8.910  -9.405
ATOM   1135  O   VAL    71      -8.768   9.274  -8.401
ATOM   1136  N   GLN    72      -8.820   8.223 -10.410
ATOM   1138  CA  GLN    72      -7.464   7.690 -10.417
ATOM   1140  CB  GLN    72      -7.447   6.269  -9.813
ATOM   1143  CG  GLN    72      -8.172   5.171 -10.618
ATOM   1146  CD  GLN    72      -7.230   4.298 -11.452
ATOM   1147  OE1 GLN    72      -6.530   3.447 -10.908
ATOM   1148  NE2 GLN    72      -7.219   4.484 -12.773
ATOM   1151  C   GLN    72      -6.905   7.719 -11.837
ATOM   1152  O   GLN    72      -7.642   7.577 -12.815
ATOM   1153  N   ILE    73      -5.585   7.884 -11.932
ATOM   1155  CA  ILE    73      -4.857   7.934 -13.187
ATOM   1157  CB  ILE    73      -3.577   8.790 -13.022
ATOM   1159  CG2 ILE    73      -2.646   8.584 -14.228
ATOM   1163  CG1 ILE    73      -3.873  10.308 -12.908
ATOM   1166  CD1 ILE    73      -4.304  10.823 -11.529
ATOM   1170  C   ILE    73      -4.620   6.487 -13.639
ATOM   1171  O   ILE    73      -4.171   5.653 -12.853
ATOM   1172  N   PHE    74      -4.925   6.208 -14.915
ATOM   1174  CA  PHE    74      -4.789   4.886 -15.516
ATOM   1176  CB  PHE    74      -5.789   4.693 -16.676
ATOM   1179  CG  PHE    74      -7.092   5.476 -16.655
ATOM   1180  CD1 PHE    74      -8.286   4.880 -16.206
ATOM   1182  CE1 PHE    74      -9.503   5.573 -16.320
ATOM   1184  CZ  PHE    74      -9.527   6.862 -16.882
ATOM   1186  CE2 PHE    74      -8.335   7.465 -17.318
ATOM   1188  CD2 PHE    74      -7.121   6.772 -17.203
ATOM   1190  C   PHE    74      -3.360   4.660 -16.028
ATOM   1191  O   PHE    74      -2.571   5.597 -16.132
ATOM   1192  N   ASP    75      -3.063   3.413 -16.415
ATOM   1194  CA  ASP    75      -1.917   3.058 -17.240
ATOM   1196  CB  ASP    75      -1.448   1.649 -16.831
ATOM   1199  CG  ASP    75      -0.388   1.043 -17.750
ATOM   1200  OD1 ASP    75      -0.527  -0.158 -18.070
ATOM   1201  OD2 ASP    75       0.553   1.779 -18.111
ATOM   1202  C   ASP    75      -2.342   3.182 -18.712
ATOM   1203  O   ASP    75      -2.880   2.235 -19.287
ATOM   1204  N   THR    76      -2.093   4.361 -19.303
ATOM   1206  CA  THR    76      -2.325   4.666 -20.721
ATOM   1208  CB  THR    76      -3.433   5.725 -20.917
ATOM   1210  CG2 THR    76      -4.847   5.174 -20.716
ATOM   1214  OG1 THR    76      -3.235   6.826 -20.061
ATOM   1216  C   THR    76      -1.039   5.165 -21.396
ATOM   1217  O   THR    76      -0.872   4.942 -22.595
ATOM   1218  N   LEU    77      -0.144   5.831 -20.643
ATOM   1220  CA  LEU    77       1.093   6.405 -21.170
ATOM   1222  CB  LEU    77       1.789   7.249 -20.086
ATOM   1225  CG  LEU    77       2.799   8.262 -20.665
ATOM   1227  CD1 LEU    77       2.125   9.614 -20.912
ATOM   1231  CD2 LEU    77       4.001   8.430 -19.727
ATOM   1235  C   LEU    77       2.030   5.295 -21.667
ATOM   1236  O   LEU    77       2.601   5.426 -22.751
ATOM   1237  N   PHE    78       2.144   4.196 -20.897
ATOM   1239  CA  PHE    78       2.826   2.972 -21.299
ATOM   1241  CB  PHE    78       3.588   2.365 -20.102
ATOM   1244  CG  PHE    78       4.759   1.470 -20.484
ATOM   1245  CD1 PHE    78       6.053   1.759 -20.010
ATOM   1247  CE1 PHE    78       7.148   0.974 -20.414
ATOM   1249  CZ  PHE    78       6.952  -0.116 -21.275
ATOM   1251  CE2 PHE    78       5.664  -0.422 -21.737
ATOM   1253  CD2 PHE    78       4.571   0.365 -21.337
ATOM   1255  C   PHE    78       1.790   2.036 -21.936
ATOM   1256  O   PHE    78       1.843   1.811 -23.145
ATOM   1257  N   GLY    79       0.825   1.555 -21.133
ATOM   1259  CA  GLY    79      -0.364   0.840 -21.580
ATOM   1262  C   GLY    79      -0.082  -0.473 -22.322
ATOM   1263  O   GLY    79      -0.827  -0.789 -23.250
ATOM   1264  N   ASP    80       0.996  -1.198 -21.973
ATOM   1266  CA  ASP    80       1.462  -2.361 -22.733
ATOM   1268  CB  ASP    80       2.422  -1.856 -23.825
ATOM   1271  CG  ASP    80       2.822  -2.951 -24.811
ATOM   1272  OD1 ASP    80       3.990  -3.394 -24.734
ATOM   1273  OD2 ASP    80       1.955  -3.327 -25.629
ATOM   1274  C   ASP    80       2.159  -3.419 -21.863
ATOM   1275  O   ASP    80       2.184  -4.588 -22.247
ATOM   1276  N   PHE    81       2.726  -3.025 -20.713
ATOM   1278  CA  PHE    81       3.582  -3.878 -19.893
ATOM   1280  CB  PHE    81       4.381  -2.978 -18.937
ATOM   1283  CG  PHE    81       5.668  -3.561 -18.380
ATOM   1284  CD1 PHE    81       5.759  -3.948 -17.028
ATOM   1286  CE1 PHE    81       6.994  -4.360 -16.494
ATOM   1288  CZ  PHE    81       8.140  -4.388 -17.308
ATOM   1290  CE2 PHE    81       8.047  -4.022 -18.662
ATOM   1292  CD2 PHE    81       6.814  -3.609 -19.196
ATOM   1294  C   PHE    81       2.735  -4.907 -19.120
ATOM   1295  O   PHE    81       1.757  -4.501 -18.493
ATOM   1296  N   PRO    82       3.096  -6.211 -19.107
ATOM   1297  CD  PRO    82       4.132  -6.825 -19.921
ATOM   1300  CG  PRO    82       3.926  -8.337 -19.841
ATOM   1303  CB  PRO    82       3.049  -8.570 -18.611
ATOM   1306  CA  PRO    82       2.407  -7.213 -18.298
ATOM   1308  C   PRO    82       2.491  -6.879 -16.801
ATOM   1309  O   PRO    82       3.470  -6.294 -16.340
ATOM   1310  N   GLY    83       1.444  -7.253 -16.053
ATOM   1312  CA  GLY    83       1.293  -6.937 -14.638
ATOM   1315  C   GLY    83       0.718  -5.537 -14.399
ATOM   1316  O   GLY    83      -0.143  -5.395 -13.531
ATOM   1317  N   ALA    84       1.143  -4.528 -15.178
ATOM   1319  CA  ALA    84       0.600  -3.172 -15.126
ATOM   1321  CB  ALA    84       1.620  -2.190 -15.708
ATOM   1325  C   ALA    84      -0.726  -3.072 -15.886
ATOM   1326  O   ALA    84      -1.602  -2.316 -15.475
ATOM   1327  N   THR    85      -0.878  -3.852 -16.967
ATOM   1329  CA  THR    85      -2.103  -3.962 -17.756
ATOM   1331  CB  THR    85      -1.798  -4.613 -19.120
ATOM   1333  CG2 THR    85      -1.076  -3.653 -20.081
ATOM   1337  OG1 THR    85      -1.031  -5.789 -18.945
ATOM   1339  C   THR    85      -3.181  -4.758 -17.001
ATOM   1340  O   THR    85      -4.361  -4.437 -17.142
ATOM   1341  N   MET    86      -2.788  -5.751 -16.181
ATOM   1343  CA  MET    86      -3.701  -6.501 -15.319
ATOM   1345  CB  MET    86      -3.038  -7.771 -14.760
ATOM   1348  CG  MET    86      -2.953  -8.931 -15.752
ATOM   1351  SD  MET    86      -1.563  -8.898 -16.912
ATOM   1352  CE  MET    86      -1.603 -10.639 -17.401
ATOM   1356  C   MET    86      -4.157  -5.649 -14.136
ATOM   1357  O   MET    86      -5.341  -5.675 -13.797
ATOM   1358  N   TRP    87      -3.225  -4.901 -13.521
ATOM   1360  CA  TRP    87      -3.518  -4.044 -12.383
ATOM   1362  CB  TRP    87      -2.222  -3.426 -11.818
ATOM   1365  CG  TRP    87      -2.497  -2.200 -11.000
ATOM   1366  CD1 TRP    87      -2.998  -2.191  -9.745
ATOM   1368  NE1 TRP    87      -3.480  -0.933  -9.450
ATOM   1370  CE2 TRP    87      -3.388  -0.092 -10.541
ATOM   1371  CZ2 TRP    87      -3.908   1.177 -10.837
ATOM   1373  CH2 TRP    87      -3.616   1.769 -12.078
ATOM   1375  CZ3 TRP    87      -2.773   1.109 -12.988
ATOM   1377  CE3 TRP    87      -2.285  -0.178 -12.697
ATOM   1379  CD2 TRP    87      -2.618  -0.828 -11.487
ATOM   1380  C   TRP    87      -4.522  -2.950 -12.778
ATOM   1381  O   TRP    87      -5.391  -2.606 -11.975
ATOM   1382  N   ASN    88      -4.397  -2.408 -14.000
ATOM   1384  CA  ASN    88      -5.132  -1.233 -14.434
ATOM   1386  CB  ASN    88      -4.575  -0.762 -15.781
ATOM   1389  CG  ASN    88      -5.241   0.531 -16.248
ATOM   1390  OD1 ASN    88      -5.304   1.500 -15.497
ATOM   1391  ND2 ASN    88      -5.743   0.547 -17.485
ATOM   1394  C   ASN    88      -6.635  -1.542 -14.516
ATOM   1395  O   ASN    88      -7.006  -2.476 -15.230
ATOM   1396  N   PRO    89      -7.503  -0.782 -13.812
ATOM   1397  CD  PRO    89      -7.146   0.261 -12.860
ATOM   1400  CG  PRO    89      -8.436   0.767 -12.222
ATOM   1403  CB  PRO    89      -9.548  -0.168 -12.698
ATOM   1406  CA  PRO    89      -8.936  -1.043 -13.797
ATOM   1408  C   PRO    89      -9.580  -0.794 -15.167
ATOM   1409  O   PRO    89      -9.245   0.172 -15.856
ATOM   1410  N   ASN    90     -10.518  -1.680 -15.530
ATOM   1412  CA  ASN    90     -11.261  -1.644 -16.785
ATOM   1414  CB  ASN    90     -11.872  -3.036 -17.022
ATOM   1417  CG  ASN    90     -12.716  -3.121 -18.301
ATOM   1418  OD1 ASN    90     -13.855  -2.660 -18.327
ATOM   1419  ND2 ASN    90     -12.161  -3.716 -19.357
ATOM   1422  C   ASN    90     -12.350  -0.569 -16.746
ATOM   1423  O   ASN    90     -12.510   0.164 -17.722
ATOM   1424  N   SER    91     -13.088  -0.482 -15.628
ATOM   1426  CA  SER    91     -14.244   0.393 -15.495
ATOM   1428  CB  SER    91     -15.057   0.013 -14.252
ATOM   1431  OG  SER    91     -15.674  -1.243 -14.428
ATOM   1433  C   SER    91     -13.814   1.870 -15.451
ATOM   1434  O   SER    91     -12.762   2.174 -14.879
ATOM   1435  N   PRO    92     -14.611   2.794 -16.023
ATOM   1436  CD  PRO    92     -15.824   2.510 -16.777
ATOM   1439  CG  PRO    92     -16.371   3.839 -17.292
ATOM   1442  CB  PRO    92     -15.309   4.892 -16.967
ATOM   1445  CA  PRO    92     -14.310   4.221 -16.017
ATOM   1447  C   PRO    92     -14.362   4.817 -14.607
ATOM   1448  O   PRO    92     -15.048   4.300 -13.724
ATOM   1449  N   VAL    93     -13.629   5.926 -14.423
ATOM   1451  CA  VAL    93     -13.514   6.630 -13.149
ATOM   1453  CB  VAL    93     -12.413   7.719 -13.188
ATOM   1455  CG1 VAL    93     -11.015   7.093 -13.353
ATOM   1459  CG2 VAL    93     -12.680   8.828 -14.230
ATOM   1463  C   VAL    93     -14.861   7.206 -12.697
ATOM   1464  O   VAL    93     -15.674   7.641 -13.516
ATOM   1465  N   SER    94     -15.068   7.213 -11.375
ATOM   1467  CA  SER    94     -16.265   7.729 -10.719
ATOM   1469  CB  SER    94     -17.348   6.637 -10.626
ATOM   1472  OG  SER    94     -17.060   5.680  -9.624
ATOM   1474  C   SER    94     -15.920   8.283  -9.330
ATOM   1475  O   SER    94     -14.942   7.868  -8.708
ATOM   1476  N   GLU    95     -16.769   9.193  -8.838
ATOM   1478  CA  GLU    95     -16.682   9.768  -7.496
ATOM   1480  CB  GLU    95     -17.142  11.225  -7.560
ATOM   1483  CG  GLU    95     -16.280  12.114  -8.471
ATOM   1486  CD  GLU    95     -17.171  12.944  -9.386
ATOM   1487  OE1 GLU    95     -17.565  14.041  -8.944
ATOM   1488  OE2 GLU    95     -17.467  12.458 -10.499
ATOM   1489  C   GLU    95     -17.548   8.992  -6.493
ATOM   1490  O   GLU    95     -17.349   9.134  -5.288
ATOM   1491  N   ASP    96     -18.483   8.164  -6.987
ATOM   1493  CA  ASP    96     -19.353   7.300  -6.193
ATOM   1495  CB  ASP    96     -20.509   6.845  -7.101
ATOM   1498  CG  ASP    96     -21.662   6.204  -6.329
ATOM   1499  OD1 ASP    96     -22.440   6.976  -5.728
ATOM   1500  OD2 ASP    96     -21.755   4.957  -6.360
ATOM   1501  C   ASP    96     -18.592   6.109  -5.569
ATOM   1502  O   ASP    96     -19.182   5.307  -4.845
ATOM   1503  N   CYX    97     -17.284   6.001  -5.849
ATOM   1505  CA  CYX    97     -16.402   4.913  -5.459
ATOM   1507  CB  CYX    97     -15.035   5.200  -6.086
ATOM   1510  SG  CYX    97     -14.186   6.701  -5.503
ATOM   1511  C   CYX    97     -16.233   4.732  -3.942
ATOM   1512  O   CYX    97     -15.886   3.631  -3.514
ATOM   1513  N   LEU    98     -16.447   5.789  -3.139
ATOM   1515  CA  LEU    98     -16.033   5.832  -1.738
ATOM   1517  CB  LEU    98     -15.998   7.300  -1.258
ATOM   1520  CG  LEU    98     -15.023   7.498  -0.079
ATOM   1522  CD1 LEU    98     -13.623   7.918  -0.560
ATOM   1526  CD2 LEU    98     -15.578   8.520   0.919
ATOM   1530  C   LEU    98     -16.955   4.947  -0.882
ATOM   1531  O   LEU    98     -18.097   5.320  -0.610
ATOM   1532  N   TYR    99     -16.452   3.771  -0.478
ATOM   1534  CA  TYR    99     -17.206   2.744   0.243
ATOM   1536  CB  TYR    99     -17.972   1.866  -0.763
ATOM   1539  CG  TYR    99     -19.295   2.342  -1.343
ATOM   1540  CD1 TYR    99     -19.538   2.204  -2.725
ATOM   1542  CE1 TYR    99     -20.844   2.310  -3.233
ATOM   1544  CZ  TYR    99     -21.926   2.545  -2.354
ATOM   1545  OH  TYR    99     -23.205   2.541  -2.831
ATOM   1547  CE2 TYR    99     -21.673   2.786  -0.984
ATOM   1549  CD2 TYR    99     -20.363   2.679  -0.487
ATOM   1551  C   TYR    99     -16.280   1.799   1.038
ATOM   1552  O   TYR    99     -15.111   1.622   0.698
ATOM   1553  N   ILE   100     -16.865   1.115   2.034
ATOM   1555  CA  ILE   100     -16.335  -0.067   2.705
ATOM   1557  CB  ILE   100     -16.654   0.035   4.230
ATOM   1559  CG2 ILE   100     -16.770  -1.320   4.953
ATOM   1563  CG1 ILE   100     -15.565   0.889   4.900
ATOM   1566  CD1 ILE   100     -15.735   1.047   6.406
ATOM   1570  C   ILE   100     -16.879  -1.334   2.012
ATOM   1571  O   ILE   100     -17.963  -1.341   1.433
ATOM   1572  N   ASN   101     -16.113  -2.424   2.132
ATOM   1574  CA  ASN   101     -16.482  -3.818   1.909
ATOM   1576  CB  ASN   101     -15.622  -4.419   0.783
ATOM   1579  CG  ASN   101     -16.112  -4.152  -0.634
ATOM   1580  OD1 ASN   101     -17.098  -3.452  -0.859
ATOM   1581  ND2 ASN   101     -15.408  -4.738  -1.610
ATOM   1584  C   ASN   101     -16.201  -4.581   3.206
ATOM   1585  O   ASN   101     -15.200  -4.311   3.864
ATOM   1586  N   VAL   102     -17.047  -5.564   3.539
ATOM   1588  CA  VAL   102     -16.824  -6.497   4.649
ATOM   1590  CB  VAL   102     -17.701  -6.145   5.878
ATOM   1592  CG1 VAL   102     -17.446  -7.107   7.055
ATOM   1596  CG2 VAL   102     -17.455  -4.712   6.380
ATOM   1600  C   VAL   102     -17.099  -7.911   4.129
ATOM   1601  O   VAL   102     -18.067  -8.115   3.404
ATOM   1602  N   VAL   103     -16.260  -8.884   4.515
ATOM   1604  CA  VAL   103     -16.440 -10.302   4.227
ATOM   1606  CB  VAL   103     -15.443 -10.819   3.164
ATOM   1608  CG1 VAL   103     -15.866 -12.228   2.708
ATOM   1612  CG2 VAL   103     -15.350  -9.898   1.934
ATOM   1616  C   VAL   103     -16.350 -11.063   5.552
ATOM   1617  O   VAL   103     -15.383 -10.922   6.297
ATOM   1618  N   VAL   104     -17.392 -11.856   5.826
ATOM   1620  CA  VAL   104     -17.668 -12.525   7.091
ATOM   1622  CB  VAL   104     -19.033 -12.057   7.662
ATOM   1624  CG1 VAL   104     -19.157 -12.423   9.148
ATOM   1628  CG2 VAL   104     -19.306 -10.550   7.531
ATOM   1632  C   VAL   104     -17.691 -14.037   6.811
ATOM   1633  O   VAL   104     -18.259 -14.429   5.796
ATOM   1634  N   PRO   105     -17.159 -14.912   7.686
ATOM   1635  CD  PRO   105     -16.315 -14.596   8.823
ATOM   1638  CG  PRO   105     -15.570 -15.882   9.171
ATOM   1641  CB  PRO   105     -16.382 -17.019   8.541
ATOM   1644  CA  PRO   105     -17.358 -16.353   7.564
ATOM   1646  C   PRO   105     -18.818 -16.743   7.849
ATOM   1647  O   PRO   105     -19.537 -16.019   8.540
ATOM   1648  N   LYS   106     -19.238 -17.903   7.325
ATOM   1650  CA  LYS   106     -20.593 -18.436   7.460
ATOM   1652  CB  LYS   106     -21.285 -18.426   6.086
ATOM   1655  CG  LYS   106     -22.814 -18.397   6.204
ATOM   1658  CD  LYS   106     -23.448 -18.572   4.817
ATOM   1661  CE  LYS   106     -24.981 -18.530   4.869
ATOM   1664  NZ  LYS   106     -25.501 -17.159   4.785
ATOM   1668  C   LYS   106     -20.512 -19.855   8.062
ATOM   1669  O   LYS   106     -19.783 -20.683   7.510
ATOM   1670  N   PRO   107     -21.229 -20.169   9.166
ATOM   1671  CD  PRO   107     -21.167 -21.486   9.783
ATOM   1674  CG  PRO   107     -22.138 -21.494  10.964
ATOM   1677  CB  PRO   107     -22.883 -20.160  10.905
ATOM   1680  CA  PRO   107     -22.092 -19.278   9.934
ATOM   1682  C   PRO   107     -21.295 -18.187  10.661
ATOM   1683  O   PRO   107     -20.077 -18.289  10.828
ATOM   1684  N   ARG   108     -22.010 -17.128  11.066
ATOM   1686  CA  ARG   108     -21.425 -15.893  11.572
ATOM   1688  CB  ARG   108     -22.532 -14.836  11.745
ATOM   1691  CG  ARG   108     -21.964 -13.408  11.753
ATOM   1694  CD  ARG   108     -23.047 -12.339  11.927
ATOM   1697  NE  ARG   108     -24.098 -12.462  10.902
ATOM   1699  CZ  ARG   108     -25.399 -12.162  11.068
ATOM   1700  NH1 ARG   108     -25.839 -11.529  12.164
ATOM   1703  NH2 ARG   108     -26.270 -12.506  10.112
ATOM   1706  C   ARG   108     -20.671 -16.143  12.890
ATOM   1707  O   ARG   108     -21.233 -16.788  13.779
ATOM   1708  N   PRO   109     -19.436 -15.624  13.055
ATOM   1709  CD  PRO   109     -18.642 -14.959  12.029
ATOM   1712  CG  PRO   109     -17.353 -14.491  12.701
ATOM   1715  CB  PRO   109     -17.248 -15.355  13.956
ATOM   1718  CA  PRO   109     -18.698 -15.708  14.311
ATOM   1720  C   PRO   109     -19.304 -14.788  15.389
ATOM   1721  O   PRO   109     -20.259 -14.053  15.128
ATOM   1722  N   GLN   110     -18.747 -14.848  16.606
ATOM   1724  CA  GLN   110     -19.116 -13.990  17.733
ATOM   1726  CB  GLN   110     -19.259 -14.831  19.014
ATOM   1729  CG  GLN   110     -20.687 -15.365  19.196
ATOM   1732  CD  GLN   110     -20.857 -16.184  20.492
ATOM   1733  OE1 GLN   110     -20.028 -16.148  21.385
ATOM   1734  NE2 GLN   110     -21.971 -16.920  20.578
ATOM   1737  C   GLN   110     -18.079 -12.886  17.952
ATOM   1738  O   GLN   110     -18.464 -11.740  18.181
ATOM   1739  N   ASN   111     -16.782 -13.236  17.912
ATOM   1741  CA  ASN   111     -15.701 -12.347  18.325
ATOM   1743  CB  ASN   111     -15.582 -12.417  19.864
ATOM   1746  CG  ASN   111     -14.940 -11.176  20.494
ATOM   1747  OD1 ASN   111     -15.188 -10.054  20.063
ATOM   1748  ND2 ASN   111     -14.146 -11.381  21.546
ATOM   1751  C   ASN   111     -14.396 -12.686  17.579
ATOM   1752  O   ASN   111     -13.334 -12.822  18.187
ATOM   1753  N   ALA   112     -14.497 -12.841  16.249
ATOM   1755  CA  ALA   112     -13.400 -13.171  15.342
ATOM   1757  CB  ALA   112     -13.979 -13.587  13.982
ATOM   1761  C   ALA   112     -12.415 -12.007  15.177
ATOM   1762  O   ALA   112     -12.803 -10.844  15.290
ATOM   1763  N   ALA   113     -11.147 -12.328  14.867
ATOM   1765  CA  ALA   113     -10.116 -11.331  14.612
ATOM   1767  CB  ALA   113      -8.727 -11.980  14.611
ATOM   1771  C   ALA   113     -10.405 -10.616  13.292
ATOM   1772  O   ALA   113     -10.824 -11.246  12.321
ATOM   1773  N   VAL   114     -10.177  -9.299  13.277
ATOM   1775  CA  VAL   114     -10.528  -8.414  12.169
ATOM   1777  CB  VAL   114     -11.312  -7.183  12.699
ATOM   1779  CG1 VAL   114     -11.832  -6.322  11.535
ATOM   1783  CG2 VAL   114     -12.513  -7.578  13.585
ATOM   1787  C   VAL   114      -9.233  -8.039  11.433
ATOM   1788  O   VAL   114      -8.309  -7.525  12.054
ATOM   1789  N   MET   115      -9.180  -8.296  10.119
ATOM   1791  CA  MET   115      -8.063  -7.988   9.236
ATOM   1793  CB  MET   115      -7.566  -9.264   8.530
ATOM   1796  CG  MET   115      -6.667 -10.096   9.455
ATOM   1799  SD  MET   115      -5.941 -11.578   8.700
ATOM   1800  CE  MET   115      -4.384 -10.916   8.048
ATOM   1804  C   MET   115      -8.509  -6.917   8.241
ATOM   1805  O   MET   115      -9.277  -7.193   7.323
ATOM   1806  N   VAL   116      -8.013  -5.691   8.443
ATOM   1808  CA  VAL   116      -8.367  -4.492   7.704
ATOM   1810  CB  VAL   116      -8.434  -3.283   8.664
ATOM   1812  CG1 VAL   116      -8.756  -1.981   7.916
ATOM   1816  CG2 VAL   116      -9.497  -3.478   9.756
ATOM   1820  C   VAL   116      -7.341  -4.307   6.585
ATOM   1821  O   VAL   116      -6.221  -3.853   6.825
ATOM   1822  N   TRP   117      -7.760  -4.638   5.360
ATOM   1824  CA  TRP   117      -7.017  -4.409   4.138
ATOM   1826  CB  TRP   117      -7.593  -5.284   3.022
ATOM   1829  CG  TRP   117      -6.901  -5.089   1.711
ATOM   1830  CD1 TRP   117      -7.398  -4.448   0.630
ATOM   1832  NE1 TRP   117      -6.453  -4.417  -0.370
ATOM   1834  CE2 TRP   117      -5.284  -5.035   0.023
ATOM   1835  CZ2 TRP   117      -4.053  -5.267  -0.605
ATOM   1837  CH2 TRP   117      -3.076  -6.014   0.070
ATOM   1839  CZ3 TRP   117      -3.290  -6.437   1.390
ATOM   1841  CE3 TRP   117      -4.504  -6.145   2.033
ATOM   1843  CD2 TRP   117      -5.543  -5.473   1.354
ATOM   1844  C   TRP   117      -7.051  -2.926   3.750
ATOM   1845  O   TRP   117      -8.107  -2.291   3.769
ATOM   1846  N   ILE   118      -5.877  -2.414   3.356
ATOM   1848  CA  ILE   118      -5.645  -1.066   2.859
ATOM   1850  CB  ILE   118      -4.904  -0.205   3.925
ATOM   1852  CG2 ILE   118      -4.601   1.214   3.396
ATOM   1856  CG1 ILE   118      -5.699  -0.174   5.254
ATOM   1859  CD1 ILE   118      -5.293   0.908   6.263
ATOM   1863  C   ILE   118      -4.853  -1.264   1.561
ATOM   1864  O   ILE   118      -3.648  -1.503   1.606
ATOM   1865  N   PHE   119      -5.524  -1.144   0.406
ATOM   1867  CA  PHE   119      -4.862  -1.118  -0.899
ATOM   1869  CB  PHE   119      -5.915  -1.227  -2.020
ATOM   1872  CG  PHE   119      -6.467   0.111  -2.486
ATOM   1873  CD1 PHE   119      -5.915   0.731  -3.624
ATOM   1875  CE1 PHE   119      -6.325   2.023  -3.990
ATOM   1877  CZ  PHE   119      -7.313   2.687  -3.247
ATOM   1879  CE2 PHE   119      -7.880   2.065  -2.123
ATOM   1881  CD2 PHE   119      -7.453   0.782  -1.736
ATOM   1883  C   PHE   119      -4.022   0.170  -1.023
ATOM   1884  O   PHE   119      -4.171   1.078  -0.207
ATOM   1885  N   GLY   120      -3.185   0.290  -2.063
ATOM   1887  CA  GLY   120      -2.535   1.561  -2.372
ATOM   1890  C   GLY   120      -2.233   1.754  -3.856
ATOM   1891  O   GLY   120      -2.292   2.892  -4.321
ATOM   1892  N   GLY   121      -1.945   0.672  -4.597
ATOM   1894  CA  GLY   121      -1.586   0.736  -6.008
ATOM   1897  C   GLY   121      -0.231   1.426  -6.181
ATOM   1898  O   GLY   121       0.806   0.845  -5.863
ATOM   1899  N   GLY   122      -0.274   2.671  -6.674
ATOM   1901  CA  GLY   122       0.857   3.580  -6.820
ATOM   1904  C   GLY   122       0.505   5.017  -6.416
ATOM   1905  O   GLY   122       1.137   5.939  -6.923
ATOM   1906  N   PHE   123      -0.460   5.179  -5.493
ATOM   1908  CA  PHE   123      -0.899   6.397  -4.802
ATOM   1910  CB  PHE   123       0.258   7.193  -4.184
ATOM   1913  CG  PHE   123       1.037   6.577  -3.026
ATOM   1914  CD1 PHE   123       1.579   7.443  -2.059
ATOM   1916  CE1 PHE   123       2.393   6.970  -1.014
ATOM   1918  CZ  PHE   123       2.647   5.604  -0.907
ATOM   1920  CE2 PHE   123       2.136   4.740  -1.879
ATOM   1922  CD2 PHE   123       1.295   5.201  -2.898
ATOM   1924  C   PHE   123      -1.794   7.329  -5.621
ATOM   1925  O   PHE   123      -2.820   7.749  -5.097
ATOM   1926  N   TYR   124      -1.421   7.664  -6.862
ATOM   1928  CA  TYR   124      -2.218   8.486  -7.773
ATOM   1930  CB  TYR   124      -1.325   9.567  -8.415
ATOM   1933  CG  TYR   124      -0.373   8.970  -9.435
ATOM   1934  CD1 TYR   124       0.733   8.208  -8.997
ATOM   1936  CE1 TYR   124       1.396   7.357  -9.903
ATOM   1938  CZ  TYR   124       0.962   7.294 -11.247
ATOM   1939  OH  TYR   124       1.478   6.391 -12.128
ATOM   1941  CE2 TYR   124      -0.055   8.161 -11.704
ATOM   1943  CD2 TYR   124      -0.715   8.999 -10.793
ATOM   1945  C   TYR   124      -2.931   7.577  -8.789
ATOM   1946  O   TYR   124      -4.064   7.859  -9.181
ATOM   1947  N   SER   125      -2.297   6.445  -9.128
ATOM   1949  CA  SER   125      -2.939   5.248  -9.644
ATOM   1951  CB  SER   125      -1.916   4.464 -10.474
ATOM   1954  OG  SER   125      -1.546   5.166 -11.642
ATOM   1956  C   SER   125      -3.414   4.413  -8.451
ATOM   1957  O   SER   125      -2.683   4.275  -7.472
ATOM   1958  N   GLY   126      -4.617   3.831  -8.542
ATOM   1960  CA  GLY   126      -5.093   2.847  -7.577
ATOM   1963  C   GLY   126      -6.615   2.825  -7.435
ATOM   1964  O   GLY   126      -7.264   3.868  -7.466
ATOM   1965  N   SER   127      -7.151   1.615  -7.217
ATOM   1967  CA  SER   127      -8.516   1.349  -6.762
ATOM   1969  CB  SER   127      -9.485   1.304  -7.952
ATOM   1972  OG  SER   127      -9.848   2.613  -8.332
ATOM   1974  C   SER   127      -8.555   0.034  -5.968
ATOM   1975  O   SER   127      -7.696  -0.835  -6.138
ATOM   1976  N   ALA   128      -9.557  -0.096  -5.083
ATOM   1978  CA  ALA   128      -9.639  -1.161  -4.087
ATOM   1980  CB  ALA   128     -10.496  -0.675  -2.915
ATOM   1984  C   ALA   128     -10.223  -2.471  -4.624
ATOM   1985  O   ALA   128      -9.942  -3.522  -4.049
ATOM   1986  N   THR   129     -11.037  -2.412  -5.689
ATOM   1988  CA  THR   129     -11.764  -3.565  -6.211
ATOM   1990  CB  THR   129     -13.186  -3.163  -6.652
ATOM   1992  CG2 THR   129     -14.037  -4.396  -6.987
ATOM   1996  OG1 THR   129     -13.829  -2.452  -5.609
ATOM   1998  C   THR   129     -10.917  -4.204  -7.317
ATOM   1999  O   THR   129     -11.048  -3.874  -8.497
ATOM   2000  N   LEU   130     -10.045  -5.130  -6.894
ATOM   2002  CA  LEU   130      -9.225  -5.983  -7.746
ATOM   2004  CB  LEU   130      -7.748  -5.527  -7.762
ATOM   2007  CG  LEU   130      -7.333  -4.727  -9.020
ATOM   2009  CD1 LEU   130      -7.429  -3.199  -8.817
ATOM   2013  CD2 LEU   130      -5.922  -5.170  -9.444
ATOM   2017  C   LEU   130      -9.349  -7.435  -7.266
ATOM   2018  O   LEU   130      -9.566  -7.703  -6.080
ATOM   2019  N   ASP   131      -9.166  -8.361  -8.218
ATOM   2021  CA  ASP   131      -9.296  -9.793  -8.002
ATOM   2023  CB  ASP   131      -9.304 -10.492  -9.370
ATOM   2026  CG  ASP   131      -9.527 -11.998  -9.250
ATOM   2027  OD1 ASP   131     -10.644 -12.379  -8.838
ATOM   2028  OD2 ASP   131      -8.579 -12.745  -9.578
ATOM   2029  C   ASP   131      -8.196 -10.337  -7.081
ATOM   2030  O   ASP   131      -8.486 -11.230  -6.292
ATOM   2031  N   ILE   132      -6.971  -9.787  -7.119
ATOM   2033  CA  ILE   132      -5.880 -10.212  -6.237
ATOM   2035  CB  ILE   132      -4.527  -9.562  -6.631
ATOM   2037  CG2 ILE   132      -3.785 -10.487  -7.629
ATOM   2041  CG1 ILE   132      -4.640  -8.129  -7.211
ATOM   2044  CD1 ILE   132      -3.322  -7.363  -7.400
ATOM   2048  C   ILE   132      -6.163  -9.938  -4.744
ATOM   2049  O   ILE   132      -5.555 -10.598  -3.899
ATOM   2050  N   TYR   133      -7.061  -8.992  -4.416
ATOM   2052  CA  TYR   133      -7.433  -8.648  -3.043
ATOM   2054  CB  TYR   133      -7.530  -7.121  -2.896
ATOM   2057  CG  TYR   133      -6.385  -6.301  -3.486
ATOM   2058  CD1 TYR   133      -5.047  -6.742  -3.401
ATOM   2060  CE1 TYR   133      -4.006  -5.963  -3.936
ATOM   2062  CZ  TYR   133      -4.294  -4.719  -4.544
ATOM   2063  OH  TYR   133      -3.286  -3.939  -5.026
ATOM   2065  CE2 TYR   133      -5.633  -4.278  -4.637
ATOM   2067  CD2 TYR   133      -6.668  -5.070  -4.113
ATOM   2069  C   TYR   133      -8.724  -9.355  -2.583
ATOM   2070  O   TYR   133      -9.203  -9.080  -1.482
ATOM   2071  N   ASP   134      -9.283 -10.262  -3.404
ATOM   2073  CA  ASP   134     -10.451 -11.079  -3.077
ATOM   2075  CB  ASP   134     -11.083 -11.586  -4.391
ATOM   2078  CG  ASP   134     -12.463 -12.240  -4.253
ATOM   2079  OD1 ASP   134     -12.744 -12.845  -3.196
ATOM   2080  OD2 ASP   134     -13.221 -12.143  -5.241
ATOM   2081  C   ASP   134      -9.998 -12.241  -2.169
ATOM   2082  O   ASP   134      -9.101 -12.984  -2.577
ATOM   2083  N   PRO   135     -10.605 -12.438  -0.978
ATOM   2084  CD  PRO   135     -11.560 -11.540  -0.342
ATOM   2087  CG  PRO   135     -11.979 -12.202   0.972
ATOM   2090  CB  PRO   135     -10.818 -13.147   1.284
ATOM   2093  CA  PRO   135     -10.296 -13.557  -0.095
ATOM   2095  C   PRO   135     -10.909 -14.854  -0.639
ATOM   2096  O   PRO   135     -12.101 -15.122  -0.482
ATOM   2097  N   LYS   136     -10.046 -15.648  -1.287
ATOM   2099  CA  LYS   136     -10.370 -16.903  -1.958
ATOM   2101  CB  LYS   136      -9.350 -17.111  -3.089
ATOM   2104  CG  LYS   136      -9.806 -16.398  -4.372
ATOM   2107  CD  LYS   136      -8.623 -15.847  -5.173
ATOM   2110  CE  LYS   136      -9.156 -14.985  -6.316
ATOM   2113  NZ  LYS   136      -8.139 -14.039  -6.792
ATOM   2117  C   LYS   136     -10.383 -18.102  -1.004
ATOM   2118  O   LYS   136     -11.098 -19.065  -1.278
ATOM   2119  N   ILE   137      -9.620 -18.046   0.100
ATOM   2121  CA  ILE   137      -9.551 -19.116   1.093
ATOM   2123  CB  ILE   137      -8.416 -20.103   0.701
ATOM   2125  CG2 ILE   137      -7.057 -19.695   1.298
ATOM   2129  CG1 ILE   137      -8.757 -21.552   1.102
ATOM   2132  CD1 ILE   137      -9.542 -22.307   0.026
ATOM   2136  C   ILE   137      -9.372 -18.561   2.521
ATOM   2137  O   ILE   137      -9.591 -19.301   3.477
ATOM   2138  N   LEU   138      -8.943 -17.294   2.666
ATOM   2140  CA  LEU   138      -8.515 -16.684   3.927
ATOM   2142  CB  LEU   138      -8.059 -15.241   3.627
ATOM   2145  CG  LEU   138      -7.585 -14.447   4.864
ATOM   2147  CD1 LEU   138      -6.175 -14.853   5.294
ATOM   2151  CD2 LEU   138      -7.641 -12.952   4.554
ATOM   2155  C   LEU   138      -9.637 -16.692   4.975
ATOM   2156  O   LEU   138      -9.435 -17.186   6.084
ATOM   2157  N   VAL   139     -10.804 -16.138   4.610
ATOM   2159  CA  VAL   139     -11.971 -16.002   5.479
ATOM   2161  CB  VAL   139     -12.945 -14.976   4.850
ATOM   2163  CG1 VAL   139     -14.283 -14.854   5.606
ATOM   2167  CG2 VAL   139     -12.309 -13.576   4.752
ATOM   2171  C   VAL   139     -12.629 -17.374   5.674
ATOM   2172  O   VAL   139     -13.072 -17.678   6.783
ATOM   2173  N   SER   140     -12.671 -18.193   4.608
ATOM   2175  CA  SER   140     -13.309 -19.502   4.591
ATOM   2177  CB  SER   140     -13.219 -20.093   3.174
ATOM   2180  OG  SER   140     -13.943 -19.322   2.238
ATOM   2182  C   SER   140     -12.663 -20.453   5.607
ATOM   2183  O   SER   140     -13.386 -21.050   6.401
ATOM   2184  N   GLU   141     -11.324 -20.569   5.606
ATOM   2186  CA  GLU   141     -10.589 -21.567   6.382
ATOM   2188  CB  GLU   141      -9.278 -21.938   5.658
ATOM   2191  CG  GLU   141      -9.466 -22.951   4.514
ATOM   2194  CD  GLU   141      -9.556 -24.408   4.979
ATOM   2195  OE1 GLU   141      -9.053 -25.266   4.222
ATOM   2196  OE2 GLU   141     -10.125 -24.659   6.064
ATOM   2197  C   GLU   141     -10.293 -21.116   7.815
ATOM   2198  O   GLU   141     -10.565 -21.880   8.740
ATOM   2199  N   GLU   142      -9.724 -19.915   7.995
ATOM   2201  CA  GLU   142      -9.157 -19.467   9.271
ATOM   2203  CB  GLU   142      -7.734 -18.924   9.049
ATOM   2206  CG  GLU   142      -6.729 -20.017   8.651
ATOM   2209  CD  GLU   142      -6.480 -21.044   9.753
ATOM   2210  OE1 GLU   142      -7.069 -22.142   9.656
ATOM   2211  OE2 GLU   142      -5.688 -20.721  10.665
ATOM   2212  C   GLU   142     -10.059 -18.494  10.048
ATOM   2213  O   GLU   142      -9.638 -17.979  11.084
ATOM   2214  N   ASN   143     -11.309 -18.309   9.592
ATOM   2216  CA  ASN   143     -12.398 -17.705  10.356
ATOM   2218  CB  ASN   143     -12.843 -18.690  11.456
ATOM   2221  CG  ASN   143     -14.271 -18.432  11.939
ATOM   2222  OD1 ASN   143     -14.480 -17.838  12.997
ATOM   2223  ND2 ASN   143     -15.258 -18.882  11.163
ATOM   2226  C   ASN   143     -12.104 -16.272  10.847
ATOM   2227  O   ASN   143     -12.465 -15.901  11.964
ATOM   2228  N   VAL   144     -11.436 -15.470   9.999
ATOM   2230  CA  VAL   144     -11.186 -14.043  10.211
ATOM   2232  CB  VAL   144      -9.720 -13.665   9.883
ATOM   2234  CG1 VAL   144      -8.755 -14.234  10.939
ATOM   2238  CG2 VAL   144      -9.291 -14.087   8.465
ATOM   2242  C   VAL   144     -12.188 -13.230   9.386
ATOM   2243  O   VAL   144     -12.582 -13.649   8.301
ATOM   2244  N   ILE   145     -12.567 -12.047   9.888
ATOM   2246  CA  ILE   145     -13.374 -11.070   9.160
ATOM   2248  CB  ILE   145     -14.304 -10.306  10.138
ATOM   2250  CG2 ILE   145     -14.883  -9.030   9.485
ATOM   2254  CG1 ILE   145     -15.445 -11.247  10.581
ATOM   2257  CD1 ILE   145     -16.243 -10.759  11.790
ATOM   2261  C   ILE   145     -12.407 -10.156   8.403
ATOM   2262  O   ILE   145     -11.532  -9.558   9.023
ATOM   2263  N   LEU   146     -12.595 -10.016   7.083
ATOM   2265  CA  LEU   146     -11.825  -9.100   6.247
ATOM   2267  CB  LEU   146     -11.417  -9.797   4.939
ATOM   2270  CG  LEU   146     -10.350  -8.996   4.147
ATOM   2272  CD1 LEU   146      -9.081  -9.835   3.975
ATOM   2276  CD2 LEU   146     -10.854  -8.491   2.780
ATOM   2280  C   LEU   146     -12.629  -7.816   6.019
ATOM   2281  O   LEU   146     -13.832  -7.884   5.787
ATOM   2282  N   VAL   147     -11.959  -6.653   6.061
ATOM   2284  CA  VAL   147     -12.556  -5.349   5.785
ATOM   2286  CB  VAL   147     -12.757  -4.524   7.079
ATOM   2288  CG1 VAL   147     -13.399  -3.166   6.730
ATOM   2292  CG2 VAL   147     -13.593  -5.264   8.139
ATOM   2296  C   VAL   147     -11.657  -4.613   4.794
ATOM   2297  O   VAL   147     -10.554  -4.209   5.148
ATOM   2298  N   SER   148     -12.152  -4.393   3.572
ATOM   2300  CA  SER   148     -11.482  -3.591   2.561
ATOM   2302  CB  SER   148     -11.534  -4.336   1.223
ATOM   2305  OG  SER   148     -10.887  -3.609   0.202
ATOM   2307  C   SER   148     -12.127  -2.203   2.528
ATOM   2308  O   SER   148     -13.332  -2.078   2.729
ATOM   2309  N   MET   149     -11.325  -1.157   2.289
ATOM   2311  CA  MET   149     -11.788   0.227   2.248
ATOM   2313  CB  MET   149     -11.454   0.961   3.562
ATOM   2316  CG  MET   149      -9.984   0.831   4.000
ATOM   2319  SD  MET   149      -9.468   2.051   5.230
ATOM   2320  CE  MET   149      -9.631   1.139   6.770
ATOM   2324  C   MET   149     -11.217   0.937   1.020
ATOM   2325  O   MET   149     -10.019   0.853   0.742
ATOM   2326  N   GLN   150     -12.096   1.656   0.309
ATOM   2328  CA  GLN   150     -11.739   2.509  -0.810
ATOM   2330  CB  GLN   150     -12.657   2.247  -2.012
ATOM   2333  CG  GLN   150     -12.249   3.132  -3.202
ATOM   2336  CD  GLN   150     -12.461   2.454  -4.554
ATOM   2337  OE1 GLN   150     -11.521   2.303  -5.331
ATOM   2338  NE2 GLN   150     -13.696   2.050  -4.848
ATOM   2341  C   GLN   150     -11.762   3.961  -0.344
ATOM   2342  O   GLN   150     -12.821   4.498  -0.018
ATOM   2343  N   TYR   151     -10.570   4.569  -0.343
ATOM   2345  CA  TYR   151     -10.303   5.942   0.063
ATOM   2347  CB  TYR   151      -9.282   5.937   1.205
ATOM   2350  CG  TYR   151      -7.922   5.361   0.864
ATOM   2351  CD1 TYR   151      -6.933   6.207   0.333
ATOM   2353  CE1 TYR   151      -5.655   5.713   0.039
ATOM   2355  CZ  TYR   151      -5.352   4.358   0.299
ATOM   2356  OH  TYR   151      -4.088   3.904   0.076
ATOM   2358  CE2 TYR   151      -6.349   3.500   0.829
ATOM   2360  CD2 TYR   151      -7.632   4.004   1.107
ATOM   2362  C   TYR   151      -9.855   6.787  -1.143
ATOM   2363  O   TYR   151      -9.540   6.249  -2.207
ATOM   2364  N   ARG   152      -9.822   8.118  -0.967
ATOM   2366  CA  ARG   152      -9.431   9.076  -2.000
ATOM   2368  CB  ARG   152      -9.784  10.508  -1.553
ATOM   2371  CG  ARG   152     -11.267  10.837  -1.768
ATOM   2374  CD  ARG   152     -11.710  12.123  -1.049
ATOM   2377  NE  ARG   152     -12.476  11.801   0.166
ATOM   2379  CZ  ARG   152     -13.629  12.362   0.573
ATOM   2380  NH1 ARG   152     -14.146  13.450  -0.015
ATOM   2383  NH2 ARG   152     -14.286  11.809   1.597
ATOM   2386  C   ARG   152      -7.934   8.955  -2.323
ATOM   2387  O   ARG   152      -7.085   9.096  -1.447
ATOM   2388  N   VAL   153      -7.639   8.738  -3.610
ATOM   2390  CA  VAL   153      -6.299   8.665  -4.201
ATOM   2392  CB  VAL   153      -6.140   7.338  -4.990
ATOM   2394  CG1 VAL   153      -5.980   6.149  -4.027
ATOM   2398  CG2 VAL   153      -7.237   7.084  -6.044
ATOM   2402  C   VAL   153      -6.019   9.914  -5.059
ATOM   2403  O   VAL   153      -6.909  10.738  -5.266
ATOM   2404  N   ALA   154      -4.779  10.045  -5.566
ATOM   2406  CA  ALA   154      -4.292  11.160  -6.388
ATOM   2408  CB  ALA   154      -5.001  11.137  -7.762
ATOM   2412  C   ALA   154      -4.313  12.502  -5.635
ATOM   2413  O   ALA   154      -4.254  12.511  -4.406
ATOM   2414  N   SER   155      -4.345  13.630  -6.366
ATOM   2416  CA  SER   155      -4.479  14.974  -5.801
ATOM   2418  CB  SER   155      -4.458  16.010  -6.936
ATOM   2421  OG  SER   155      -5.542  15.842  -7.832
ATOM   2423  C   SER   155      -5.759  15.114  -4.965
ATOM   2424  O   SER   155      -5.774  15.855  -3.987
ATOM   2425  N   LEU   156      -6.808  14.356  -5.312
ATOM   2427  CA  LEU   156      -8.050  14.275  -4.560
ATOM   2429  CB  LEU   156      -8.994  13.329  -5.324
ATOM   2432  CG  LEU   156     -10.459  13.723  -5.108
ATOM   2434  CD1 LEU   156     -10.763  15.001  -5.883
ATOM   2438  CD2 LEU   156     -11.397  12.596  -5.594
ATOM   2442  C   LEU   156      -7.834  13.752  -3.133
ATOM   2443  O   LEU   156      -8.545  14.154  -2.211
ATOM   2444  N   GLY   157      -6.845  12.861  -2.972
ATOM   2446  CA  GLY   157      -6.482  12.226  -1.725
ATOM   2449  C   GLY   157      -5.582  13.086  -0.849
ATOM   2450  O   GLY   157      -5.814  13.124   0.352
ATOM   2451  N   PHE   158      -4.560  13.754  -1.404
ATOM   2453  CA  PHE   158      -3.435  14.225  -0.591
ATOM   2455  CB  PHE   158      -2.182  13.422  -0.969
ATOM   2458  CG  PHE   158      -2.399  11.918  -0.934
ATOM   2459  CD1 PHE   158      -2.324  11.167  -2.123
ATOM   2461  CE1 PHE   158      -2.657   9.802  -2.114
ATOM   2463  CZ  PHE   158      -3.062   9.182  -0.919
ATOM   2465  CE2 PHE   158      -3.113   9.924   0.275
ATOM   2467  CD2 PHE   158      -2.778  11.289   0.268
ATOM   2469  C   PHE   158      -3.203  15.734  -0.676
ATOM   2470  O   PHE   158      -2.707  16.292   0.301
ATOM   2471  N   LEU   159      -3.570  16.383  -1.794
ATOM   2473  CA  LEU   159      -3.215  17.770  -2.083
ATOM   2475  CB  LEU   159      -3.756  18.175  -3.466
ATOM   2478  CG  LEU   159      -3.332  19.597  -3.899
ATOM   2480  CD1 LEU   159      -2.673  19.589  -5.280
ATOM   2484  CD2 LEU   159      -4.539  20.540  -3.952
ATOM   2488  C   LEU   159      -3.696  18.722  -0.986
ATOM   2489  O   LEU   159      -4.893  18.879  -0.744
ATOM   2490  N   TYR   160      -2.709  19.369  -0.357
ATOM   2492  CA  TYR   160      -2.854  20.426   0.631
ATOM   2494  CB  TYR   160      -1.596  20.396   1.521
ATOM   2497  CG  TYR   160      -1.371  21.599   2.407
ATOM   2498  CD1 TYR   160      -1.766  21.558   3.756
ATOM   2500  CE1 TYR   160      -1.510  22.646   4.616
ATOM   2502  CZ  TYR   160      -0.826  23.767   4.110
ATOM   2503  OH  TYR   160      -0.497  24.814   4.947
ATOM   2505  CE2 TYR   160      -0.453  23.826   2.761
ATOM   2507  CD2 TYR   160      -0.704  22.742   1.920
ATOM   2509  C   TYR   160      -3.058  21.756  -0.107
ATOM   2510  O   TYR   160      -2.308  22.066  -1.037
ATOM   2511  N   PHE   161      -4.066  22.532   0.320
ATOM   2513  CA  PHE   161      -4.406  23.840  -0.243
ATOM   2515  CB  PHE   161      -5.705  23.753  -1.084
ATOM   2518  CG  PHE   161      -5.554  23.935  -2.590
ATOM   2519  CD1 PHE   161      -6.385  23.199  -3.459
ATOM   2521  CE1 PHE   161      -6.251  23.328  -4.852
ATOM   2523  CZ  PHE   161      -5.288  24.200  -5.381
ATOM   2525  CE2 PHE   161      -4.485  24.972  -4.527
ATOM   2527  CD2 PHE   161      -4.630  24.852  -3.134
ATOM   2529  C   PHE   161      -4.454  24.956   0.820
ATOM   2530  O   PHE   161      -4.869  26.065   0.494
ATOM   2531  N   ASP   162      -3.977  24.670   2.051
ATOM   2533  CA  ASP   162      -3.850  25.592   3.194
ATOM   2535  CB  ASP   162      -2.903  26.747   2.788
ATOM   2538  CG  ASP   162      -2.284  27.545   3.939
ATOM   2539  OD1 ASP   162      -1.032  27.555   4.011
ATOM   2540  OD2 ASP   162      -3.047  28.185   4.684
ATOM   2541  C   ASP   162      -5.191  26.053   3.801
ATOM   2542  O   ASP   162      -5.213  26.428   4.975
ATOM   2543  N   THR   163      -6.306  25.985   3.056
ATOM   2545  CA  THR   163      -7.618  26.429   3.501
ATOM   2547  CB  THR   163      -8.481  26.940   2.317
ATOM   2549  CG2 THR   163      -8.512  26.000   1.108
ATOM   2553  OG1 THR   163      -9.811  27.206   2.726
ATOM   2555  C   THR   163      -8.293  25.366   4.382
ATOM   2556  O   THR   163      -8.075  24.165   4.237
ATOM   2557  N   GLU   164      -9.133  25.861   5.298
ATOM   2559  CA  GLU   164     -10.016  25.132   6.206
ATOM   2561  CB  GLU   164     -10.683  26.232   7.052
ATOM   2564  CG  GLU   164     -11.661  25.747   8.133
ATOM   2567  CD  GLU   164     -12.203  26.927   8.947
ATOM   2568  OE1 GLU   164     -13.447  27.029   9.061
ATOM   2569  OE2 GLU   164     -11.360  27.716   9.433
ATOM   2570  C   GLU   164     -11.044  24.273   5.439
ATOM   2571  O   GLU   164     -11.527  23.273   5.974
ATOM   2572  N   ASP   165     -11.336  24.636   4.179
ATOM   2574  CA  ASP   165     -12.243  23.925   3.290
ATOM   2576  CB  ASP   165     -12.811  24.947   2.290
ATOM   2579  CG  ASP   165     -14.055  24.452   1.551
ATOM   2580  OD1 ASP   165     -14.114  24.677   0.324
ATOM   2581  OD2 ASP   165     -14.945  23.893   2.230
ATOM   2582  C   ASP   165     -11.550  22.757   2.575
ATOM   2583  O   ASP   165     -12.214  21.769   2.274
ATOM   2584  N   VAL   166     -10.230  22.859   2.329
ATOM   2586  CA  VAL   166      -9.418  21.841   1.657
ATOM   2588  CB  VAL   166      -9.222  22.191   0.155
ATOM   2590  CG1 VAL   166      -8.690  20.956  -0.595
ATOM   2594  CG2 VAL   166     -10.503  22.693  -0.533
ATOM   2598  C   VAL   166      -8.080  21.686   2.419
ATOM   2599  O   VAL   166      -7.056  22.208   1.968
ATOM   2600  N   PRO   167      -8.065  21.009   3.589
ATOM   2601  CD  PRO   167      -9.231  20.446   4.253
ATOM   2604  CG  PRO   167      -8.792  19.991   5.643
ATOM   2607  CB  PRO   167      -7.360  20.495   5.822
ATOM   2610  CA  PRO   167      -6.875  20.919   4.432
ATOM   2612  C   PRO   167      -5.793  19.961   3.905
ATOM   2613  O   PRO   167      -4.626  20.170   4.225
ATOM   2614  N   GLY   168      -6.157  18.941   3.112
ATOM   2616  CA  GLY   168      -5.233  17.932   2.590
ATOM   2619  C   GLY   168      -5.231  16.641   3.415
ATOM   2620  O   GLY   168      -5.787  16.595   4.515
ATOM   2621  N   ASN   169      -4.605  15.591   2.854
ATOM   2623  CA  ASN   169      -4.589  14.223   3.385
ATOM   2625  CB  ASN   169      -3.556  14.086   4.524
ATOM   2628  CG  ASN   169      -2.107  13.993   4.041
ATOM   2629  OD1 ASN   169      -1.811  13.986   2.846
ATOM   2630  ND2 ASN   169      -1.191  13.893   5.003
ATOM   2633  C   ASN   169      -5.997  13.690   3.710
ATOM   2634  O   ASN   169      -6.201  13.009   4.717
ATOM   2635  N   ALA   170      -6.966  13.991   2.830
ATOM   2637  CA  ALA   170      -8.323  13.468   2.863
ATOM   2639  CB  ALA   170      -9.110  14.125   1.721
ATOM   2643  C   ALA   170      -8.374  11.938   2.717
ATOM   2644  O   ALA   170      -9.279  11.321   3.268
ATOM   2645  N   GLY   171      -7.411  11.330   2.007
ATOM   2647  CA  GLY   171      -7.320   9.895   1.769
ATOM   2650  C   GLY   171      -6.830   9.110   2.988
ATOM   2651  O   GLY   171      -7.174   7.939   3.117
ATOM   2652  N   LEU   172      -6.072   9.750   3.890
ATOM   2654  CA  LEU   172      -5.602   9.161   5.145
ATOM   2656  CB  LEU   172      -4.200   9.713   5.455
ATOM   2659  CG  LEU   172      -3.126   9.033   4.578
ATOM   2661  CD1 LEU   172      -1.945   9.974   4.309
ATOM   2665  CD2 LEU   172      -2.633   7.718   5.211
ATOM   2669  C   LEU   172      -6.592   9.420   6.290
ATOM   2670  O   LEU   172      -6.619   8.642   7.243
ATOM   2671  N   PHE   173      -7.431  10.464   6.179
ATOM   2673  CA  PHE   173      -8.556  10.708   7.079
ATOM   2675  CB  PHE   173      -8.900  12.204   7.097
ATOM   2678  CG  PHE   173      -8.432  12.936   8.336
ATOM   2679  CD1 PHE   173      -7.364  13.853   8.282
ATOM   2681  CE1 PHE   173      -6.983  14.551   9.443
ATOM   2683  CZ  PHE   173      -7.667  14.334  10.653
ATOM   2685  CE2 PHE   173      -8.733  13.418  10.706
ATOM   2687  CD2 PHE   173      -9.114  12.721   9.549
ATOM   2689  C   PHE   173      -9.790   9.874   6.701
ATOM   2690  O   PHE   173     -10.634   9.639   7.565
ATOM   2691  N   ASP   174      -9.883   9.407   5.446
ATOM   2693  CA  ASP   174     -10.867   8.421   5.015
ATOM   2695  CB  ASP   174     -10.801   8.247   3.494
ATOM   2698  CG  ASP   174     -11.542   9.295   2.674
ATOM   2699  OD1 ASP   174     -11.048   9.594   1.581
ATOM   2700  OD2 ASP   174     -12.620   9.753   3.146
ATOM   2701  C   ASP   174     -10.573   7.066   5.652
ATOM   2702  O   ASP   174     -11.503   6.381   6.068
ATOM   2703  N   GLN   175      -9.290   6.686   5.742
ATOM   2705  CA  GLN   175      -8.874   5.436   6.361
ATOM   2707  CB  GLN   175      -7.387   5.186   6.091
ATOM   2710  CG  GLN   175      -7.101   4.882   4.615
ATOM   2713  CD  GLN   175      -5.602   4.864   4.333
ATOM   2714  OE1 GLN   175      -4.844   4.221   5.050
ATOM   2715  NE2 GLN   175      -5.166   5.563   3.286
ATOM   2718  C   GLN   175      -9.117   5.462   7.875
ATOM   2719  O   GLN   175      -9.292   4.399   8.468
ATOM   2720  N   LEU   176      -9.138   6.672   8.473
ATOM   2722  CA  LEU   176      -9.396   6.902   9.901
ATOM   2724  CB  LEU   176      -8.813   8.248  10.401
ATOM   2727  CG  LEU   176      -8.620   8.361  11.935
ATOM   2729  CD1 LEU   176      -7.122   8.317  12.234
ATOM   2733  CD2 LEU   176      -9.323   9.590  12.496
ATOM   2737  C   LEU   176     -10.912   6.840  10.189
ATOM   2738  O   LEU   176     -11.275   6.338  11.251
ATOM   2739  N   MET   177     -11.785   7.330   9.279
ATOM   2741  CA  MET   177     -13.250   7.248   9.377
ATOM   2743  CB  MET   177     -13.878   8.258   8.398
ATOM   2746  CG  MET   177     -13.961   9.639   9.049
ATOM   2749  SD  MET   177     -14.623  10.937   7.979
ATOM   2750  CE  MET   177     -13.988  12.371   8.869
ATOM   2754  C   MET   177     -13.762   5.838   9.074
ATOM   2755  O   MET   177     -14.809   5.454   9.594
ATOM   2756  N   ALA   178     -13.014   5.072   8.269
ATOM   2758  CA  ALA   178     -13.293   3.678   7.979
ATOM   2760  CB  ALA   178     -12.560   3.282   6.696
ATOM   2764  C   ALA   178     -12.884   2.779   9.154
ATOM   2765  O   ALA   178     -13.542   1.769   9.391
ATOM   2766  N   LEU   179     -11.841   3.165   9.910
ATOM   2768  CA  LEU   179     -11.427   2.510  11.150
ATOM   2770  CB  LEU   179      -9.985   2.928  11.502
ATOM   2773  CG  LEU   179      -8.937   1.968  10.909
ATOM   2775  CD1 LEU   179      -7.548   2.623  10.869
ATOM   2779  CD2 LEU   179      -8.880   0.664  11.724
ATOM   2783  C   LEU   179     -12.369   2.838  12.312
ATOM   2784  O   LEU   179     -12.497   2.022  13.222
ATOM   2785  N   GLN   180     -13.030   4.006  12.275
ATOM   2787  CA  GLN   180     -14.031   4.415  13.255
ATOM   2789  CB  GLN   180     -14.184   5.949  13.230
ATOM   2792  CG  GLN   180     -13.939   6.561  14.617
ATOM   2795  CD  GLN   180     -13.871   8.086  14.590
ATOM   2796  OE1 GLN   180     -13.416   8.692  13.619
ATOM   2797  NE2 GLN   180     -14.305   8.733  15.677
ATOM   2800  C   GLN   180     -15.367   3.718  12.984
ATOM   2801  O   GLN   180     -16.090   3.418  13.931
ATOM   2802  N   TRP   181     -15.669   3.440  11.705
ATOM   2804  CA  TRP   181     -16.847   2.696  11.289
ATOM   2806  CB  TRP   181     -17.044   2.877   9.776
ATOM   2809  CG  TRP   181     -18.382   2.448   9.262
ATOM   2810  CD1 TRP   181     -19.400   3.280   8.948
ATOM   2812  NE1 TRP   181     -20.505   2.551   8.577
ATOM   2814  CE2 TRP   181     -20.267   1.196   8.666
ATOM   2815  CZ2 TRP   181     -21.070   0.062   8.468
ATOM   2817  CH2 TRP   181     -20.500  -1.213   8.597
ATOM   2819  CZ3 TRP   181     -19.139  -1.345   8.925
ATOM   2821  CE3 TRP   181     -18.346  -0.203   9.143
ATOM   2823  CD2 TRP   181     -18.893   1.097   9.040
ATOM   2824  C   TRP   181     -16.708   1.222  11.688
ATOM   2825  O   TRP   181     -17.690   0.626  12.121
ATOM   2826  N   VAL   182     -15.492   0.656  11.604
ATOM   2828  CA  VAL   182     -15.185  -0.700  12.052
ATOM   2830  CB  VAL   182     -13.809  -1.137  11.496
ATOM   2832  CG1 VAL   182     -13.208  -2.354  12.224
ATOM   2836  CG2 VAL   182     -13.937  -1.479  10.004
ATOM   2840  C   VAL   182     -15.256  -0.777  13.582
ATOM   2841  O   VAL   182     -15.834  -1.722  14.110
ATOM   2842  N   HIP   183     -14.717   0.216  14.300
ATOM   2844  CA  HIP   183     -14.713   0.212  15.759
ATOM   2846  CB  HIP   183     -13.834   1.369  16.245
ATOM   2849  CG  HIP   183     -13.603   1.351  17.733
ATOM   2850  ND1 HIP   183     -12.669   0.578  18.397
ATOM   2852  CE1 HIP   183     -12.783   0.833  19.711
ATOM   2854  NE2 HIP   183     -13.759   1.743  19.897
ATOM   2856  CD2 HIP   183     -14.285   2.080  18.668
ATOM   2858  C   HIP   183     -16.136   0.302  16.344
ATOM   2859  O   HIP   183     -16.364  -0.189  17.450
ATOM   2860  N   GLU   184     -17.082   0.891  15.593
ATOM   2862  CA  GLU   184     -18.453   1.141  16.022
ATOM   2864  CB  GLU   184     -18.905   2.466  15.385
ATOM   2867  CG  GLU   184     -20.210   3.016  15.974
ATOM   2870  CD  GLU   184     -20.657   4.285  15.246
ATOM   2871  OE1 GLU   184     -19.900   5.279  15.311
ATOM   2872  OE2 GLU   184     -21.748   4.245  14.635
ATOM   2873  C   GLU   184     -19.402  -0.009  15.656
ATOM   2874  O   GLU   184     -20.314  -0.292  16.433
ATOM   2875  N   ASN   185     -19.209  -0.656  14.492
ATOM   2877  CA  ASN   185     -20.203  -1.547  13.888
ATOM   2879  CB  ASN   185     -20.601  -1.032  12.493
ATOM   2882  CG  ASN   185     -21.346   0.303  12.535
ATOM   2883  OD1 ASN   185     -22.520   0.345  12.897
ATOM   2884  ND2 ASN   185     -20.675   1.396  12.162
ATOM   2887  C   ASN   185     -19.765  -3.011  13.778
ATOM   2888  O   ASN   185     -20.650  -3.854  13.640
ATOM   2889  N   ILE   186     -18.459  -3.335  13.829
ATOM   2891  CA  ILE   186     -17.973  -4.685  13.519
ATOM   2893  CB  ILE   186     -16.432  -4.711  13.337
ATOM   2895  CG2 ILE   186     -15.673  -4.831  14.676
ATOM   2899  CG1 ILE   186     -15.954  -5.815  12.366
ATOM   2902  CD1 ILE   186     -16.283  -5.503  10.898
ATOM   2906  C   ILE   186     -18.450  -5.738  14.528
ATOM   2907  O   ILE   186     -18.421  -6.922  14.198
ATOM   2908  N   LYS   187     -18.903  -5.340  15.730
ATOM   2910  CA  LYS   187     -19.344  -6.300  16.734
ATOM   2912  CB  LYS   187     -19.445  -5.654  18.131
ATOM   2915  CG  LYS   187     -18.964  -6.696  19.157
ATOM   2918  CD  LYS   187     -19.572  -6.580  20.553
ATOM   2921  CE  LYS   187     -19.037  -7.791  21.330
ATOM   2924  NZ  LYS   187     -19.925  -8.192  22.432
ATOM   2928  C   LYS   187     -20.664  -6.993  16.350
ATOM   2929  O   LYS   187     -20.863  -8.155  16.704
ATOM   2930  N   LEU   188     -21.533  -6.304  15.592
ATOM   2932  CA  LEU   188     -22.762  -6.851  15.017
ATOM   2934  CB  LEU   188     -23.609  -5.681  14.492
ATOM   2937  CG  LEU   188     -24.702  -5.240  15.491
ATOM   2939  CD1 LEU   188     -24.724  -3.710  15.698
ATOM   2943  CD2 LEU   188     -26.055  -5.735  15.004
ATOM   2947  C   LEU   188     -22.478  -7.857  13.888
ATOM   2948  O   LEU   188     -23.271  -8.783  13.715
ATOM   2949  N   PHE   189     -21.358  -7.706  13.159
ATOM   2951  CA  PHE   189     -20.882  -8.665  12.156
ATOM   2953  CB  PHE   189     -19.921  -7.976  11.169
ATOM   2956  CG  PHE   189     -20.555  -6.950  10.252
ATOM   2957  CD1 PHE   189     -20.705  -5.622  10.691
ATOM   2959  CE1 PHE   189     -21.170  -4.638   9.807
ATOM   2961  CZ  PHE   189     -21.461  -4.980   8.472
ATOM   2963  CE2 PHE   189     -21.357  -6.316   8.041
ATOM   2965  CD2 PHE   189     -20.904  -7.301   8.932
ATOM   2967  C   PHE   189     -20.197  -9.890  12.784
ATOM   2968  O   PHE   189     -19.888 -10.835  12.059
ATOM   2969  N   GLY   190     -19.967  -9.889  14.107
ATOM   2971  CA  GLY   190     -19.320 -10.979  14.821
ATOM   2974  C   GLY   190     -17.802 -10.818  14.950
ATOM   2975  O   GLY   190     -17.115 -11.820  15.128
ATOM   2976  N   GLY   191     -17.283  -9.587  14.827
ATOM   2978  CA  GLY   191     -15.872  -9.253  14.971
ATOM   2981  C   GLY   191     -15.533  -8.730  16.365
ATOM   2982  O   GLY   191     -16.418  -8.454  17.177
ATOM   2983  N   ASN   192     -14.225  -8.589  16.614
ATOM   2985  CA  ASN   192     -13.659  -8.068  17.848
ATOM   2987  CB  ASN   192     -12.585  -9.043  18.365
ATOM   2990  CG  ASN   192     -12.097  -8.734  19.786
ATOM   2991  OD1 ASN   192     -12.444  -7.715  20.379
ATOM   2992  ND2 ASN   192     -11.290  -9.638  20.347
ATOM   2995  C   ASN   192     -13.108  -6.657  17.572
ATOM   2996  O   ASN   192     -12.117  -6.540  16.849
ATOM   2997  N   PRO   193     -13.716  -5.587  18.132
ATOM   2998  CD  PRO   193     -14.946  -5.626  18.909
ATOM   3001  CG  PRO   193     -15.305  -4.189  19.275
ATOM   3004  CB  PRO   193     -14.381  -3.301  18.440
ATOM   3007  CA  PRO   193     -13.261  -4.214  17.924
ATOM   3009  C   PRO   193     -11.917  -3.904  18.606
ATOM   3010  O   PRO   193     -11.272  -2.928  18.223
ATOM   3011  N   ASN   194     -11.485  -4.729  19.575
ATOM   3013  CA  ASN   194     -10.182  -4.615  20.219
ATOM   3015  CB  ASN   194     -10.214  -5.340  21.576
ATOM   3018  CG  ASN   194      -8.919  -5.165  22.381
ATOM   3019  OD1 ASN   194      -7.889  -5.738  22.039
ATOM   3020  ND2 ASN   194      -8.979  -4.378  23.456
ATOM   3023  C   ASN   194      -9.086  -5.181  19.314
ATOM   3024  O   ASN   194      -8.052  -4.534  19.165
ATOM   3025  N   ASN   195      -9.308  -6.366  18.717
ATOM   3027  CA  ASN   195      -8.296  -7.091  17.959
ATOM   3029  CB  ASN   195      -8.351  -8.587  18.316
ATOM   3032  CG  ASN   195      -7.144  -9.383  17.800
ATOM   3033  OD1 ASN   195      -6.218  -8.833  17.206
ATOM   3034  ND2 ASN   195      -7.155 -10.693  18.046
ATOM   3037  C   ASN   195      -8.448  -6.799  16.463
ATOM   3038  O   ASN   195      -8.987  -7.609  15.706
ATOM   3039  N   VAL   196      -7.963  -5.615  16.064
ATOM   3041  CA  VAL   196      -7.959  -5.124  14.693
ATOM   3043  CB  VAL   196      -8.647  -3.739  14.634
ATOM   3045  CG1 VAL   196      -8.528  -3.116  13.235
ATOM   3049  CG2 VAL   196     -10.141  -3.817  15.003
ATOM   3053  C   VAL   196      -6.501  -5.097  14.213
ATOM   3054  O   VAL   196      -5.665  -4.412  14.795
ATOM   3055  N   THR   197      -6.218  -5.835  13.136
ATOM   3057  CA  THR   197      -4.922  -5.908  12.477
ATOM   3059  CB  THR   197      -4.528  -7.386  12.264
ATOM   3061  CG2 THR   197      -3.171  -7.528  11.556
ATOM   3065  OG1 THR   197      -4.467  -8.063  13.506
ATOM   3067  C   THR   197      -5.029  -5.157  11.151
ATOM   3068  O   THR   197      -5.898  -5.475  10.348
ATOM   3069  N   LEU   198      -4.126  -4.201  10.898
ATOM   3071  CA  LEU   198      -3.968  -3.556   9.595
ATOM   3073  CB  LEU   198      -3.468  -2.105   9.743
ATOM   3076  CG  LEU   198      -4.570  -1.027   9.774
ATOM   3078  CD1 LEU   198      -5.515  -1.191  10.980
ATOM   3082  CD2 LEU   198      -3.904   0.363   9.769
ATOM   3086  C   LEU   198      -2.999  -4.374   8.735
ATOM   3087  O   LEU   198      -2.035  -4.944   9.247
ATOM   3088  N   PHE   199      -3.239  -4.374   7.417
ATOM   3090  CA  PHE   199      -2.302  -4.855   6.409
ATOM   3092  CB  PHE   199      -2.281  -6.394   6.350
ATOM   3095  CG  PHE   199      -3.413  -7.148   5.670
ATOM   3096  CD1 PHE   199      -4.760  -6.972   6.051
ATOM   3098  CE1 PHE   199      -5.766  -7.765   5.470
ATOM   3100  CZ  PHE   199      -5.429  -8.764   4.539
ATOM   3102  CE2 PHE   199      -4.090  -8.950   4.163
ATOM   3104  CD2 PHE   199      -3.090  -8.139   4.722
ATOM   3106  C   PHE   199      -2.593  -4.206   5.053
ATOM   3107  O   PHE   199      -3.693  -3.704   4.828
ATOM   3108  N   GLY   200      -1.595  -4.192   4.159
ATOM   3110  CA  GLY   200      -1.702  -3.520   2.873
ATOM   3113  C   GLY   200      -0.424  -3.629   2.047
ATOM   3114  O   GLY   200       0.655  -3.343   2.557
ATOM   3115  N   GLU   201      -0.568  -4.008   0.769
ATOM   3117  CA  GLU   201       0.518  -4.237  -0.186
ATOM   3119  CB  GLU   201      -0.069  -4.888  -1.454
ATOM   3122  CG  GLU   201       0.801  -4.883  -2.727
ATOM   3125  CD  GLU   201      -0.012  -4.407  -3.931
ATOM   3126  OE1 GLU   201      -0.148  -3.171  -4.079
ATOM   3127  OE2 GLU   201      -0.484  -5.286  -4.683
ATOM   3128  C   GLU   201       1.244  -2.935  -0.518
ATOM   3129  O   GLU   201       0.698  -2.127  -1.264
ATOM   3130  N   SER   202       2.498  -2.838  -0.036
ATOM   3132  CA  SER   202       3.571  -1.905  -0.402
ATOM   3134  CB  SER   202       4.134  -2.265  -1.784
ATOM   3137  OG  SER   202       4.681  -3.565  -1.761
ATOM   3139  C   SER   202       3.204  -0.427  -0.293
ATOM   3140  O   SER   202       3.668   0.265   0.613
ATOM   3141  N   ALA   203       2.359   0.040  -1.215
ATOM   3143  CA  ALA   203       1.709   1.326  -1.154
ATOM   3145  CB  ALA   203       1.074   1.588  -2.524
ATOM   3149  C   ALA   203       0.668   1.412  -0.033
ATOM   3150  O   ALA   203       0.474   2.486   0.540
ATOM   3151  N   GLY   204       0.050   0.275   0.309
ATOM   3153  CA  GLY   204      -0.742   0.101   1.506
ATOM   3156  C   GLY   204       0.131   0.126   2.760
ATOM   3157  O   GLY   204      -0.299   0.701   3.750
ATOM   3158  N   ALA   205       1.357  -0.428   2.711
ATOM   3160  CA  ALA   205       2.263  -0.510   3.859
ATOM   3162  CB  ALA   205       3.367  -1.538   3.580
ATOM   3166  C   ALA   205       2.863   0.846   4.262
ATOM   3167  O   ALA   205       3.292   0.979   5.407
ATOM   3168  N   VAL   206       2.853   1.850   3.368
ATOM   3170  CA  VAL   206       3.184   3.235   3.695
ATOM   3172  CB  VAL   206       3.449   4.030   2.399
ATOM   3174  CG1 VAL   206       3.466   5.556   2.638
ATOM   3178  CG2 VAL   206       4.745   3.557   1.708
ATOM   3182  C   VAL   206       2.047   3.853   4.517
ATOM   3183  O   VAL   206       2.313   4.560   5.487
ATOM   3184  N   SER   207       0.793   3.562   4.148
ATOM   3186  CA  SER   207      -0.391   4.049   4.840
ATOM   3188  CB  SER   207      -1.608   3.861   3.928
ATOM   3191  OG  SER   207      -1.516   4.668   2.772
ATOM   3193  C   SER   207      -0.588   3.353   6.198
ATOM   3194  O   SER   207      -1.052   4.010   7.126
ATOM   3195  N   VAL   208      -0.199   2.070   6.337
ATOM   3197  CA  VAL   208      -0.277   1.316   7.591
ATOM   3199  CB  VAL   208      -0.091  -0.205   7.350
ATOM   3201  CG1 VAL   208       0.085  -0.976   8.672
ATOM   3205  CG2 VAL   208      -1.284  -0.823   6.600
ATOM   3209  C   VAL   208       0.761   1.840   8.587
ATOM   3210  O   VAL   208       0.423   2.034   9.754
ATOM   3211  N   SER   209       2.003   2.072   8.131
ATOM   3213  CA  SER   209       3.061   2.616   8.973
ATOM   3215  CB  SER   209       4.427   2.475   8.289
ATOM   3218  OG  SER   209       4.469   3.161   7.061
ATOM   3220  C   SER   209       2.772   4.074   9.355
ATOM   3221  O   SER   209       3.195   4.499  10.424
ATOM   3222  N   LEU   210       2.005   4.817   8.540
ATOM   3224  CA  LEU   210       1.555   6.167   8.864
ATOM   3226  CB  LEU   210       1.036   6.879   7.598
ATOM   3229  CG  LEU   210       2.105   7.769   6.942
ATOM   3231  CD1 LEU   210       1.633   8.231   5.557
ATOM   3235  CD2 LEU   210       2.429   8.988   7.819
ATOM   3239  C   LEU   210       0.493   6.173   9.967
ATOM   3240  O   LEU   210       0.428   7.150  10.709
ATOM   3241  N   HIP   211      -0.308   5.105  10.109
ATOM   3243  CA  HIP   211      -1.246   4.962  11.219
ATOM   3245  CB  HIP   211      -2.400   4.030  10.816
ATOM   3248  CG  HIP   211      -3.320   4.640   9.783
ATOM   3249  ND1 HIP   211      -3.962   5.859   9.893
ATOM   3251  CE1 HIP   211      -4.661   6.069   8.766
ATOM   3253  NE2 HIP   211      -4.493   5.014   7.950
ATOM   3255  CD2 HIP   211      -3.668   4.101   8.575
ATOM   3257  C   HIP   211      -0.539   4.494  12.502
ATOM   3258  O   HIP   211      -0.983   4.847  13.595
ATOM   3259  N   LEU   212       0.584   3.766  12.377
ATOM   3261  CA  LEU   212       1.436   3.375  13.499
ATOM   3263  CB  LEU   212       2.461   2.329  13.023
ATOM   3266  CG  LEU   212       3.093   1.494  14.159
ATOM   3268  CD1 LEU   212       2.247   0.246  14.495
ATOM   3272  CD2 LEU   212       4.532   1.110  13.774
ATOM   3276  C   LEU   212       2.150   4.601  14.081
ATOM   3277  O   LEU   212       2.260   4.707  15.300
ATOM   3278  N   LEU   213       2.609   5.525  13.222
ATOM   3280  CA  LEU   213       3.405   6.677  13.621
ATOM   3282  CB  LEU   213       4.273   7.168  12.448
ATOM   3285  CG  LEU   213       5.696   6.575  12.417
ATOM   3287  CD1 LEU   213       5.778   5.127  11.925
ATOM   3291  CD2 LEU   213       6.551   7.446  11.500
ATOM   3295  C   LEU   213       2.536   7.824  14.136
ATOM   3296  O   LEU   213       2.906   8.433  15.137
ATOM   3297  N   SER   214       1.428   8.152  13.452
ATOM   3299  CA  SER   214       0.720   9.402  13.698
ATOM   3301  CB  SER   214      -0.044   9.835  12.446
ATOM   3304  OG  SER   214      -0.016  11.236  12.381
ATOM   3306  C   SER   214      -0.199   9.281  14.928
ATOM   3307  O   SER   214      -0.930   8.293  15.003
ATOM   3308  N   PRO   215      -0.182  10.246  15.878
ATOM   3309  CD  PRO   215       0.664  11.432  15.832
ATOM   3312  CG  PRO   215       0.519  12.170  17.158
ATOM   3315  CB  PRO   215      -0.473  11.362  17.990
ATOM   3318  CA  PRO   215      -0.757  10.073  17.213
ATOM   3320  C   PRO   215      -2.259   9.754  17.262
ATOM   3321  O   PRO   215      -2.660   8.934  18.088
ATOM   3322  N   LEU   216      -3.075  10.384  16.401
ATOM   3324  CA  LEU   216      -4.531  10.232  16.423
ATOM   3326  CB  LEU   216      -5.168  11.319  15.532
ATOM   3329  CG  LEU   216      -6.662  11.568  15.841
ATOM   3331  CD1 LEU   216      -6.828  12.485  17.063
ATOM   3335  CD2 LEU   216      -7.373  12.195  14.635
ATOM   3339  C   LEU   216      -4.963   8.830  15.958
ATOM   3340  O   LEU   216      -6.005   8.332  16.384
ATOM   3341  N   SER   217      -4.153   8.194  15.101
ATOM   3343  CA  SER   217      -4.448   6.920  14.458
ATOM   3345  CB  SER   217      -3.622   6.828  13.182
ATOM   3348  OG  SER   217      -3.942   7.892  12.318
ATOM   3350  C   SER   217      -4.137   5.697  15.336
ATOM   3351  O   SER   217      -4.674   4.628  15.049
ATOM   3352  N   ARG   218      -3.270   5.834  16.360
ATOM   3354  CA  ARG   218      -2.685   4.719  17.120
ATOM   3356  CB  ARG   218      -1.666   5.250  18.153
ATOM   3359  CG  ARG   218      -0.479   5.981  17.507
ATOM   3362  CD  ARG   218       0.547   6.409  18.560
ATOM   3365  NE  ARG   218       1.580   7.281  17.982
ATOM   3367  CZ  ARG   218       2.331   8.152  18.680
ATOM   3368  NH1 ARG   218       2.280   8.221  20.018
ATOM   3371  NH2 ARG   218       3.149   8.985  18.029
ATOM   3374  C   ARG   218      -3.753   3.869  17.824
ATOM   3375  O   ARG   218      -3.739   2.647  17.693
ATOM   3376  N   ASN   219      -4.683   4.519  18.537
ATOM   3378  CA  ASN   219      -5.704   3.904  19.389
ATOM   3380  CB  ASN   219      -6.470   5.074  20.047
ATOM   3383  CG  ASN   219      -7.718   4.746  20.887
ATOM   3384  OD1 ASN   219      -8.110   3.599  21.074
ATOM   3385  ND2 ASN   219      -8.352   5.802  21.397
ATOM   3388  C   ASN   219      -6.629   2.948  18.612
ATOM   3389  O   ASN   219      -6.980   1.890  19.132
ATOM   3390  N   LEU   220      -7.001   3.305  17.373
ATOM   3392  CA  LEU   220      -8.071   2.668  16.601
ATOM   3394  CB  LEU   220      -8.410   3.588  15.413
ATOM   3397  CG  LEU   220      -9.463   4.640  15.804
ATOM   3399  CD1 LEU   220      -9.438   5.798  14.802
ATOM   3403  CD2 LEU   220     -10.864   4.003  15.906
ATOM   3407  C   LEU   220      -7.782   1.234  16.127
ATOM   3408  O   LEU   220      -8.710   0.562  15.668
ATOM   3409  N   PHE   221      -6.535   0.758  16.244
ATOM   3411  CA  PHE   221      -6.138  -0.592  15.866
ATOM   3413  CB  PHE   221      -5.633  -0.589  14.418
ATOM   3416  CG  PHE   221      -4.254   0.021  14.255
ATOM   3417  CD1 PHE   221      -3.126  -0.817  14.230
ATOM   3419  CE1 PHE   221      -1.836  -0.272  14.146
ATOM   3421  CZ  PHE   221      -1.675   1.121  14.101
ATOM   3423  CE2 PHE   221      -2.799   1.965  14.132
ATOM   3425  CD2 PHE   221      -4.089   1.417  14.201
ATOM   3427  C   PHE   221      -5.080  -1.139  16.831
ATOM   3428  O   PHE   221      -4.443  -0.380  17.561
ATOM   3429  N   ASN   222      -4.891  -2.465  16.800
ATOM   3431  CA  ASN   222      -3.983  -3.195  17.673
ATOM   3433  CB  ASN   222      -4.680  -4.477  18.159
ATOM   3436  CG  ASN   222      -3.956  -5.202  19.300
ATOM   3437  OD1 ASN   222      -2.989  -4.702  19.871
ATOM   3438  ND2 ASN   222      -4.449  -6.394  19.642
ATOM   3441  C   ASN   222      -2.643  -3.464  16.981
ATOM   3442  O   ASN   222      -1.634  -2.941  17.437
ATOM   3443  N   GLN   223      -2.630  -4.260  15.900
ATOM   3445  CA  GLN   223      -1.417  -4.784  15.261
ATOM   3447  CB  GLN   223      -1.411  -6.320  15.336
ATOM   3450  CG  GLN   223      -1.523  -6.853  16.773
ATOM   3453  CD  GLN   223      -1.435  -8.378  16.823
ATOM   3454  OE1 GLN   223      -0.546  -8.928  17.468
ATOM   3455  NE2 GLN   223      -2.364  -9.061  16.152
ATOM   3458  C   GLN   223      -1.316  -4.309  13.807
ATOM   3459  O   GLN   223      -2.300  -3.843  13.239
ATOM   3460  N   ALA   224      -0.125  -4.428  13.199
ATOM   3462  CA  ALA   224       0.132  -3.953  11.842
ATOM   3464  CB  ALA   224       0.651  -2.506  11.881
ATOM   3468  C   ALA   224       1.093  -4.878  11.091
ATOM   3469  O   ALA   224       2.029  -5.418  11.674
ATOM   3470  N   ILE   225       0.852  -5.014   9.777
ATOM   3472  CA  ILE   225       1.667  -5.758   8.819
ATOM   3474  CB  ILE   225       0.920  -6.992   8.241
ATOM   3476  CG2 ILE   225       1.863  -7.749   7.274
ATOM   3480  CG1 ILE   225       0.314  -7.909   9.333
ATOM   3483  CD1 ILE   225      -0.558  -9.063   8.810
ATOM   3487  C   ILE   225       2.086  -4.759   7.728
ATOM   3488  O   ILE   225       1.243  -4.057   7.169
ATOM   3489  N   MET   226       3.393  -4.715   7.433
ATOM   3491  CA  MET   226       4.012  -3.795   6.484
ATOM   3493  CB  MET   226       4.887  -2.782   7.240
ATOM   3496  CG  MET   226       4.037  -1.670   7.868
ATOM   3499  SD  MET   226       4.695  -0.998   9.418
ATOM   3500  CE  MET   226       4.376  -2.372  10.542
ATOM   3504  C   MET   226       4.794  -4.624   5.469
ATOM   3505  O   MET   226       5.988  -4.881   5.635
ATOM   3506  N   GLU   227       4.077  -5.051   4.423
ATOM   3508  CA  GLU   227       4.585  -5.907   3.369
ATOM   3510  CB  GLU   227       3.478  -6.858   2.864
ATOM   3513  CG  GLU   227       2.139  -6.228   2.443
ATOM   3516  CD  GLU   227       1.043  -6.291   3.511
ATOM   3517  OE1 GLU   227       1.187  -5.596   4.539
ATOM   3518  OE2 GLU   227       0.047  -7.004   3.261
ATOM   3519  C   GLU   227       5.237  -5.054   2.275
ATOM   3520  O   GLU   227       4.555  -4.429   1.466
ATOM   3521  N   SER   228       6.577  -5.066   2.249
ATOM   3523  CA  SER   228       7.423  -4.481   1.206
ATOM   3525  CB  SER   228       7.352  -5.351  -0.053
ATOM   3528  OG  SER   228       7.803  -6.643   0.270
ATOM   3530  C   SER   228       7.199  -2.980   0.959
ATOM   3531  O   SER   228       7.208  -2.529  -0.188
ATOM   3532  N   GLY   229       7.021  -2.208   2.041
ATOM   3534  CA  GLY   229       6.968  -0.755   1.981
ATOM   3537  C   GLY   229       6.976  -0.109   3.366
ATOM   3538  O   GLY   229       6.678  -0.760   4.370
ATOM   3539  N   SER   230       7.331   1.185   3.405
ATOM   3541  CA  SER   230       7.326   1.993   4.620
ATOM   3543  CB  SER   230       8.576   1.683   5.455
ATOM   3546  OG  SER   230       8.256   1.790   6.822
ATOM   3548  C   SER   230       7.271   3.491   4.293
ATOM   3549  O   SER   230       7.795   3.933   3.269
ATOM   3550  N   SER   231       6.673   4.272   5.205
ATOM   3552  CA  SER   231       6.535   5.724   5.099
ATOM   3554  CB  SER   231       5.468   6.211   6.089
ATOM   3557  OG  SER   231       5.796   5.906   7.432
ATOM   3559  C   SER   231       7.853   6.482   5.321
ATOM   3560  O   SER   231       7.932   7.655   4.956
ATOM   3561  N   THR   232       8.878   5.820   5.888
ATOM   3563  CA  THR   232      10.207   6.388   6.126
ATOM   3565  CB  THR   232      10.979   5.581   7.196
ATOM   3567  CG2 THR   232      10.327   5.720   8.584
ATOM   3571  OG1 THR   232      11.047   4.219   6.816
ATOM   3573  C   THR   232      11.043   6.531   4.847
ATOM   3574  O   THR   232      12.110   7.142   4.911
ATOM   3575  N   ALA   233      10.581   6.020   3.693
ATOM   3577  CA  ALA   233      11.279   6.217   2.437
ATOM   3579  CB  ALA   233      10.656   5.343   1.357
ATOM   3583  C   ALA   233      11.255   7.711   2.059
ATOM   3584  O   ALA   233      10.196   8.327   2.192
ATOM   3585  N   PRO   234      12.384   8.313   1.626
ATOM   3586  CD  PRO   234      13.681   7.662   1.531
ATOM   3589  CG  PRO   234      14.716   8.727   1.188
ATOM   3592  CB  PRO   234      13.952  10.043   1.046
ATOM   3595  CA  PRO   234      12.499   9.763   1.453
ATOM   3597  C   PRO   234      11.534  10.360   0.415
ATOM   3598  O   PRO   234      11.128  11.513   0.562
ATOM   3599  N   TRP   235      11.163   9.579  -0.609
ATOM   3601  CA  TRP   235      10.265   9.997  -1.680
ATOM   3603  CB  TRP   235      10.460   9.067  -2.878
ATOM   3606  CG  TRP   235      10.079   7.640  -2.648
ATOM   3607  CD1 TRP   235      10.876   6.692  -2.114
ATOM   3609  NE1 TRP   235      10.174   5.517  -2.005
ATOM   3611  CE2 TRP   235       8.893   5.628  -2.493
ATOM   3612  CZ2 TRP   235       7.835   4.718  -2.628
ATOM   3614  CH2 TRP   235       6.609   5.167  -3.144
ATOM   3616  CZ3 TRP   235       6.464   6.511  -3.529
ATOM   3618  CE3 TRP   235       7.545   7.408  -3.416
ATOM   3620  CD2 TRP   235       8.790   6.990  -2.896
ATOM   3621  C   TRP   235       8.784   9.978  -1.281
ATOM   3622  O   TRP   235       7.985  10.644  -1.937
ATOM   3623  N   ALA   236       8.407   9.207  -0.247
ATOM   3625  CA  ALA   236       7.015   8.911   0.089
ATOM   3627  CB  ALA   236       6.962   7.592   0.869
ATOM   3631  C   ALA   236       6.292  10.063   0.814
ATOM   3632  O   ALA   236       5.161   9.880   1.265
ATOM   3633  N   ILE   237       6.931  11.241   0.899
ATOM   3635  CA  ILE   237       6.377  12.478   1.435
ATOM   3637  CB  ILE   237       6.972  12.823   2.824
ATOM   3639  CG2 ILE   237       6.293  11.972   3.913
ATOM   3643  CG1 ILE   237       8.512  12.684   2.879
ATOM   3646  CD1 ILE   237       9.154  13.472   4.025
ATOM   3650  C   ILE   237       6.567  13.623   0.423
ATOM   3651  O   ILE   237       7.598  13.715  -0.245
ATOM   3652  N   LEU   238       5.561  14.511   0.361
ATOM   3654  CA  LEU   238       5.542  15.758  -0.409
ATOM   3656  CB  LEU   238       4.299  15.832  -1.324
ATOM   3659  CG  LEU   238       4.552  16.540  -2.677
ATOM   3661  CD1 LEU   238       4.761  15.537  -3.822
ATOM   3665  CD2 LEU   238       3.374  17.455  -3.019
ATOM   3669  C   LEU   238       5.542  16.935   0.575
ATOM   3670  O   LEU   238       4.964  16.836   1.658
ATOM   3671  N   SER   239       6.127  18.067   0.164
ATOM   3673  CA  SER   239       6.104  19.326   0.906
ATOM   3675  CB  SER   239       7.339  20.148   0.488
ATOM   3678  OG  SER   239       7.157  21.545   0.599
ATOM   3680  C   SER   239       4.756  20.046   0.717
ATOM   3681  O   SER   239       4.068  19.835  -0.282
ATOM   3682  N   ARG   240       4.384  20.906   1.682
ATOM   3684  CA  ARG   240       3.174  21.730   1.633
ATOM   3686  CB  ARG   240       2.990  22.473   2.965
ATOM   3689  CG  ARG   240       2.486  21.574   4.098
ATOM   3692  CD  ARG   240       2.297  22.403   5.380
ATOM   3695  NE  ARG   240       2.879  21.723   6.542
ATOM   3697  CZ  ARG   240       2.844  22.137   7.818
ATOM   3698  NH1 ARG   240       2.270  23.298   8.163
ATOM   3701  NH2 ARG   240       3.404  21.365   8.759
ATOM   3704  C   ARG   240       3.233  22.767   0.507
ATOM   3705  O   ARG   240       2.234  22.954  -0.182
ATOM   3706  N   GLU   241       4.393  23.415   0.315
ATOM   3708  CA  GLU   241       4.642  24.379  -0.757
ATOM   3710  CB  GLU   241       5.998  25.062  -0.496
ATOM   3713  CG  GLU   241       5.855  26.307   0.389
ATOM   3716  CD  GLU   241       7.187  26.680   1.033
ATOM   3717  OE1 GLU   241       7.928  27.470   0.410
ATOM   3718  OE2 GLU   241       7.442  26.165   2.142
ATOM   3719  C   GLU   241       4.664  23.700  -2.128
ATOM   3720  O   GLU   241       4.265  24.319  -3.112
ATOM   3721  N   GLU   242       5.117  22.441  -2.175
ATOM   3723  CA  GLU   242       5.196  21.641  -3.388
ATOM   3725  CB  GLU   242       6.173  20.475  -3.142
ATOM   3728  CG  GLU   242       6.726  19.846  -4.437
ATOM   3731  CD  GLU   242       7.641  20.824  -5.178
ATOM   3732  OE1 GLU   242       7.175  21.418  -6.172
ATOM   3733  OE2 GLU   242       8.798  20.975  -4.729
ATOM   3734  C   GLU   242       3.806  21.144  -3.820
ATOM   3735  O   GLU   242       3.558  21.013  -5.017
ATOM   3736  N   SER   243       2.892  20.929  -2.855
ATOM   3738  CA  SER   243       1.481  20.590  -3.049
ATOM   3740  CB  SER   243       0.879  20.141  -1.707
ATOM   3743  OG  SER   243       0.851  18.742  -1.638
ATOM   3745  C   SER   243       0.682  21.795  -3.543
ATOM   3746  O   SER   243      -0.243  21.630  -4.336
ATOM   3747  N   PHE   244       1.039  22.989  -3.056
ATOM   3749  CA  PHE   244       0.359  24.241  -3.350
ATOM   3751  CB  PHE   244       0.856  25.287  -2.345
ATOM   3754  CG  PHE   244      -0.099  26.426  -2.080
ATOM   3755  CD1 PHE   244       0.033  27.647  -2.765
ATOM   3757  CE1 PHE   244      -0.795  28.732  -2.431
ATOM   3759  CZ  PHE   244      -1.752  28.590  -1.414
ATOM   3761  CE2 PHE   244      -1.907  27.363  -0.753
ATOM   3763  CD2 PHE   244      -1.081  26.280  -1.084
ATOM   3765  C   PHE   244       0.638  24.680  -4.792
ATOM   3766  O   PHE   244      -0.262  25.180  -5.462
ATOM   3767  N   ASN   245       1.876  24.442  -5.255
ATOM   3769  CA  ASN   245       2.362  24.704  -6.603
ATOM   3771  CB  ASN   245       3.898  24.610  -6.545
ATOM   3774  CG  ASN   245       4.625  24.902  -7.867
ATOM   3775  OD1 ASN   245       4.090  25.543  -8.766
ATOM   3776  ND2 ASN   245       5.868  24.430  -7.961
ATOM   3779  C   ASN   245       1.774  23.704  -7.607
ATOM   3780  O   ASN   245       1.497  24.081  -8.742
ATOM   3781  N   ARG   246       1.554  22.452  -7.176
ATOM   3783  CA  ARG   246       0.920  21.397  -7.961
ATOM   3785  CB  ARG   246       1.139  20.052  -7.247
ATOM   3788  CG  ARG   246       2.246  19.220  -7.908
ATOM   3791  CD  ARG   246       2.843  18.219  -6.911
ATOM   3794  NE  ARG   246       3.480  17.083  -7.591
ATOM   3796  CZ  ARG   246       4.712  17.052  -8.130
ATOM   3797  NH1 ARG   246       5.545  18.101  -8.051
ATOM   3800  NH2 ARG   246       5.104  15.944  -8.774
ATOM   3803  C   ARG   246      -0.578  21.646  -8.159
ATOM   3804  O   ARG   246      -1.110  21.266  -9.200
ATOM   3805  N   GLY   247      -1.244  22.285  -7.188
ATOM   3807  CA  GLY   247      -2.652  22.654  -7.274
ATOM   3810  C   GLY   247      -2.872  23.850  -8.201
ATOM   3811  O   GLY   247      -3.936  23.967  -8.807
ATOM   3812  N   LEU   248      -1.840  24.698  -8.335
ATOM   3814  CA  LEU   248      -1.805  25.883  -9.186
ATOM   3816  CB  LEU   248      -0.795  26.881  -8.578
ATOM   3819  CG  LEU   248      -1.348  28.309  -8.357
ATOM   3821  CD1 LEU   248      -0.861  28.836  -6.990
ATOM   3825  CD2 LEU   248      -0.937  29.242  -9.510
ATOM   3829  C   LEU   248      -1.446  25.519 -10.632
ATOM   3830  O   LEU   248      -1.854  26.230 -11.545
ATOM   3831  N   LYS   249      -0.705  24.416 -10.837
ATOM   3833  CA  LYS   249      -0.351  23.859 -12.142
ATOM   3835  CB  LYS   249       0.971  23.082 -12.008
ATOM   3838  CG  LYS   249       2.147  24.014 -12.323
ATOM   3841  CD  LYS   249       3.490  23.476 -11.822
ATOM   3844  CE  LYS   249       4.598  24.352 -12.418
ATOM   3847  NZ  LYS   249       5.877  24.204 -11.712
ATOM   3851  C   LYS   249      -1.464  22.961 -12.695
ATOM   3852  O   LYS   249      -1.638  22.912 -13.913
ATOM   3853  N   LEU   250      -2.227  22.300 -11.812
ATOM   3855  CA  LEU   250      -3.420  21.543 -12.166
ATOM   3857  CB  LEU   250      -3.808  20.649 -10.974
ATOM   3860  CG  LEU   250      -5.152  19.906 -11.129
ATOM   3862  CD1 LEU   250      -5.198  18.998 -12.370
ATOM   3866  CD2 LEU   250      -5.441  19.095  -9.858
ATOM   3870  C   LEU   250      -4.556  22.501 -12.542
ATOM   3871  O   LEU   250      -5.309  22.205 -13.468
ATOM   3872  N   ALA   251      -4.656  23.649 -11.852
ATOM   3874  CA  ALA   251      -5.589  24.718 -12.176
ATOM   3876  CB  ALA   251      -5.468  25.818 -11.118
ATOM   3880  C   ALA   251      -5.302  25.293 -13.561
ATOM   3881  O   ALA   251      -6.239  25.572 -14.299
ATOM   3882  N   LYS   252      -4.022  25.439 -13.929
ATOM   3884  CA  LYS   252      -3.611  26.026 -15.199
ATOM   3886  CB  LYS   252      -2.156  26.514 -15.068
ATOM   3889  CG  LYS   252      -1.979  27.939 -15.605
ATOM   3892  CD  LYS   252      -0.609  28.498 -15.195
ATOM   3895  CE  LYS   252      -0.378  29.877 -15.825
ATOM   3898  NZ  LYS   252      -0.970  30.969 -15.033
ATOM   3902  C   LYS   252      -3.794  25.048 -16.372
ATOM   3903  O   LYS   252      -4.088  25.496 -17.481
ATOM   3904  N   ALA   253      -3.680  23.733 -16.115
ATOM   3906  CA  ALA   253      -3.964  22.672 -17.073
ATOM   3908  CB  ALA   253      -3.346  21.361 -16.562
ATOM   3912  C   ALA   253      -5.474  22.514 -17.316
ATOM   3913  O   ALA   253      -5.864  22.207 -18.442
ATOM   3914  N   MET   254      -6.319  22.750 -16.296
ATOM   3916  CA  MET   254      -7.778  22.731 -16.405
ATOM   3918  CB  MET   254      -8.412  22.586 -15.001
ATOM   3921  CG  MET   254      -8.473  21.180 -14.372
ATOM   3924  SD  MET   254      -8.406  19.760 -15.504
ATOM   3925  CE  MET   254     -10.018  19.838 -16.323
ATOM   3929  C   MET   254      -8.329  24.001 -17.076
ATOM   3930  O   MET   254      -9.429  23.948 -17.627
ATOM   3931  N   GLY   255      -7.595  25.126 -17.034
ATOM   3933  CA  GLY   255      -8.077  26.425 -17.498
ATOM   3936  C   GLY   255      -8.928  27.157 -16.450
ATOM   3937  O   GLY   255      -9.834  27.904 -16.819
ATOM   3938  N   CYX   256      -8.648  26.931 -15.157
ATOM   3940  CA  CYX   256      -9.273  27.610 -14.030
ATOM   3942  CB  CYX   256      -9.038  26.807 -12.745
ATOM   3945  SG  CYX   256      -9.596  25.086 -12.783
ATOM   3946  C   CYX   256      -8.697  29.025 -13.860
ATOM   3947  O   CYX   256      -7.500  29.214 -14.092
ATOM   3948  N   PRO   257      -9.501  30.009 -13.405
ATOM   3949  CD  PRO   257     -10.934  29.898 -13.176
ATOM   3952  CG  PRO   257     -11.445  31.291 -12.815
ATOM   3955  CB  PRO   257     -10.248  32.237 -12.939
ATOM   3958  CA  PRO   257      -9.014  31.342 -13.088
ATOM   3960  C   PRO   257      -8.145  31.298 -11.824
ATOM   3961  O   PRO   257      -8.573  30.783 -10.789
ATOM   3962  N   ASP   258      -6.925  31.840 -11.943
ATOM   3964  CA  ASP   258      -5.877  31.784 -10.923
ATOM   3966  CB  ASP   258      -4.690  30.960 -11.460
ATOM   3969  CG  ASP   258      -3.937  31.647 -12.604
ATOM   3970  OD1 ASP   258      -3.082  32.504 -12.293
ATOM   3971  OD2 ASP   258      -4.216  31.290 -13.770
ATOM   3972  C   ASP   258      -5.442  33.179 -10.432
ATOM   3973  O   ASP   258      -4.574  33.267  -9.560
ATOM   3974  N   ASP   259      -6.012  34.257 -10.993
ATOM   3976  CA  ASP   259      -5.599  35.633 -10.750
ATOM   3978  CB  ASP   259      -5.898  36.454 -12.013
ATOM   3981  CG  ASP   259      -5.574  37.939 -11.849
ATOM   3982  OD1 ASP   259      -4.401  38.242 -11.537
ATOM   3983  OD2 ASP   259      -6.505  38.751 -12.046
ATOM   3984  C   ASP   259      -6.282  36.229  -9.511
ATOM   3985  O   ASP   259      -5.602  36.811  -8.667
ATOM   3986  N   ARG   260      -7.613  36.068  -9.405
ATOM   3988  CA  ARG   260      -8.434  36.571  -8.304
ATOM   3990  CB  ARG   260      -9.752  37.177  -8.826
ATOM   3993  CG  ARG   260      -9.603  38.387  -9.771
ATOM   3996  CD  ARG   260      -9.092  39.643  -9.035
ATOM   3999  NE  ARG   260      -7.864  40.167  -9.649
ATOM   4001  CZ  ARG   260      -7.463  41.453  -9.655
ATOM   4002  NH1 ARG   260      -8.133  42.399  -8.983
ATOM   4005  NH2 ARG   260      -6.369  41.783 -10.353
ATOM   4008  C   ARG   260      -8.787  35.419  -7.372
ATOM   4009  O   ARG   260      -9.230  34.374  -7.856
ATOM   4010  N   ASN   261      -8.666  35.665  -6.056
ATOM   4012  CA  ASN   261      -9.158  34.795  -4.987
ATOM   4014  CB  ASN   261     -10.659  35.084  -4.780
ATOM   4017  CG  ASN   261     -11.231  34.583  -3.445
ATOM   4018  OD1 ASN   261     -10.790  33.577  -2.897
ATOM   4019  ND2 ASN   261     -12.229  35.302  -2.929
ATOM   4022  C   ASN   261      -8.799  33.335  -5.296
ATOM   4023  O   ASN   261      -9.683  32.490  -5.452
ATOM   4024  N   THR   262      -7.491  33.113  -5.520
ATOM   4026  CA  THR   262      -6.946  32.013  -6.314
ATOM   4028  CB  THR   262      -5.405  32.015  -6.225
ATOM   4030  CG2 THR   262      -4.765  30.992  -7.179
ATOM   4034  OG1 THR   262      -4.878  33.304  -6.491
ATOM   4036  C   THR   262      -7.484  30.668  -5.835
ATOM   4037  O   THR   262      -7.888  29.851  -6.654
ATOM   4038  N   ILE   263      -7.514  30.485  -4.510
ATOM   4040  CA  ILE   263      -7.832  29.245  -3.829
ATOM   4042  CB  ILE   263      -7.619  29.446  -2.306
ATOM   4044  CG2 ILE   263      -7.717  28.084  -1.597
ATOM   4048  CG1 ILE   263      -6.343  30.234  -1.900
ATOM   4051  CD1 ILE   263      -5.039  29.666  -2.494
ATOM   4055  C   ILE   263      -9.271  28.807  -4.127
ATOM   4056  O   ILE   263      -9.489  27.665  -4.531
ATOM   4057  N   HIP   264     -10.238  29.721  -3.942
ATOM   4059  CA  HIP   264     -11.661  29.439  -3.997
ATOM   4061  CB  HIP   264     -12.429  30.602  -3.359
ATOM   4064  CG  HIP   264     -13.903  30.311  -3.218
ATOM   4065  ND1 HIP   264     -14.534  29.715  -2.141
ATOM   4067  CE1 HIP   264     -15.835  29.610  -2.413
ATOM   4069  NE2 HIP   264     -16.075  30.128  -3.639
ATOM   4071  CD2 HIP   264     -14.879  30.579  -4.159
ATOM   4073  C   HIP   264     -12.133  29.195  -5.430
ATOM   4074  O   HIP   264     -12.985  28.335  -5.636
ATOM   4075  N   LYS   265     -11.573  29.912  -6.413
ATOM   4077  CA  LYS   265     -11.932  29.746  -7.818
ATOM   4079  CB  LYS   265     -11.586  31.019  -8.601
ATOM   4082  CG  LYS   265     -12.536  32.172  -8.241
ATOM   4085  CD  LYS   265     -12.557  33.243  -9.335
ATOM   4088  CE  LYS   265     -13.618  34.281  -8.979
ATOM   4091  NZ  LYS   265     -13.611  35.408  -9.925
ATOM   4095  C   LYS   265     -11.256  28.529  -8.456
ATOM   4096  O   LYS   265     -11.796  27.996  -9.424
ATOM   4097  N   THR   266     -10.114  28.086  -7.913
ATOM   4099  CA  THR   266      -9.403  26.904  -8.379
ATOM   4101  CB  THR   266      -7.949  26.960  -7.871
ATOM   4103  CG2 THR   266      -7.245  25.603  -7.892
ATOM   4107  OG1 THR   266      -7.211  27.868  -8.671
ATOM   4109  C   THR   266     -10.147  25.637  -7.951
ATOM   4110  O   THR   266     -10.308  24.748  -8.784
ATOM   4111  N   VAL   267     -10.621  25.557  -6.695
ATOM   4113  CA  VAL   267     -11.341  24.383  -6.200
ATOM   4115  CB  VAL   267     -11.223  24.216  -4.664
ATOM   4117  CG1 VAL   267      -9.787  23.802  -4.288
ATOM   4121  CG2 VAL   267     -11.716  25.434  -3.859
ATOM   4125  C   VAL   267     -12.795  24.355  -6.693
ATOM   4126  O   VAL   267     -13.309  23.261  -6.885
ATOM   4127  N   GLU   268     -13.430  25.510  -6.958
ATOM   4129  CA  GLU   268     -14.757  25.587  -7.574
ATOM   4131  CB  GLU   268     -15.284  27.032  -7.518
ATOM   4134  CG  GLU   268     -15.941  27.388  -6.176
ATOM   4137  CD  GLU   268     -17.314  26.737  -6.029
ATOM   4138  OE1 GLU   268     -17.415  25.778  -5.235
ATOM   4139  OE2 GLU   268     -18.245  27.214  -6.713
ATOM   4140  C   GLU   268     -14.732  25.118  -9.032
ATOM   4141  O   GLU   268     -15.687  24.485  -9.479
ATOM   4142  N   CYX   269     -13.641  25.407  -9.753
ATOM   4144  CA  CYX   269     -13.418  24.979 -11.128
ATOM   4146  CB  CYX   269     -12.269  25.816 -11.694
ATOM   4149  SG  CYX   269     -11.565  25.246 -13.258
ATOM   4150  C   CYX   269     -13.096  23.481 -11.200
ATOM   4151  O   CYX   269     -13.549  22.811 -12.128
ATOM   4152  N   LEU   270     -12.352  22.957 -10.212
ATOM   4154  CA  LEU   270     -11.987  21.549 -10.111
ATOM   4156  CB  LEU   270     -10.767  21.394  -9.183
ATOM   4159  CG  LEU   270      -9.414  21.742  -9.829
ATOM   4161  CD1 LEU   270      -8.349  21.907  -8.731
ATOM   4165  CD2 LEU   270      -8.981  20.660 -10.824
ATOM   4169  C   LEU   270     -13.149  20.679  -9.613
ATOM   4170  O   LEU   270     -13.097  19.469  -9.814
ATOM   4171  N   ARG   271     -14.181  21.273  -8.993
ATOM   4173  CA  ARG   271     -15.435  20.615  -8.626
ATOM   4175  CB  ARG   271     -16.099  21.416  -7.494
ATOM   4178  CG  ARG   271     -15.449  21.149  -6.131
ATOM   4181  CD  ARG   271     -15.776  22.267  -5.137
ATOM   4184  NE  ARG   271     -14.955  22.132  -3.929
ATOM   4186  CZ  ARG   271     -14.757  23.077  -2.997
ATOM   4187  NH1 ARG   271     -15.381  24.263  -3.043
ATOM   4190  NH2 ARG   271     -13.902  22.820  -2.001
ATOM   4193  C   ARG   271     -16.380  20.538  -9.831
ATOM   4194  O   ARG   271     -17.134  19.572  -9.949
ATOM   4195  N   LYS   272     -16.326  21.548 -10.714
ATOM   4197  CA  LYS   272     -17.194  21.687 -11.879
ATOM   4199  CB  LYS   272     -17.214  23.158 -12.328
ATOM   4202  CG  LYS   272     -18.531  23.812 -11.923
ATOM   4205  CD  LYS   272     -18.599  25.263 -12.396
ATOM   4208  CE  LYS   272     -19.867  25.875 -11.800
ATOM   4211  NZ  LYS   272     -20.198  27.161 -12.432
ATOM   4215  C   LYS   272     -16.763  20.819 -13.055
ATOM   4216  O   LYS   272     -17.629  20.389 -13.820
ATOM   4217  N   ALA   273     -15.451  20.582 -13.209
ATOM   4219  CA  ALA   273     -14.897  19.891 -14.358
ATOM   4221  CB  ALA   273     -13.368  19.966 -14.309
ATOM   4225  C   ALA   273     -15.397  18.445 -14.425
ATOM   4226  O   ALA   273     -15.891  17.899 -13.440
ATOM   4227  N   ASN   274     -15.266  17.819 -15.597
ATOM   4229  CA  ASN   274     -15.528  16.394 -15.747
ATOM   4231  CB  ASN   274     -15.808  16.092 -17.223
ATOM   4234  CG  ASN   274     -16.090  14.610 -17.459
ATOM   4235  OD1 ASN   274     -15.175  13.850 -17.754
ATOM   4236  ND2 ASN   274     -17.349  14.191 -17.315
ATOM   4239  C   ASN   274     -14.332  15.620 -15.176
ATOM   4240  O   ASN   274     -13.188  15.970 -15.455
ATOM   4241  N   SER   275     -14.605  14.587 -14.363
ATOM   4243  CA  SER   275     -13.583  13.842 -13.624
ATOM   4245  CB  SER   275     -14.256  12.901 -12.618
ATOM   4248  OG  SER   275     -14.949  13.633 -11.637
ATOM   4250  C   SER   275     -12.670  13.018 -14.535
ATOM   4251  O   SER   275     -11.511  12.806 -14.179
ATOM   4252  N   SER   276     -13.171  12.574 -15.699
ATOM   4254  CA  SER   276     -12.386  11.837 -16.684
ATOM   4256  CB  SER   276     -13.311  11.107 -17.668
ATOM   4259  OG  SER   276     -14.223  10.263 -16.997
ATOM   4261  C   SER   276     -11.438  12.771 -17.442
ATOM   4262  O   SER   276     -10.329  12.353 -17.766
ATOM   4263  N   VAL   277     -11.852  14.029 -17.682
ATOM   4265  CA  VAL   277     -11.034  15.060 -18.318
ATOM   4267  CB  VAL   277     -11.939  16.173 -18.905
ATOM   4269  CG1 VAL   277     -11.112  17.300 -19.544
ATOM   4273  CG2 VAL   277     -12.903  15.629 -19.974
ATOM   4277  C   VAL   277      -9.994  15.609 -17.326
ATOM   4278  O   VAL   277      -8.909  15.994 -17.756
ATOM   4279  N   MET   278     -10.295  15.607 -16.016
ATOM   4281  CA  MET   278      -9.387  16.049 -14.962
ATOM   4283  CB  MET   278     -10.174  16.246 -13.655
ATOM   4286  CG  MET   278      -9.369  17.058 -12.631
ATOM   4289  SD  MET   278      -9.716  16.667 -10.898
ATOM   4290  CE  MET   278      -8.573  15.285 -10.627
ATOM   4294  C   MET   278      -8.252  15.037 -14.749
ATOM   4295  O   MET   278      -7.109  15.438 -14.537
ATOM   4296  N   VAL   279      -8.574  13.738 -14.848
ATOM   4298  CA  VAL   279      -7.634  12.622 -14.784
ATOM   4300  CB  VAL   279      -8.453  11.317 -14.606
ATOM   4302  CG1 VAL   279      -7.729  10.059 -15.099
ATOM   4306  CG2 VAL   279      -8.840  11.124 -13.130
ATOM   4310  C   VAL   279      -6.729  12.609 -16.025
ATOM   4311  O   VAL   279      -5.564  12.229 -15.911
ATOM   4312  N   GLU   280      -7.242  13.048 -17.185
ATOM   4314  CA  GLU   280      -6.477  13.115 -18.423
ATOM   4316  CB  GLU   280      -7.430  13.223 -19.630
ATOM   4319  CG  GLU   280      -6.955  12.338 -20.791
ATOM   4322  CD  GLU   280      -7.787  12.554 -22.055
ATOM   4323  OE1 GLU   280      -7.801  13.705 -22.544
ATOM   4324  OE2 GLU   280      -8.387  11.562 -22.524
ATOM   4325  C   GLU   280      -5.489  14.291 -18.405
ATOM   4326  O   GLU   280      -4.399  14.171 -18.961
ATOM   4327  N   LYS   281      -5.857  15.401 -17.742
ATOM   4329  CA  LYS   281      -5.026  16.590 -17.568
ATOM   4331  CB  LYS   281      -5.911  17.780 -17.145
ATOM   4334  CG  LYS   281      -6.106  18.830 -18.249
ATOM   4337  CD  LYS   281      -6.814  18.312 -19.508
ATOM   4340  CE  LYS   281      -7.038  19.486 -20.469
ATOM   4343  NZ  LYS   281      -6.661  19.146 -21.852
ATOM   4347  C   LYS   281      -3.920  16.362 -16.532
ATOM   4348  O   LYS   281      -2.834  16.919 -16.688
ATOM   4349  N   GLU   282      -4.181  15.537 -15.506
ATOM   4351  CA  GLU   282      -3.190  15.129 -14.516
ATOM   4353  CB  GLU   282      -3.881  14.315 -13.408
ATOM   4356  CG  GLU   282      -4.547  15.184 -12.334
ATOM   4359  CD  GLU   282      -3.550  15.620 -11.256
ATOM   4360  OE1 GLU   282      -3.660  15.081 -10.134
ATOM   4361  OE2 GLU   282      -2.687  16.471 -11.565
ATOM   4362  C   GLU   282      -2.089  14.284 -15.162
ATOM   4363  O   GLU   282      -0.931  14.401 -14.759
ATOM   4364  N   TRP   283      -2.446  13.455 -16.157
ATOM   4366  CA  TRP   283      -1.536  12.520 -16.803
ATOM   4368  CB  TRP   283      -2.322  11.268 -17.208
ATOM   4371  CG  TRP   283      -1.606   9.951 -17.303
ATOM   4372  CD1 TRP   283      -2.116   8.891 -17.966
ATOM   4374  NE1 TRP   283      -1.381   7.763 -17.694
ATOM   4376  CE2 TRP   283      -0.394   8.022 -16.768
ATOM   4377  CZ2 TRP   283       0.481   7.195 -16.046
ATOM   4379  CH2 TRP   283       1.463   7.773 -15.229
ATOM   4381  CZ3 TRP   283       1.540   9.170 -15.121
ATOM   4383  CE3 TRP   283       0.602   9.987 -15.779
ATOM   4385  CD2 TRP   283      -0.415   9.441 -16.603
ATOM   4386  C   TRP   283      -0.806  13.130 -18.005
ATOM   4387  O   TRP   283       0.215  12.590 -18.430
ATOM   4388  N   ASP   284      -1.320  14.249 -18.537
ATOM   4390  CA  ASP   284      -0.724  15.001 -19.632
ATOM   4392  CB  ASP   284      -1.818  15.899 -20.235
ATOM   4395  CG  ASP   284      -1.288  16.825 -21.329
ATOM   4396  OD1 ASP   284      -1.048  16.313 -22.444
ATOM   4397  OD2 ASP   284      -1.128  18.029 -21.031
ATOM   4398  C   ASP   284       0.470  15.839 -19.157
ATOM   4399  O   ASP   284       1.400  16.059 -19.932
ATOM   4400  N   HIP   285       0.434  16.312 -17.903
ATOM   4402  CA  HIP   285       1.304  17.384 -17.428
ATOM   4404  CB  HIP   285       0.481  18.410 -16.626
ATOM   4407  CG  HIP   285       0.538  19.765 -17.274
ATOM   4408  ND1 HIP   285      -0.215  20.187 -18.355
ATOM   4410  CE1 HIP   285       0.190  21.413 -18.696
ATOM   4412  NE2 HIP   285       1.176  21.802 -17.860
ATOM   4414  CD2 HIP   285       1.406  20.782 -16.956
ATOM   4416  C   HIP   285       2.576  16.921 -16.717
ATOM   4417  O   HIP   285       3.244  17.745 -16.086
ATOM   4418  N   VAL   286       2.938  15.636 -16.829
ATOM   4420  CA  VAL   286       4.114  15.101 -16.160
ATOM   4422  CB  VAL   286       3.944  13.624 -15.745
ATOM   4424  CG1 VAL   286       4.512  13.388 -14.339
ATOM   4428  CG2 VAL   286       2.521  13.068 -15.791
ATOM   4432  C   VAL   286       5.330  15.268 -17.062
ATOM   4433  O   VAL   286       5.275  14.926 -18.247
ATOM   4434  N   ALA   287       6.422  15.767 -16.472
ATOM   4436  CA  ALA   287       7.635  16.134 -17.188
ATOM   4438  CB  ALA   287       7.859  17.648 -17.083
ATOM   4442  C   ALA   287       8.851  15.367 -16.657
ATOM   4443  O   ALA   287       9.621  14.838 -17.461
ATOM   4444  N   ILE   288       9.001  15.285 -15.324
ATOM   4446  CA  ILE   288      10.112  14.599 -14.662
ATOM   4448  CB  ILE   288      10.749  15.435 -13.529
ATOM   4450  CG2 ILE   288      11.635  16.525 -14.152
ATOM   4454  CG1 ILE   288       9.729  16.013 -12.531
ATOM   4457  CD1 ILE   288      10.382  16.597 -11.273
ATOM   4461  C   ILE   288       9.704  13.194 -14.210
ATOM   4462  O   ILE   288       8.527  12.902 -13.987
ATOM   4463  N   CYS   289      10.734  12.347 -14.081
ATOM   4465  CA  CYS   289      10.680  10.951 -13.689
ATOM   4467  CB  CYS   289      11.935  10.245 -14.224
ATOM   4470  SG  CYS   289      12.065  10.367 -16.027
ATOM   4472  C   CYS   289      10.559  10.861 -12.164
ATOM   4473  O   CYS   289      11.531  10.574 -11.465
ATOM   4474  N   PHE   290       9.352  11.147 -11.657
ATOM   4476  CA  PHE   290       8.996  11.068 -10.248
ATOM   4478  CB  PHE   290       9.428  12.360  -9.524
ATOM   4481  CG  PHE   290       9.275  12.239  -8.023
ATOM   4482  CD1 PHE   290      10.036  11.271  -7.350
ATOM   4484  CE1 PHE   290       9.790  10.990  -6.003
ATOM   4486  CZ  PHE   290       8.775  11.678  -5.318
ATOM   4488  CE2 PHE   290       8.030  12.673  -5.975
ATOM   4490  CD2 PHE   290       8.286  12.961  -7.328
ATOM   4492  C   PHE   290       7.486  10.815 -10.096
ATOM   4493  O   PHE   290       6.711  11.113 -11.008
ATOM   4494  N   PHE   291       7.081  10.285  -8.928
ATOM   4496  CA  PHE   291       5.687  10.053  -8.560
ATOM   4498  CB  PHE   291       5.599   9.432  -7.156
ATOM   4501  CG  PHE   291       5.867   7.938  -7.086
ATOM   4502  CD1 PHE   291       4.781   7.040  -7.040
ATOM   4504  CE1 PHE   291       5.014   5.655  -6.962
ATOM   4506  CZ  PHE   291       6.333   5.170  -6.913
ATOM   4508  CE2 PHE   291       7.420   6.064  -6.976
ATOM   4510  CD2 PHE   291       7.186   7.449  -7.053
ATOM   4512  C   PHE   291       4.898  11.374  -8.606
ATOM   4513  O   PHE   291       5.276  12.314  -7.900
ATOM   4514  N   PRO   292       3.805  11.468  -9.393
ATOM   4515  CD  PRO   292       3.348  10.464 -10.342
ATOM   4518  CG  PRO   292       2.442  11.173 -11.342
ATOM   4521  CB  PRO   292       1.982  12.435 -10.621
ATOM   4524  CA  PRO   292       3.029  12.694  -9.533
ATOM   4526  C   PRO   292       2.343  13.140  -8.238
ATOM   4527  O   PRO   292       2.199  14.344  -8.032
ATOM   4528  N   PHE   293       1.935  12.192  -7.372
ATOM   4530  CA  PHE   293       1.360  12.529  -6.076
ATOM   4532  CB  PHE   293      -0.149  12.826  -6.189
ATOM   4535  CG  PHE   293      -0.434  14.191  -5.601
ATOM   4536  CD1 PHE   293      -0.386  14.363  -4.206
ATOM   4538  CE1 PHE   293      -0.392  15.652  -3.652
ATOM   4540  CZ  PHE   293      -0.445  16.772  -4.496
ATOM   4542  CE2 PHE   293      -0.545  16.602  -5.890
ATOM   4544  CD2 PHE   293      -0.538  15.312  -6.444
ATOM   4546  C   PHE   293       1.655  11.494  -4.992
ATOM   4547  O   PHE   293       1.505  10.289  -5.202
ATOM   4548  N   VAL   294       2.027  12.023  -3.817
ATOM   4550  CA  VAL   294       2.296  11.295  -2.576
ATOM   4552  CB  VAL   294       3.802  10.912  -2.466
ATOM   4554  CG1 VAL   294       4.186   9.714  -3.349
ATOM   4558  CG2 VAL   294       4.754  12.066  -2.802
ATOM   4562  C   VAL   294       1.781  12.100  -1.348
ATOM   4563  O   VAL   294       1.622  13.316  -1.461
ATOM   4564  N   PRO   295       1.520  11.452  -0.177
ATOM   4565  CD  PRO   295       1.559  10.019   0.013
ATOM   4568  CG  PRO   295       1.243   9.680   1.465
ATOM   4571  CB  PRO   295       1.151  11.023   2.171
ATOM   4574  CA  PRO   295       1.049  12.071   1.057
ATOM   4576  C   PRO   295       1.876  13.284   1.452
ATOM   4577  O   PRO   295       3.092  13.289   1.290
ATOM   4578  N   VAL   296       1.191  14.287   1.997
ATOM   4580  CA  VAL   296       1.770  15.575   2.339
ATOM   4582  CB  VAL   296       0.795  16.701   1.925
ATOM   4584  CG1 VAL   296       1.401  18.104   2.136
ATOM   4588  CG2 VAL   296       0.358  16.537   0.458
ATOM   4592  C   VAL   296       2.132  15.576   3.825
ATOM   4593  O   VAL   296       1.462  14.930   4.629
ATOM   4594  N   VAL   297       3.177  16.326   4.201
ATOM   4596  CA  VAL   297       3.495  16.644   5.592
ATOM   4598  CB  VAL   297       5.014  16.906   5.792
ATOM   4600  CG1 VAL   297       5.793  15.586   5.690
ATOM   4604  CG2 VAL   297       5.624  17.969   4.853
ATOM   4608  C   VAL   297       2.578  17.793   6.051
ATOM   4609  O   VAL   297       3.052  18.888   6.329
ATOM   4610  N   ASP   298       1.255  17.554   6.078
ATOM   4612  CA  ASP   298       0.226  18.596   6.155
ATOM   4614  CB  ASP   298      -1.107  18.047   5.607
ATOM   4617  CG  ASP   298      -1.884  17.194   6.609
ATOM   4618  OD1 ASP   298      -1.340  16.142   6.995
ATOM   4619  OD2 ASP   298      -3.009  17.607   6.969
ATOM   4620  C   ASP   298       0.054  19.191   7.562
ATOM   4621  O   ASP   298      -0.396  20.330   7.678
ATOM   4622  N   GLY   299       0.425  18.434   8.609
ATOM   4624  CA  GLY   299       0.406  18.853  10.006
ATOM   4627  C   GLY   299      -0.805  18.335  10.791
ATOM   4628  O   GLY   299      -0.638  17.985  11.960
ATOM   4629  N   ALA   300      -1.996  18.256  10.169
ATOM   4631  CA  ALA   300      -3.224  17.831  10.843
ATOM   4633  CB  ALA   300      -4.443  18.518  10.225
ATOM   4637  C   ALA   300      -3.376  16.312  10.835
ATOM   4638  O   ALA   300      -3.663  15.743  11.890
ATOM   4639  N   PHE   301      -3.141  15.654   9.686
ATOM   4641  CA  PHE   301      -2.965  14.211   9.663
ATOM   4643  CB  PHE   301      -3.391  13.557   8.340
ATOM   4646  CG  PHE   301      -3.320  12.044   8.466
ATOM   4647  CD1 PHE   301      -4.399  11.336   9.033
ATOM   4649  CE1 PHE   301      -4.258   9.975   9.358
ATOM   4651  CZ  PHE   301      -3.036   9.320   9.124
ATOM   4653  CE2 PHE   301      -1.971  10.012   8.524
ATOM   4655  CD2 PHE   301      -2.114  11.368   8.187
ATOM   4657  C   PHE   301      -1.514  13.891  10.029
ATOM   4658  O   PHE   301      -1.290  13.291  11.073
ATOM   4659  N   LEU   302      -0.552  14.310   9.191
ATOM   4661  CA  LEU   302       0.857  13.941   9.281
ATOM   4663  CB  LEU   302       1.424  13.772   7.851
ATOM   4666  CG  LEU   302       2.513  12.685   7.729
ATOM   4668  CD1 LEU   302       2.829  12.423   6.248
ATOM   4672  CD2 LEU   302       3.820  12.985   8.484
ATOM   4676  C   LEU   302       1.579  14.987  10.140
ATOM   4677  O   LEU   302       2.022  16.019   9.633
ATOM   4678  N   ASP   303       1.673  14.712  11.449
ATOM   4680  CA  ASP   303       2.107  15.677  12.455
ATOM   4682  CB  ASP   303       1.610  15.204  13.828
ATOM   4685  CG  ASP   303       1.986  16.187  14.937
ATOM   4686  OD1 ASP   303       1.305  17.232  15.027
ATOM   4687  OD2 ASP   303       2.951  15.881  15.671
ATOM   4688  C   ASP   303       3.626  15.894  12.458
ATOM   4689  O   ASP   303       4.064  17.041  12.549
ATOM   4690  N   ASP   304       4.413  14.812  12.355
ATOM   4692  CA  ASP   304       5.873  14.844  12.402
ATOM   4694  CB  ASP   304       6.357  14.438  13.806
ATOM   4697  CG  ASP   304       7.867  14.631  13.994
ATOM   4698  OD1 ASP   304       8.324  15.780  13.810
ATOM   4699  OD2 ASP   304       8.543  13.634  14.329
ATOM   4700  C   ASP   304       6.446  13.937  11.310
ATOM   4701  O   ASP   304       5.864  12.897  10.996
ATOM   4702  N   HIP   305       7.601  14.339  10.754
ATOM   4704  CA  HIP   305       8.271  13.656   9.651
ATOM   4706  CB  HIP   305       9.588  14.372   9.315
ATOM   4709  CG  HIP   305       9.402  15.582   8.430
ATOM   4710  ND1 HIP   305       8.820  16.786   8.789
ATOM   4712  CE1 HIP   305       8.843  17.593   7.712
ATOM   4714  NE2 HIP   305       9.422  16.940   6.688
ATOM   4716  CD2 HIP   305       9.778  15.679   7.119
ATOM   4718  C   HIP   305       8.530  12.179  10.003
ATOM   4719  O   HIP   305       9.026  11.923  11.101
ATOM   4720  N   PRO   306       8.207  11.213   9.112
ATOM   4721  CD  PRO   306       7.496  11.431   7.857
ATOM   4724  CG  PRO   306       6.950  10.080   7.399
ATOM   4727  CB  PRO   306       7.766   9.055   8.177
ATOM   4730  CA  PRO   306       8.236   9.789   9.436
ATOM   4732  C   PRO   306       9.599   9.244   9.888
ATOM   4733  O   PRO   306       9.638   8.422  10.803
ATOM   4734  N   GLN   307      10.705   9.695   9.275
ATOM   4736  CA  GLN   307      12.048   9.223   9.615
ATOM   4738  CB  GLN   307      13.073   9.647   8.543
ATOM   4741  CG  GLN   307      13.694   8.429   7.844
ATOM   4744  CD  GLN   307      15.059   8.731   7.213
ATOM   4745  OE1 GLN   307      15.933   9.307   7.854
ATOM   4746  NE2 GLN   307      15.260   8.313   5.962
ATOM   4749  C   GLN   307      12.498   9.753  10.978
ATOM   4750  O   GLN   307      13.169   9.040  11.724
ATOM   4751  N   LYS   308      12.129  11.004  11.288
ATOM   4753  CA  LYS   308      12.478  11.671  12.531
ATOM   4755  CB  LYS   308      12.235  13.179  12.362
ATOM   4758  CG  LYS   308      12.846  13.978  13.523
ATOM   4761  CD  LYS   308      12.313  15.413  13.540
ATOM   4764  CE  LYS   308      12.644  16.052  14.891
ATOM   4767  NZ  LYS   308      11.575  16.943  15.343
ATOM   4771  C   LYS   308      11.667  11.091  13.698
ATOM   4772  O   LYS   308      12.218  10.942  14.785
ATOM   4773  N   SER   309      10.399  10.717  13.459
ATOM   4775  CA  SER   309       9.542  10.033  14.416
ATOM   4777  CB  SER   309       8.141   9.874  13.816
ATOM   4780  OG  SER   309       7.323  10.981  14.110
ATOM   4782  C   SER   309      10.096   8.654  14.768
ATOM   4783  O   SER   309       9.982   8.252  15.919
ATOM   4784  N   LEU   310      10.708   7.938  13.815
ATOM   4786  CA  LEU   310      11.274   6.612  14.061
ATOM   4788  CB  LEU   310      11.483   5.937  12.696
ATOM   4791  CG  LEU   310      11.945   4.465  12.676
ATOM   4793  CD1 LEU   310      11.307   3.572  13.729
ATOM   4797  CD2 LEU   310      11.615   3.869  11.307
ATOM   4801  C   LEU   310      12.556   6.710  14.909
ATOM   4802  O   LEU   310      12.814   5.833  15.733
ATOM   4803  N   SER   311      13.309   7.811  14.765
ATOM   4805  CA  SER   311      14.499   8.098  15.560
ATOM   4807  CB  SER   311      15.357   9.130  14.822
ATOM   4810  OG  SER   311      15.844   8.600  13.606
ATOM   4812  C   SER   311      14.161   8.600  16.974
ATOM   4813  O   SER   311      14.921   8.316  17.899
ATOM   4814  N   THR   312      13.030   9.309  17.147
ATOM   4816  CA  THR   312      12.541   9.825  18.432
ATOM   4818  CB  THR   312      12.009  11.267  18.304
ATOM   4820  CG2 THR   312      13.094  12.264  17.882
ATOM   4824  OG1 THR   312      10.917  11.335  17.413
ATOM   4826  C   THR   312      11.517   8.888  19.096
ATOM   4827  O   THR   312      10.911   9.261  20.102
ATOM   4828  N   ASN   313      11.351   7.668  18.559
ATOM   4830  CA  ASN   313      10.533   6.599  19.121
ATOM   4832  CB  ASN   313      11.209   6.092  20.406
ATOM   4835  CG  ASN   313      11.014   4.596  20.590
ATOM   4836  OD1 ASN   313      10.210   4.177  21.409
ATOM   4837  ND2 ASN   313      11.745   3.783  19.829
ATOM   4840  C   ASN   313       9.030   6.939  19.248
ATOM   4841  O   ASN   313       8.338   6.420  20.124
ATOM   4842  N   ASN   314       8.550   7.832  18.370
ATOM   4844  CA  ASN   314       7.239   8.468  18.368
ATOM   4846  CB  ASN   314       7.446   9.922  17.896
ATOM   4849  CG  ASN   314       6.241  10.841  18.114
ATOM   4850  OD1 ASN   314       5.461  10.654  19.045
ATOM   4851  ND2 ASN   314       6.111  11.866  17.267
ATOM   4854  C   ASN   314       6.250   7.663  17.502
ATOM   4855  O   ASN   314       5.862   8.090  16.413
ATOM   4856  N   PHE   315       5.875   6.472  17.994
ATOM   4858  CA  PHE   315       4.964   5.529  17.345
ATOM   4860  CB  PHE   315       5.729   4.716  16.282
ATOM   4863  CG  PHE   315       7.029   4.080  16.750
ATOM   4864  CD1 PHE   315       7.011   2.944  17.582
ATOM   4866  CE1 PHE   315       8.212   2.352  18.004
ATOM   4868  CZ  PHE   315       9.442   2.892  17.596
ATOM   4870  CE2 PHE   315       9.467   4.041  16.787
ATOM   4872  CD2 PHE   315       8.265   4.632  16.360
ATOM   4874  C   PHE   315       4.306   4.606  18.383
ATOM   4875  O   PHE   315       4.720   4.556  19.543
ATOM   4876  N   LYS   316       3.290   3.847  17.941
ATOM   4878  CA  LYS   316       2.603   2.838  18.736
ATOM   4880  CB  LYS   316       1.286   2.437  18.053
ATOM   4883  CG  LYS   316       0.474   1.463  18.922
ATOM   4886  CD  LYS   316      -0.769   0.954  18.186
ATOM   4889  CE  LYS   316      -1.562  -0.002  19.087
ATOM   4892  NZ  LYS   316      -2.673   0.671  19.781
ATOM   4896  C   LYS   316       3.514   1.622  18.914
ATOM   4897  O   LYS   316       3.979   1.043  17.931
ATOM   4898  N   LYS   317       3.714   1.224  20.177
ATOM   4900  CA  LYS   317       4.519   0.076  20.574
ATOM   4902  CB  LYS   317       5.223   0.394  21.899
ATOM   4905  CG  LYS   317       6.399   1.352  21.686
ATOM   4908  CD  LYS   317       6.842   1.960  23.014
ATOM   4911  CE  LYS   317       8.120   2.741  22.757
ATOM   4914  NZ  LYS   317       8.471   3.604  23.896
ATOM   4918  C   LYS   317       3.614  -1.145  20.690
ATOM   4919  O   LYS   317       2.940  -1.347  21.702
ATOM   4920  N   THR   318       3.616  -1.943  19.620
ATOM   4922  CA  THR   318       2.807  -3.137  19.472
ATOM   4924  CB  THR   318       1.436  -2.751  18.891
ATOM   4926  CG2 THR   318       1.487  -2.319  17.417
ATOM   4930  OG1 THR   318       0.557  -3.844  19.051
ATOM   4932  C   THR   318       3.544  -4.159  18.608
ATOM   4933  O   THR   318       4.469  -3.829  17.868
ATOM   4934  N   ASN   319       3.096  -5.412  18.681
ATOM   4936  CA  ASN   319       3.613  -6.482  17.856
ATOM   4938  CB  ASN   319       3.030  -7.797  18.373
ATOM   4941  CG  ASN   319       3.432  -8.979  17.499
ATOM   4942  OD1 ASN   319       4.598  -9.138  17.145
ATOM   4943  ND2 ASN   319       2.447  -9.796  17.132
ATOM   4946  C   ASN   319       3.258  -6.226  16.384
ATOM   4947  O   ASN   319       2.090  -6.015  16.049
ATOM   4948  N   ILE   320       4.287  -6.252  15.525
ATOM   4950  CA  ILE   320       4.194  -6.032  14.085
ATOM   4952  CB  ILE   320       4.818  -4.676  13.650
ATOM   4954  CG2 ILE   320       3.990  -3.500  14.205
ATOM   4958  CG1 ILE   320       6.317  -4.567  14.001
ATOM   4961  CD1 ILE   320       7.059  -3.459  13.241
ATOM   4965  C   ILE   320       4.807  -7.212  13.318
ATOM   4966  O   ILE   320       5.611  -7.981  13.847
ATOM   4967  N   LEU   321       4.433  -7.292  12.036
ATOM   4969  CA  LEU   321       5.056  -8.122  11.018
ATOM   4971  CB  LEU   321       4.040  -9.165  10.519
ATOM   4974  CG  LEU   321       4.636 -10.348   9.725
ATOM   4976  CD1 LEU   321       3.860 -11.636  10.048
ATOM   4980  CD2 LEU   321       4.604 -10.107   8.207
ATOM   4984  C   LEU   321       5.582  -7.177   9.933
ATOM   4985  O   LEU   321       4.994  -6.129   9.660
ATOM   4986  N   MET   322       6.719  -7.545   9.339
ATOM   4988  CA  MET   322       7.428  -6.736   8.362
ATOM   4990  CB  MET   322       8.486  -5.850   9.058
ATOM   4993  CG  MET   322       8.281  -4.407   8.590
ATOM   4996  SD  MET   322       9.480  -3.173   9.145
ATOM   4997  CE  MET   322       8.701  -1.756   8.338
ATOM   5001  C   MET   322       8.049  -7.624   7.292
ATOM   5002  O   MET   322       8.195  -8.833   7.480
ATOM   5003  N   GLY   323       8.420  -7.008   6.165
ATOM   5005  CA  GLY   323       9.051  -7.729   5.083
ATOM   5008  C   GLY   323       9.503  -6.851   3.931
ATOM   5009  O   GLY   323       9.103  -5.698   3.790
ATOM   5010  N   SER   324      10.337  -7.479   3.101
ATOM   5012  CA  SER   324      10.901  -6.975   1.862
ATOM   5014  CB  SER   324      12.326  -6.460   2.124
ATOM   5017  OG  SER   324      12.322  -5.059   2.298
ATOM   5019  C   SER   324      10.888  -8.147   0.882
ATOM   5020  O   SER   324      11.212  -9.269   1.260
ATOM   5021  N   ASN   325      10.493  -7.893  -0.372
ATOM   5023  CA  ASN   325      10.295  -8.921  -1.385
ATOM   5025  CB  ASN   325       9.355  -8.365  -2.476
ATOM   5028  CG  ASN   325       9.052  -9.359  -3.601
ATOM   5029  OD1 ASN   325       9.658  -9.298  -4.669
ATOM   5030  ND2 ASN   325       8.101 -10.264  -3.376
ATOM   5033  C   ASN   325      11.661  -9.418  -1.889
ATOM   5034  O   ASN   325      12.312 -10.224  -1.233
ATOM   5035  N   SER   326      12.074  -8.914  -3.050
ATOM   5037  CA  SER   326      13.343  -9.129  -3.731
ATOM   5039  CB  SER   326      13.339 -10.486  -4.453
ATOM   5042  OG  SER   326      13.829 -11.511  -3.621
ATOM   5044  C   SER   326      13.511  -8.008  -4.761
ATOM   5045  O   SER   326      14.629  -7.549  -4.978
ATOM   5046  N   GLU   327      12.394  -7.556  -5.359
ATOM   5048  CA  GLU   327      12.321  -6.470  -6.318
ATOM   5050  CB  GLU   327      11.996  -7.008  -7.722
ATOM   5053  CG  GLU   327      13.190  -7.656  -8.439
ATOM   5056  CD  GLU   327      13.577  -9.051  -7.938
ATOM   5057  OE1 GLU   327      12.677  -9.781  -7.472
ATOM   5058  OE2 GLU   327      14.775  -9.382  -8.059
ATOM   5059  C   GLU   327      11.246  -5.500  -5.836
ATOM   5060  O   GLU   327      10.059  -5.685  -6.110
ATOM   5061  N   GLU   328      11.689  -4.456  -5.126
ATOM   5063  CA  GLU   328      10.859  -3.330  -4.714
ATOM   5065  CB  GLU   328      11.091  -3.031  -3.224
ATOM   5068  CG  GLU   328      10.609  -4.154  -2.288
ATOM   5071  CD  GLU   328      11.771  -4.797  -1.541
ATOM   5072  OE1 GLU   328      12.177  -4.203  -0.521
ATOM   5073  OE2 GLU   328      12.239  -5.860  -2.002
ATOM   5074  C   GLU   328      11.110  -2.084  -5.576
ATOM   5075  O   GLU   328      10.381  -1.104  -5.428
ATOM   5076  N   GLY   329      12.125  -2.111  -6.454
ATOM   5078  CA  GLY   329      12.575  -0.964  -7.231
ATOM   5081  C   GLY   329      11.852  -0.788  -8.568
ATOM   5082  O   GLY   329      11.659   0.352  -8.991
ATOM   5083  N   TYR   330      11.456  -1.897  -9.218
ATOM   5085  CA  TYR   330      10.991  -1.913 -10.605
ATOM   5087  CB  TYR   330      10.773  -3.365 -11.068
ATOM   5090  CG  TYR   330      11.959  -3.968 -11.792
ATOM   5091  CD1 TYR   330      12.175  -3.652 -13.148
ATOM   5093  CE1 TYR   330      13.256  -4.218 -13.844
ATOM   5095  CZ  TYR   330      14.132  -5.109 -13.180
ATOM   5096  OH  TYR   330      15.170  -5.682 -13.855
ATOM   5098  CE2 TYR   330      13.924  -5.412 -11.814
ATOM   5100  CD2 TYR   330      12.839  -4.842 -11.126
ATOM   5102  C   TYR   330       9.716  -1.105 -10.856
ATOM   5103  O   TYR   330       9.542  -0.639 -11.980
ATOM   5104  N   TYR   331       8.833  -0.946  -9.857
ATOM   5106  CA  TYR   331       7.470  -0.467 -10.087
ATOM   5108  CB  TYR   331       6.539  -0.951  -8.963
ATOM   5111  CG  TYR   331       6.107   0.040  -7.890
ATOM   5112  CD1 TYR   331       4.782   0.521  -7.894
ATOM   5114  CE1 TYR   331       4.285   1.250  -6.802
ATOM   5116  CZ  TYR   331       5.121   1.521  -5.693
ATOM   5117  OH  TYR   331       4.613   2.146  -4.590
ATOM   5119  CE2 TYR   331       6.478   1.112  -5.725
ATOM   5121  CD2 TYR   331       6.966   0.373  -6.822
ATOM   5123  C   TYR   331       7.378   1.040 -10.382
ATOM   5124  O   TYR   331       6.337   1.491 -10.856
ATOM   5125  N   SER   332       8.466   1.796 -10.163
ATOM   5127  CA  SER   332       8.594   3.192 -10.574
ATOM   5129  CB  SER   332       9.268   3.996  -9.452
ATOM   5132  OG  SER   332      10.558   3.501  -9.146
ATOM   5134  C   SER   332       9.362   3.321 -11.893
ATOM   5135  O   SER   332       8.923   4.056 -12.777
ATOM   5136  N   ILE   333      10.495   2.611 -12.018
ATOM   5138  CA  ILE   333      11.485   2.840 -13.066
ATOM   5140  CB  ILE   333      12.893   2.462 -12.547
ATOM   5142  CG2 ILE   333      13.012   0.959 -12.238
ATOM   5146  CG1 ILE   333      13.986   2.898 -13.544
ATOM   5149  CD1 ILE   333      15.294   3.311 -12.871
ATOM   5153  C   ILE   333      11.117   2.182 -14.405
ATOM   5154  O   ILE   333      11.652   2.596 -15.433
ATOM   5155  N   PHE   334      10.182   1.214 -14.427
ATOM   5157  CA  PHE   334       9.694   0.643 -15.681
ATOM   5159  CB  PHE   334       8.890  -0.647 -15.443
ATOM   5162  CG  PHE   334       7.382  -0.481 -15.310
ATOM   5163  CD1 PHE   334       6.558  -0.647 -16.442
ATOM   5165  CE1 PHE   334       5.165  -0.493 -16.332
ATOM   5167  CZ  PHE   334       4.589  -0.190 -15.088
ATOM   5169  CE2 PHE   334       5.406  -0.012 -13.959
ATOM   5171  CD2 PHE   334       6.800  -0.147 -14.072
ATOM   5173  C   PHE   334       8.902   1.674 -16.496
ATOM   5174  O   PHE   334       8.853   1.565 -17.719
ATOM   5175  N   TYR   335       8.319   2.677 -15.821
ATOM   5177  CA  TYR   335       7.481   3.707 -16.417
ATOM   5179  CB  TYR   335       6.519   4.248 -15.344
ATOM   5182  CG  TYR   335       5.109   4.408 -15.867
ATOM   5183  CD1 TYR   335       4.686   5.618 -16.446
ATOM   5185  CE1 TYR   335       3.417   5.701 -17.039
ATOM   5187  CZ  TYR   335       2.571   4.565 -17.076
ATOM   5188  OH  TYR   335       1.378   4.609 -17.736
ATOM   5190  CE2 TYR   335       2.979   3.370 -16.440
ATOM   5192  CD2 TYR   335       4.244   3.301 -15.840
ATOM   5194  C   TYR   335       8.282   4.840 -17.082
ATOM   5195  O   TYR   335       7.672   5.764 -17.620
ATOM   5196  N   TYR   336       9.625   4.792 -17.026
ATOM   5198  CA  TYR   336      10.507   5.883 -17.431
ATOM   5200  CB  TYR   336      11.741   5.942 -16.505
ATOM   5203  CG  TYR   336      11.504   6.330 -15.048
ATOM   5204  CD1 TYR   336      10.206   6.508 -14.522
ATOM   5206  CE1 TYR   336      10.028   6.933 -13.204
ATOM   5208  CZ  TYR   336      11.136   7.229 -12.395
ATOM   5209  OH  TYR   336      10.915   7.781 -11.174
ATOM   5211  CE2 TYR   336      12.442   7.010 -12.889
ATOM   5213  CD2 TYR   336      12.618   6.564 -14.213
ATOM   5215  C   TYR   336      10.852   5.718 -18.913
ATOM   5216  O   TYR   336      12.002   5.491 -19.271
ATOM   5217  N   LEU   337       9.822   5.807 -19.761
ATOM   5219  CA  LEU   337       9.836   5.530 -21.192
ATOM   5221  CB  LEU   337       8.452   5.930 -21.734
ATOM   5224  CG  LEU   337       7.482   4.730 -21.770
ATOM   5226  CD1 LEU   337       6.034   5.202 -21.588
ATOM   5230  CD2 LEU   337       7.652   3.934 -23.086
ATOM   5234  C   LEU   337      10.928   6.297 -21.943
ATOM   5235  O   LEU   337      11.724   5.680 -22.651
ATOM   5236  N   THR   338      10.953   7.631 -21.792
ATOM   5238  CA  THR   338      11.817   8.517 -22.572
ATOM   5240  CB  THR   338      11.202   9.928 -22.710
ATOM   5242  CG2 THR   338      11.586  10.567 -24.050
ATOM   5246  OG1 THR   338       9.790   9.905 -22.646
ATOM   5248  C   THR   338      13.224   8.593 -21.966
ATOM   5249  O   THR   338      14.174   8.888 -22.692
ATOM   5250  N   GLU   339      13.357   8.342 -20.652
ATOM   5252  CA  GLU   339      14.602   8.506 -19.919
ATOM   5254  CB  GLU   339      14.311   8.921 -18.467
ATOM   5257  CG  GLU   339      15.530   9.552 -17.780
ATOM   5260  CD  GLU   339      15.780  10.959 -18.314
ATOM   5261  OE1 GLU   339      15.097  11.882 -17.818
ATOM   5262  OE2 GLU   339      16.629  11.086 -19.224
ATOM   5263  C   GLU   339      15.449   7.235 -19.974
ATOM   5264  O   GLU   339      16.602   7.319 -20.383
ATOM   5265  N   LEU   340      14.881   6.083 -19.577
ATOM   5267  CA  LEU   340      15.613   4.838 -19.358
ATOM   5269  CB  LEU   340      15.477   4.407 -17.885
ATOM   5272  CG  LEU   340      16.673   3.538 -17.428
ATOM   5274  CD1 LEU   340      17.667   4.397 -16.634
ATOM   5278  CD2 LEU   340      16.203   2.344 -16.590
ATOM   5282  C   LEU   340      15.136   3.723 -20.293
ATOM   5283  O   LEU   340      15.972   3.044 -20.875
ATOM   5284  N   PHE   341      13.816   3.534 -20.445
ATOM   5286  CA  PHE   341      13.189   2.469 -21.226
ATOM   5288  CB  PHE   341      11.854   2.069 -20.566
ATOM   5291  CG  PHE   341      12.031   0.990 -19.518
ATOM   5292  CD1 PHE   341      12.618   1.285 -18.272
ATOM   5294  CE1 PHE   341      12.855   0.257 -17.343
ATOM   5296  CZ  PHE   341      12.469  -1.060 -17.640
ATOM   5298  CE2 PHE   341      11.860  -1.353 -18.875
ATOM   5300  CD2 PHE   341      11.658  -0.334 -19.817
ATOM   5302  C   PHE   341      13.103   2.842 -22.716
ATOM   5303  O   PHE   341      12.051   2.730 -23.347
ATOM   5304  N   LYS   342      14.237   3.294 -23.273
ATOM   5306  CA  LYS   342      14.377   3.678 -24.667
ATOM   5308  CB  LYS   342      15.680   4.448 -24.886
ATOM   5311  CG  LYS   342      15.703   5.759 -24.089
ATOM   5314  CD  LYS   342      16.951   6.566 -24.456
ATOM   5317  CE  LYS   342      17.226   7.658 -23.415
ATOM   5320  NZ  LYS   342      17.199   9.008 -24.012
ATOM   5324  C   LYS   342      14.352   2.432 -25.539
ATOM   5325  O   LYS   342      15.065   1.467 -25.274
ATOM   5326  N   LYS   343      13.525   2.485 -26.586
ATOM   5328  CA  LYS   343      13.092   1.312 -27.336
ATOM   5330  CB  LYS   343      11.879   1.728 -28.189
ATOM   5333  CG  LYS   343      10.789   0.657 -28.164
ATOM   5336  CD  LYS   343       9.523   1.142 -28.868
ATOM   5339  CE  LYS   343       8.462   0.049 -28.742
ATOM   5342  NZ  LYS   343       7.170   0.506 -29.277
ATOM   5346  C   LYS   343      14.204   0.695 -28.202
ATOM   5347  O   LYS   343      14.222  -0.524 -28.377
ATOM   5348  N   GLU   344      15.123   1.532 -28.712
ATOM   5350  CA  GLU   344      16.302   1.134 -29.482
ATOM   5352  CB  GLU   344      17.008   2.409 -29.978
ATOM   5355  CG  GLU   344      16.274   3.059 -31.167
ATOM   5358  CD  GLU   344      16.218   4.580 -31.014
ATOM   5359  OE1 GLU   344      17.259   5.229 -31.265
ATOM   5360  OE2 GLU   344      15.135   5.065 -30.622
ATOM   5361  C   GLU   344      17.265   0.286 -28.641
ATOM   5362  O   GLU   344      17.767  -0.725 -29.132
ATOM   5363  N   GLU   345      17.480   0.686 -27.381
ATOM   5365  CA  GLU   345      18.374   0.035 -26.429
ATOM   5367  CB  GLU   345      18.975   1.122 -25.516
ATOM   5370  CG  GLU   345      19.886   2.131 -26.242
ATOM   5373  CD  GLU   345      21.149   1.507 -26.841
ATOM   5374  OE1 GLU   345      21.580   2.009 -27.898
ATOM   5375  OE2 GLU   345      21.682   0.553 -26.230
ATOM   5376  C   GLU   345      17.661  -1.044 -25.596
ATOM   5377  O   GLU   345      18.334  -1.733 -24.834
ATOM   5378  N   ASN   346      16.326  -1.175 -25.729
ATOM   5380  CA  ASN   346      15.391  -1.796 -24.786
ATOM   5382  CB  ASN   346      15.603  -3.319 -24.670
ATOM   5385  CG  ASN   346      14.502  -4.063 -23.892
ATOM   5386  OD1 ASN   346      13.684  -3.468 -23.195
ATOM   5387  ND2 ASN   346      14.502  -5.391 -24.013
ATOM   5390  C   ASN   346      15.368  -1.057 -23.435
ATOM   5391  O   ASN   346      14.357  -0.432 -23.120
ATOM   5392  N   VAL   347      16.474  -1.091 -22.676
ATOM   5394  CA  VAL   347      16.714  -0.212 -21.527
ATOM   5396  CB  VAL   347      16.362  -0.864 -20.148
ATOM   5398  CG1 VAL   347      15.327  -2.017 -20.236
ATOM   5402  CG2 VAL   347      17.613  -1.358 -19.404
ATOM   5406  C   VAL   347      18.151   0.342 -21.634
ATOM   5407  O   VAL   347      19.039  -0.311 -22.185
ATOM   5408  N   MET   348      18.368   1.549 -21.096
ATOM   5410  CA  MET   348      19.598   2.321 -21.211
ATOM   5412  CB  MET   348      19.319   3.597 -22.033
ATOM   5415  CG  MET   348      20.624   4.237 -22.523
ATOM   5418  SD  MET   348      20.386   5.803 -23.399
ATOM   5419  CE  MET   348      22.017   6.047 -24.128
ATOM   5423  C   MET   348      20.122   2.586 -19.798
ATOM   5424  O   MET   348      19.842   3.621 -19.199
ATOM   5425  N   VAL   349      20.865   1.608 -19.264
ATOM   5427  CA  VAL   349      21.423   1.633 -17.911
ATOM   5429  CB  VAL   349      21.251   0.269 -17.183
ATOM   5431  CG1 VAL   349      20.103   0.358 -16.175
ATOM   5435  CG2 VAL   349      21.077  -0.965 -18.087
ATOM   5439  C   VAL   349      22.864   2.172 -17.865
ATOM   5440  O   VAL   349      23.554   1.988 -16.861
ATOM   5441  N   SER   350      23.320   2.865 -18.919
ATOM   5443  CA  SER   350      24.625   3.512 -18.939
ATOM   5445  CB  SER   350      24.882   4.159 -20.303
ATOM   5448  OG  SER   350      24.795   3.198 -21.334
ATOM   5450  C   SER   350      24.723   4.547 -17.812
ATOM   5451  O   SER   350      23.721   5.145 -17.427
ATOM   5452  N   ARG   351      25.942   4.720 -17.281
ATOM   5454  CA  ARG   351      26.254   5.414 -16.033
ATOM   5456  CB  ARG   351      27.785   5.496 -15.935
ATOM   5459  CG  ARG   351      28.284   6.190 -14.662
ATOM   5462  CD  ARG   351      29.812   6.265 -14.667
ATOM   5465  NE  ARG   351      30.290   7.442 -15.409
ATOM   5467  CZ  ARG   351      31.578   7.740 -15.656
ATOM   5468  NH1 ARG   351      32.567   6.900 -15.327
ATOM   5471  NH2 ARG   351      31.879   8.908 -16.237
ATOM   5474  C   ARG   351      25.616   6.806 -15.921
ATOM   5475  O   ARG   351      24.965   7.071 -14.913
ATOM   5476  N   GLU   352      25.785   7.668 -16.936
ATOM   5478  CA  GLU   352      25.262   9.035 -16.930
ATOM   5480  CB  GLU   352      25.823   9.824 -18.133
ATOM   5483  CG  GLU   352      26.981  10.768 -17.774
ATOM   5486  CD  GLU   352      28.309  10.052 -17.538
ATOM   5487  OE1 GLU   352      28.904  10.288 -16.464
ATOM   5488  OE2 GLU   352      28.730   9.302 -18.445
ATOM   5489  C   GLU   352      23.732   9.070 -16.982
ATOM   5490  O   GLU   352      23.125   9.920 -16.333
ATOM   5491  N   ASN   353      23.121   8.161 -17.753
ATOM   5493  CA  ASN   353      21.684   8.121 -17.985
ATOM   5495  CB  ASN   353      21.438   7.345 -19.286
ATOM   5498  CG  ASN   353      19.989   7.465 -19.749
ATOM   5499  OD1 ASN   353      19.601   8.471 -20.339
ATOM   5500  ND2 ASN   353      19.188   6.442 -19.462
ATOM   5503  C   ASN   353      20.928   7.508 -16.794
ATOM   5504  O   ASN   353      19.777   7.876 -16.550
ATOM   5505  N   PHE   354      21.586   6.620 -16.032
ATOM   5507  CA  PHE   354      21.070   6.059 -14.792
ATOM   5509  CB  PHE   354      21.814   4.760 -14.455
ATOM   5512  CG  PHE   354      21.303   4.117 -13.177
ATOM   5513  CD1 PHE   354      21.955   4.358 -11.951
ATOM   5515  CE1 PHE   354      21.425   3.840 -10.757
ATOM   5517  CZ  PHE   354      20.245   3.076 -10.783
ATOM   5519  CE2 PHE   354      19.592   2.833 -12.005
ATOM   5521  CD2 PHE   354      20.119   3.355 -13.199
ATOM   5523  C   PHE   354      21.191   7.067 -13.644
ATOM   5524  O   PHE   354      20.302   7.104 -12.799
ATOM   5525  N   ILE   355      22.252   7.892 -13.636
ATOM   5527  CA  ILE   355      22.463   8.976 -12.672
ATOM   5529  CB  ILE   355      23.910   9.528 -12.817
ATOM   5531  CG2 ILE   355      24.061  10.987 -12.344
ATOM   5535  CG1 ILE   355      24.871   8.625 -12.016
ATOM   5538  CD1 ILE   355      26.361   8.815 -12.335
ATOM   5542  C   ILE   355      21.388  10.056 -12.841
ATOM   5543  O   ILE   355      20.982  10.656 -11.846
ATOM   5544  N   LYS   356      20.909  10.281 -14.076
ATOM   5546  CA  LYS   356      19.857  11.243 -14.361
ATOM   5548  CB  LYS   356      19.849  11.551 -15.868
ATOM   5551  CG  LYS   356      19.005  12.796 -16.190
ATOM   5554  CD  LYS   356      19.114  13.172 -17.674
ATOM   5557  CE  LYS   356      18.309  14.443 -17.977
ATOM   5560  NZ  LYS   356      17.025  14.158 -18.635
ATOM   5564  C   LYS   356      18.503  10.712 -13.862
ATOM   5565  O   LYS   356      17.764  11.466 -13.228
ATOM   5566  N   ALA   357      18.201   9.418 -14.093
ATOM   5568  CA  ALA   357      16.934   8.791 -13.737
ATOM   5570  CB  ALA   357      16.853   7.432 -14.440
ATOM   5574  C   ALA   357      16.754   8.629 -12.219
ATOM   5575  O   ALA   357      15.662   8.905 -11.725
ATOM   5576  N   ILE   358      17.804   8.225 -11.483
ATOM   5578  CA  ILE   358      17.767   8.135 -10.017
ATOM   5580  CB  ILE   358      18.800   7.103  -9.490
ATOM   5582  CG2 ILE   358      20.241   7.650  -9.505
ATOM   5586  CG1 ILE   358      18.427   6.613  -8.066
ATOM   5589  CD1 ILE   358      18.145   5.111  -7.999
ATOM   5593  C   ILE   358      17.927   9.517  -9.368
ATOM   5594  O   ILE   358      17.550   9.682  -8.212
ATOM   5595  N   GLY   359      18.460  10.509 -10.101
ATOM   5597  CA  GLY   359      18.559  11.892  -9.653
ATOM   5600  C   GLY   359      17.196  12.601  -9.615
ATOM   5601  O   GLY   359      17.057  13.594  -8.900
ATOM   5602  N   GLN   360      16.193  12.070 -10.334
ATOM   5604  CA  GLN   360      14.806  12.522 -10.294
ATOM   5606  CB  GLN   360      14.203  12.434 -11.707
ATOM   5609  CG  GLN   360      14.746  13.498 -12.676
ATOM   5612  CD  GLN   360      14.454  13.141 -14.136
ATOM   5613  OE1 GLN   360      13.450  13.568 -14.700
ATOM   5614  NE2 GLN   360      15.331  12.346 -14.750
ATOM   5617  C   GLN   360      13.984  11.704  -9.283
ATOM   5618  O   GLN   360      13.046  12.254  -8.706
ATOM   5619  N   LEU   361      14.340  10.428  -9.033
ATOM   5621  CA  LEU   361      13.666   9.584  -8.045
ATOM   5623  CB  LEU   361      14.037   8.105  -8.271
ATOM   5626  CG  LEU   361      13.021   7.167  -7.588
ATOM   5628  CD1 LEU   361      11.760   7.006  -8.418
ATOM   5632  CD2 LEU   361      13.564   5.736  -7.407
ATOM   5636  C   LEU   361      14.021  10.015  -6.610
ATOM   5637  O   LEU   361      13.156  10.005  -5.734
ATOM   5638  N   ASN   362      15.284  10.410  -6.391
ATOM   5640  CA  ASN   362      15.840  10.836  -5.114
ATOM   5642  CB  ASN   362      17.347  10.517  -5.113
ATOM   5645  CG  ASN   362      18.098  10.876  -3.825
ATOM   5646  OD1 ASN   362      17.507  11.120  -2.774
ATOM   5647  ND2 ASN   362      19.431  10.893  -3.910
ATOM   5650  C   ASN   362      15.565  12.338  -4.915
ATOM   5651  O   ASN   362      16.006  13.129  -5.752
ATOM   5652  N   PRO   363      14.881  12.756  -3.825
ATOM   5653  CD  PRO   363      14.211  11.895  -2.863
ATOM   5656  CG  PRO   363      13.393  12.772  -1.924
ATOM   5659  CB  PRO   363      13.657  14.215  -2.349
ATOM   5662  CA  PRO   363      14.605  14.164  -3.554
ATOM   5664  C   PRO   363      15.872  14.983  -3.274
ATOM   5665  O   PRO   363      15.904  16.161  -3.629
ATOM   5666  N   ASN   364      16.899  14.367  -2.665
ATOM   5668  CA  ASN   364      18.154  15.017  -2.304
ATOM   5670  CB  ASN   364      18.388  14.905  -0.789
ATOM   5673  CG  ASN   364      19.503  15.847  -0.318
ATOM   5674  OD1 ASN   364      19.449  17.048  -0.564
ATOM   5675  ND2 ASN   364      20.513  15.302   0.361
ATOM   5678  C   ASN   364      19.294  14.459  -3.164
ATOM   5679  O   ASN   364      20.191  13.773  -2.670
ATOM   5680  N   ALA   365      19.225  14.763  -4.468
ATOM   5682  CA  ALA   365      20.222  14.399  -5.464
ATOM   5684  CB  ALA   365      19.538  14.284  -6.831
ATOM   5688  C   ALA   365      21.359  15.427  -5.441
ATOM   5689  O   ALA   365      21.375  16.373  -6.231
ATOM   5690  N   ASP   366      22.301  15.232  -4.505
ATOM   5692  CA  ASP   366      23.461  16.092  -4.299
ATOM   5694  CB  ASP   366      23.845  16.061  -2.808
ATOM   5697  CG  ASP   366      24.681  17.270  -2.383
ATOM   5698  OD1 ASP   366      24.057  18.305  -2.061
ATOM   5699  OD2 ASP   366      25.925  17.136  -2.375
ATOM   5700  C   ASP   366      24.615  15.657  -5.214
ATOM   5701  O   ASP   366      24.629  14.529  -5.710
ATOM   5702  N   ALA   367      25.599  16.548  -5.405
ATOM   5704  CA  ALA   367      26.839  16.250  -6.118
ATOM   5706  CB  ALA   367      27.672  17.534  -6.217
ATOM   5710  C   ALA   367      27.659  15.149  -5.430
ATOM   5711  O   ALA   367      28.411  14.459  -6.117
ATOM   5712  N   ALA   368      27.501  14.958  -4.109
ATOM   5714  CA  ALA   368      28.182  13.919  -3.352
ATOM   5716  CB  ALA   368      28.083  14.251  -1.862
ATOM   5720  C   ALA   368      27.588  12.535  -3.636
ATOM   5721  O   ALA   368      28.343  11.577  -3.777
ATOM   5722  N   VAL   369      26.253  12.449  -3.758
ATOM   5724  CA  VAL   369      25.514  11.223  -4.055
ATOM   5726  CB  VAL   369      23.995  11.451  -3.864
ATOM   5728  CG1 VAL   369      23.221  10.144  -4.112
ATOM   5732  CG2 VAL   369      23.630  12.021  -2.482
ATOM   5736  C   VAL   369      25.801  10.774  -5.493
ATOM   5737  O   VAL   369      25.976   9.582  -5.742
ATOM   5738  N   LYS   370      25.863  11.744  -6.415
ATOM   5740  CA  LYS   370      26.130  11.545  -7.831
ATOM   5742  CB  LYS   370      25.887  12.887  -8.545
ATOM   5745  CG  LYS   370      26.189  12.876 -10.055
ATOM   5748  CD  LYS   370      27.382  13.781 -10.393
ATOM   5751  CE  LYS   370      27.717  13.680 -11.880
ATOM   5754  NZ  LYS   370      28.967  14.385 -12.195
ATOM   5758  C   LYS   370      27.553  11.026  -8.042
ATOM   5759  O   LYS   370      27.738  10.122  -8.852
ATOM   5760  N   SER   371      28.529  11.543  -7.278
ATOM   5762  CA  SER   371      29.912  11.080  -7.302
ATOM   5764  CB  SER   371      30.794  12.065  -6.523
ATOM   5767  OG  SER   371      30.898  13.299  -7.198
ATOM   5769  C   SER   371      30.053   9.678  -6.704
ATOM   5770  O   SER   371      30.931   8.945  -7.148
ATOM   5771  N   ALA   372      29.198   9.293  -5.739
ATOM   5773  CA  ALA   372      29.248   7.988  -5.092
ATOM   5775  CB  ALA   372      28.446   8.029  -3.782
ATOM   5779  C   ALA   372      28.724   6.875  -6.015
ATOM   5780  O   ALA   372      29.229   5.755  -5.951
ATOM   5781  N   ILE   373      27.739   7.189  -6.876
ATOM   5783  CA  ILE   373      27.167   6.268  -7.858
ATOM   5785  CB  ILE   373      25.741   6.717  -8.269
ATOM   5787  CG2 ILE   373      25.236   5.839  -9.439
ATOM   5791  CG1 ILE   373      24.748   6.662  -7.088
ATOM   5794  CD1 ILE   373      23.511   7.532  -7.333
ATOM   5798  C   ILE   373      28.106   6.166  -9.066
ATOM   5799  O   ILE   373      28.293   5.067  -9.581
ATOM   5800  N   GLU   374      28.707   7.289  -9.488
ATOM   5802  CA  GLU   374      29.654   7.330 -10.596
ATOM   5804  CB  GLU   374      30.094   8.786 -10.836
ATOM   5807  CG  GLU   374      30.645   9.012 -12.250
ATOM   5810  CD  GLU   374      31.149  10.441 -12.474
ATOM   5811  OE1 GLU   374      30.593  11.371 -11.848
ATOM   5812  OE2 GLU   374      32.081  10.585 -13.293
ATOM   5813  C   GLU   374      30.855   6.434 -10.276
ATOM   5814  O   GLU   374      31.271   5.655 -11.125
ATOM   5815  N   PHE   375      31.346   6.507  -9.030
ATOM   5817  CA  PHE   375      32.490   5.784  -8.485
ATOM   5819  CB  PHE   375      32.808   6.460  -7.145
ATOM   5822  CG  PHE   375      33.958   5.917  -6.324
ATOM   5823  CD1 PHE   375      35.280   6.073  -6.774
ATOM   5825  CE1 PHE   375      36.354   5.699  -5.950
ATOM   5827  CZ  PHE   375      36.105   5.170  -4.673
ATOM   5829  CE2 PHE   375      34.786   5.001  -4.223
ATOM   5831  CD2 PHE   375      33.713   5.374  -5.049
ATOM   5833  C   PHE   375      32.223   4.282  -8.314
ATOM   5834  O   PHE   375      33.153   3.492  -8.483
ATOM   5835  N   GLU   376      30.969   3.885  -8.030
ATOM   5837  CA  GLU   376      30.561   2.481  -8.002
ATOM   5839  CB  GLU   376      29.166   2.337  -7.354
ATOM   5842  CG  GLU   376      29.189   2.297  -5.821
ATOM   5845  CD  GLU   376      29.838   1.072  -5.164
ATOM   5846  OE1 GLU   376      30.167   0.092  -5.952
ATOM   5847  OE2 GLU   376      29.993   1.077  -3.973
ATOM   5848  C   GLU   376      30.574   1.888  -9.418
ATOM   5849  O   GLU   376      31.075   0.779  -9.596
ATOM   5850  N   TYR   377      30.075   2.644 -10.410
ATOM   5852  CA  TYR   377      30.034   2.263 -11.822
ATOM   5854  CB  TYR   377      29.165   3.264 -12.598
ATOM   5857  CG  TYR   377      27.752   2.807 -12.893
ATOM   5858  CD1 TYR   377      27.476   2.159 -14.112
ATOM   5860  CE1 TYR   377      26.152   1.855 -14.464
ATOM   5862  CZ  TYR   377      25.096   2.189 -13.587
ATOM   5863  OH  TYR   377      23.808   1.953 -13.958
ATOM   5865  CE2 TYR   377      25.379   2.785 -12.337
ATOM   5867  CD2 TYR   377      26.706   3.093 -11.996
ATOM   5869  C   TYR   377      31.426   2.216 -12.463
ATOM   5870  O   TYR   377      31.619   1.435 -13.395
ATOM   5871  N   THR   378      32.370   3.042 -11.983
ATOM   5873  CA  THR   378      33.724   3.110 -12.504
ATOM   5875  CB  THR   378      34.347   4.504 -12.262
ATOM   5877  CG2 THR   378      35.693   4.687 -12.979
ATOM   5881  OG1 THR   378      33.499   5.516 -12.757
ATOM   5883  C   THR   378      34.509   1.975 -11.857
ATOM   5884  O   THR   378      35.143   2.156 -10.815
ATOM   5885  N   ASP   379      34.511   0.814 -12.532
ATOM   5887  CA  ASP   379      35.636  -0.102 -12.462
ATOM   5889  CB  ASP   379      35.343  -1.386 -13.252
ATOM   5892  CG  ASP   379      36.492  -2.390 -13.184
ATOM   5893  OD1 ASP   379      37.247  -2.462 -14.179
ATOM   5894  OD2 ASP   379      36.598  -3.070 -12.140
ATOM   5895  C   ASP   379      36.861   0.642 -13.023
ATOM   5896  O   ASP   379      36.707   1.505 -13.890
ATOM   5897  N   TRP   380      38.054   0.314 -12.521
ATOM   5899  CA  TRP   380      39.270   1.073 -12.819
ATOM   5901  CB  TRP   380      40.400   0.679 -11.849
ATOM   5904  CG  TRP   380      40.977  -0.721 -11.947
ATOM   5905  CD1 TRP   380      40.474  -1.840 -11.376
ATOM   5907  NE1 TRP   380      41.389  -2.872 -11.449
ATOM   5909  CE2 TRP   380      42.560  -2.463 -12.067
ATOM   5910  CZ2 TRP   380      43.823  -3.051 -12.238
ATOM   5912  CH2 TRP   380      44.811  -2.354 -12.970
ATOM   5914  CZ3 TRP   380      44.501  -1.095 -13.518
ATOM   5916  CE3 TRP   380      43.251  -0.490 -13.295
ATOM   5918  CD2 TRP   380      42.259  -1.139 -12.519
ATOM   5919  C   TRP   380      39.701   0.990 -14.290
ATOM   5920  O   TRP   380      40.653   1.674 -14.672
ATOM   5921  N   PHE   381      38.992   0.208 -15.121
ATOM   5923  CA  PHE   381      39.276   0.012 -16.532
ATOM   5925  CB  PHE   381      39.765  -1.435 -16.691
ATOM   5928  CG  PHE   381      40.552  -1.785 -17.939
ATOM   5929  CD1 PHE   381      40.529  -3.115 -18.397
ATOM   5931  CE1 PHE   381      41.339  -3.507 -19.475
ATOM   5933  CZ  PHE   381      42.171  -2.567 -20.102
ATOM   5935  CE2 PHE   381      42.189  -1.234 -19.659
ATOM   5937  CD2 PHE   381      41.387  -0.846 -18.576
ATOM   5939  C   PHE   381      38.045   0.287 -17.403
ATOM   5940  O   PHE   381      38.187   0.858 -18.484
ATOM   5941  N   SER   382      36.847  -0.085 -16.914
ATOM   5943  CA  SER   382      35.565   0.174 -17.550
ATOM   5945  CB  SER   382      34.723  -1.112 -17.559
ATOM   5948  OG  SER   382      35.315  -2.079 -18.400
ATOM   5950  C   SER   382      34.871   1.299 -16.769
ATOM   5951  O   SER   382      34.418   1.040 -15.651
ATOM   5952  N   PRO   383      34.750   2.525 -17.324
ATOM   5953  CD  PRO   383      35.302   2.944 -18.604
ATOM   5956  CG  PRO   383      34.925   4.407 -18.818
ATOM   5959  CB  PRO   383      34.111   4.831 -17.595
ATOM   5962  CA  PRO   383      34.017   3.610 -16.671
ATOM   5964  C   PRO   383      32.554   3.239 -16.401
ATOM   5965  O   PRO   383      31.951   3.786 -15.483
ATOM   5966  N   ASN   384      32.020   2.291 -17.182
ATOM   5968  CA  ASN   384      30.655   1.815 -17.142
ATOM   5970  CB  ASN   384      29.945   2.407 -18.369
ATOM   5973  CG  ASN   384      28.470   2.037 -18.430
ATOM   5974  OD1 ASN   384      27.725   2.343 -17.504
ATOM   5975  ND2 ASN   384      28.053   1.385 -19.517
ATOM   5978  C   ASN   384      30.709   0.282 -17.113
ATOM   5979  O   ASN   384      30.660  -0.378 -18.152
ATOM   5980  N   ASP   385      30.867  -0.267 -15.900
ATOM   5982  CA  ASP   385      31.109  -1.684 -15.649
ATOM   5984  CB  ASP   385      31.619  -1.832 -14.209
ATOM   5987  CG  ASP   385      31.797  -3.287 -13.778
ATOM   5988  OD1 ASP   385      30.928  -3.763 -13.016
ATOM   5989  OD2 ASP   385      32.801  -3.895 -14.208
ATOM   5990  C   ASP   385      29.830  -2.507 -15.919
ATOM   5991  O   ASP   385      28.762  -2.090 -15.470
ATOM   5992  N   PRO   386      29.906  -3.660 -16.627
ATOM   5993  CD  PRO   386      31.102  -4.142 -17.303
ATOM   5996  CG  PRO   386      30.686  -5.257 -18.258
ATOM   5999  CB  PRO   386      29.199  -5.502 -18.014
ATOM   6002  CA  PRO   386      28.727  -4.433 -17.022
ATOM   6004  C   PRO   386      27.960  -5.084 -15.857
ATOM   6005  O   PRO   386      26.738  -5.196 -15.952
ATOM   6006  N   GLU   387      28.646  -5.485 -14.772
ATOM   6008  CA  GLU   387      27.994  -6.014 -13.572
ATOM   6010  CB  GLU   387      29.019  -6.688 -12.632
ATOM   6013  CG  GLU   387      29.194  -8.200 -12.857
ATOM   6016  CD  GLU   387      27.882  -8.969 -12.685
ATOM   6017  OE1 GLU   387      27.370  -9.461 -13.713
ATOM   6018  OE2 GLU   387      27.401  -9.049 -11.534
ATOM   6019  C   GLU   387      27.231  -4.913 -12.821
ATOM   6020  O   GLU   387      26.189  -5.207 -12.241
ATOM   6021  N   LYS   388      27.730  -3.665 -12.847
ATOM   6023  CA  LYS   388      27.096  -2.516 -12.197
ATOM   6025  CB  LYS   388      28.110  -1.382 -11.950
ATOM   6028  CG  LYS   388      28.737  -1.264 -10.546
ATOM   6031  CD  LYS   388      27.966  -1.696  -9.282
ATOM   6034  CE  LYS   388      28.992  -1.847  -8.161
ATOM   6037  NZ  LYS   388      28.359  -2.289  -6.914
ATOM   6041  C   LYS   388      25.930  -1.937 -12.997
ATOM   6042  O   LYS   388      25.023  -1.380 -12.384
ATOM   6043  N   ASN   389      25.951  -2.069 -14.331
ATOM   6045  CA  ASN   389      24.845  -1.716 -15.211
ATOM   6047  CB  ASN   389      25.229  -2.150 -16.637
ATOM   6050  CG  ASN   389      25.268  -0.972 -17.594
ATOM   6051  OD1 ASN   389      24.340  -0.764 -18.373
ATOM   6052  ND2 ASN   389      26.339  -0.202 -17.535
ATOM   6055  C   ASN   389      23.573  -2.457 -14.797
ATOM   6056  O   ASN   389      22.471  -1.927 -14.922
ATOM   6057  N   ARG   390      23.753  -3.693 -14.327
ATOM   6059  CA  ARG   390      22.704  -4.664 -14.112
ATOM   6061  CB  ARG   390      23.259  -6.006 -14.585
ATOM   6064  CG  ARG   390      22.300  -6.795 -15.485
ATOM   6067  CD  ARG   390      23.047  -7.972 -16.146
ATOM   6070  NE  ARG   390      23.755  -8.771 -15.114
ATOM   6072  CZ  ARG   390      23.106  -9.472 -14.168
ATOM   6073  NH1 ARG   390      21.879  -9.999 -14.375
ATOM   6076  NH2 ARG   390      23.695  -9.646 -12.979
ATOM   6079  C   ARG   390      22.280  -4.686 -12.642
ATOM   6080  O   ARG   390      21.089  -4.806 -12.378
ATOM   6081  N   ASN   391      23.230  -4.483 -11.712
ATOM   6083  CA  ASN   391      22.963  -4.265 -10.292
ATOM   6085  CB  ASN   391      24.298  -4.247  -9.527
ATOM   6088  CG  ASN   391      24.140  -3.855  -8.051
ATOM   6089  OD1 ASN   391      24.488  -2.741  -7.668
ATOM   6090  ND2 ASN   391      23.598  -4.758  -7.230
ATOM   6093  C   ASN   391      22.199  -2.955 -10.074
ATOM   6094  O   ASN   391      21.416  -2.879  -9.129
ATOM   6095  N   ALA   392      22.389  -1.956 -10.955
ATOM   6097  CA  ALA   392      21.681  -0.688 -10.911
ATOM   6099  CB  ALA   392      22.219   0.267 -11.981
ATOM   6103  C   ALA   392      20.175  -0.905 -11.061
ATOM   6104  O   ALA   392      19.421  -0.478 -10.193
ATOM   6105  N   LEU   393      19.744  -1.603 -12.120
ATOM   6107  CA  LEU   393      18.330  -1.819 -12.402
ATOM   6109  CB  LEU   393      18.192  -2.295 -13.857
ATOM   6112  CG  LEU   393      16.746  -2.329 -14.386
ATOM   6114  CD1 LEU   393      16.137  -0.920 -14.505
ATOM   6118  CD2 LEU   393      16.699  -3.028 -15.751
ATOM   6122  C   LEU   393      17.708  -2.847 -11.450
ATOM   6123  O   LEU   393      16.545  -2.702 -11.075
ATOM   6124  N   ASP   394      18.475  -3.885 -11.083
ATOM   6126  CA  ASP   394      17.973  -5.056 -10.376
ATOM   6128  CB  ASP   394      18.965  -6.217 -10.584
ATOM   6131  CG  ASP   394      18.494  -7.565 -10.033
ATOM   6132  OD1 ASP   394      19.391  -8.362  -9.670
ATOM   6133  OD2 ASP   394      17.268  -7.798 -10.009
ATOM   6134  C   ASP   394      17.736  -4.754  -8.893
ATOM   6135  O   ASP   394      16.677  -5.109  -8.377
ATOM   6136  N   LYS   395      18.696  -4.089  -8.228
ATOM   6138  CA  LYS   395      18.738  -3.964  -6.772
ATOM   6140  CB  LYS   395      19.908  -4.807  -6.224
ATOM   6143  CG  LYS   395      19.686  -6.324  -6.309
ATOM   6146  CD  LYS   395      18.660  -6.826  -5.276
ATOM   6149  CE  LYS   395      17.876  -8.036  -5.786
ATOM   6152  NZ  LYS   395      16.947  -7.652  -6.857
ATOM   6156  C   LYS   395      18.907  -2.524  -6.277
ATOM   6157  O   LYS   395      18.411  -2.226  -5.194
ATOM   6158  N   MET   396      19.608  -1.653  -7.018
ATOM   6160  CA  MET   396      20.054  -0.350  -6.516
ATOM   6162  CB  MET   396      21.178   0.161  -7.428
ATOM   6165  CG  MET   396      22.113   1.188  -6.788
ATOM   6168  SD  MET   396      23.215   1.964  -8.004
ATOM   6169  CE  MET   396      24.662   2.325  -6.991
ATOM   6173  C   MET   396      18.908   0.669  -6.436
ATOM   6174  O   MET   396      18.930   1.530  -5.558
ATOM   6175  N   VAL   397      17.900   0.549  -7.319
ATOM   6177  CA  VAL   397      16.682   1.355  -7.281
ATOM   6179  CB  VAL   397      15.871   1.226  -8.592
ATOM   6181  CG1 VAL   397      14.644   2.156  -8.596
ATOM   6185  CG2 VAL   397      16.690   1.543  -9.852
ATOM   6189  C   VAL   397      15.837   0.907  -6.086
ATOM   6190  O   VAL   397      15.271   1.757  -5.408
ATOM   6191  N   GLY   398      15.774  -0.409  -5.821
ATOM   6193  CA  GLY   398      15.035  -0.981  -4.706
ATOM   6196  C   GLY   398      15.648  -0.603  -3.358
ATOM   6197  O   GLY   398      14.900  -0.297  -2.436
ATOM   6198  N   ASP   399      16.986  -0.556  -3.263
ATOM   6200  CA  ASP   399      17.716  -0.162  -2.059
ATOM   6202  CB  ASP   399      19.221  -0.372  -2.269
ATOM   6205  CG  ASP   399      19.658  -1.832  -2.366
ATOM   6206  OD1 ASP   399      18.864  -2.723  -2.031
ATOM   6207  OD2 ASP   399      20.834  -2.015  -2.785
ATOM   6208  C   ASP   399      17.466   1.299  -1.709
ATOM   6209  O   ASP   399      17.340   1.623  -0.530
ATOM   6210  N   TYR   400      17.353   2.163  -2.725
ATOM   6212  CA  TYR   400      16.971   3.545  -2.528
ATOM   6214  CB  TYR   400      17.286   4.349  -3.804
ATOM   6217  CG  TYR   400      16.604   5.697  -3.759
ATOM   6218  CD1 TYR   400      17.113   6.723  -2.940
ATOM   6220  CE1 TYR   400      16.294   7.807  -2.590
ATOM   6222  CZ  TYR   400      14.960   7.864  -3.063
ATOM   6223  OH  TYR   400      14.114   8.828  -2.612
ATOM   6225  CE2 TYR   400      14.481   6.875  -3.951
ATOM   6227  CD2 TYR   400      15.309   5.800  -4.298
ATOM   6229  C   TYR   400      15.482   3.650  -2.132
ATOM   6230  O   TYR   400      15.145   4.478  -1.284
ATOM   6231  N   GLN   401      14.601   2.846  -2.751
ATOM   6233  CA  GLN   401      13.160   3.085  -2.762
ATOM   6235  CB  GLN   401      12.559   2.551  -4.076
ATOM   6238  CG  GLN   401      11.067   2.882  -4.216
ATOM   6241  CD  GLN   401      10.616   2.933  -5.674
ATOM   6242  OE1 GLN   401      10.496   4.018  -6.237
ATOM   6243  NE2 GLN   401      10.371   1.775  -6.290
ATOM   6246  C   GLN   401      12.457   2.530  -1.517
ATOM   6247  O   GLN   401      11.650   3.245  -0.932
ATOM   6248  N   PHE   402      12.752   1.294  -1.089
ATOM   6250  CA  PHE   402      12.109   0.690   0.077
ATOM   6252  CB  PHE   402      10.870  -0.120  -0.355
ATOM   6255  CG  PHE   402       9.562   0.624  -0.600
ATOM   6256  CD1 PHE   402       8.704   0.194  -1.633
ATOM   6258  CE1 PHE   402       7.419   0.747  -1.772
ATOM   6260  CZ  PHE   402       6.984   1.743  -0.884
ATOM   6262  CE2 PHE   402       7.844   2.202   0.127
ATOM   6264  CD2 PHE   402       9.123   1.638   0.279
ATOM   6266  C   PHE   402      13.037  -0.229   0.875
ATOM   6267  O   PHE   402      12.938  -0.207   2.098
ATOM   6268  N   THR   403      13.894  -1.037   0.228
ATOM   6270  CA  THR   403      14.564  -2.182   0.856
ATOM   6272  CB  THR   403      15.498  -2.895  -0.146
ATOM   6274  CG2 THR   403      16.000  -4.256   0.364
ATOM   6278  OG1 THR   403      14.874  -3.097  -1.398
ATOM   6280  C   THR   403      15.356  -1.767   2.102
ATOM   6281  O   THR   403      15.214  -2.408   3.143
ATOM   6282  N   CYX   404      16.161  -0.698   2.005
ATOM   6284  CA  CYX   404      17.044  -0.262   3.081
ATOM   6286  CB  CYX   404      18.255   0.455   2.483
ATOM   6289  SG  CYX   404      19.341  -0.652   1.549
ATOM   6290  C   CYX   404      16.351   0.606   4.135
ATOM   6291  O   CYX   404      16.859   0.675   5.253
ATOM   6292  N   ASN   405      15.203   1.225   3.810
ATOM   6294  CA  ASN   405      14.373   1.949   4.770
ATOM   6296  CB  ASN   405      13.513   2.988   4.033
ATOM   6299  CG  ASN   405      14.324   4.221   3.625
ATOM   6300  OD1 ASN   405      14.685   4.373   2.461
ATOM   6301  ND2 ASN   405      14.611   5.095   4.595
ATOM   6304  C   ASN   405      13.494   1.005   5.602
ATOM   6305  O   ASN   405      13.227   1.318   6.759
ATOM   6306  N   VAL   406      13.090  -0.146   5.042
ATOM   6308  CA  VAL   406      12.383  -1.215   5.745
ATOM   6310  CB  VAL   406      11.750  -2.186   4.717
ATOM   6312  CG1 VAL   406      11.227  -3.481   5.363
ATOM   6316  CG2 VAL   406      10.575  -1.543   3.959
ATOM   6320  C   VAL   406      13.355  -1.945   6.685
ATOM   6321  O   VAL   406      12.950  -2.343   7.777
ATOM   6322  N   ASN   407      14.624  -2.099   6.274
ATOM   6324  CA  ASN   407      15.668  -2.728   7.074
ATOM   6326  CB  ASN   407      16.875  -3.019   6.168
ATOM   6329  CG  ASN   407      17.949  -3.836   6.887
ATOM   6330  OD1 ASN   407      18.883  -3.278   7.458
ATOM   6331  ND2 ASN   407      17.804  -5.162   6.866
ATOM   6334  C   ASN   407      16.071  -1.831   8.256
ATOM   6335  O   ASN   407      16.319  -2.352   9.339
ATOM   6336  N   GLU   408      16.088  -0.497   8.053
ATOM   6338  CA  GLU   408      16.337   0.519   9.077
ATOM   6340  CB  GLU   408      16.469   1.917   8.415
ATOM   6343  CG  GLU   408      17.901   2.490   8.520
ATOM   6346  CD  GLU   408      18.228   2.926   9.958
ATOM   6347  OE1 GLU   408      18.676   1.974  10.732
ATOM   6348  OE2 GLU   408      18.046   4.052  10.301
ATOM   6349  C   GLU   408      15.213   0.553  10.114
ATOM   6350  O   GLU   408      15.466   0.825  11.288
ATOM   6351  N   PHE   409      13.979   0.272   9.675
ATOM   6353  CA  PHE   409      12.796   0.277  10.517
ATOM   6355  CB  PHE   409      11.543   0.329   9.620
ATOM   6358  CG  PHE   409      10.217   0.734  10.261
ATOM   6359  CD1 PHE   409       9.489   1.808   9.709
ATOM   6361  CE1 PHE   409       8.234   2.169  10.228
ATOM   6363  CZ  PHE   409       7.696   1.457  11.312
ATOM   6365  CE2 PHE   409       8.412   0.385  11.871
ATOM   6367  CD2 PHE   409       9.661   0.016  11.340
ATOM   6369  C   PHE   409      12.818  -0.949  11.427
ATOM   6370  O   PHE   409      12.644  -0.794  12.630
ATOM   6371  N   ALA   410      13.095  -2.134  10.862
ATOM   6373  CA  ALA   410      13.156  -3.401  11.582
ATOM   6375  CB  ALA   410      13.298  -4.535  10.560
ATOM   6379  C   ALA   410      14.305  -3.439  12.603
ATOM   6380  O   ALA   410      14.164  -4.101  13.629
ATOM   6381  N   HID   411      15.404  -2.704  12.351
ATOM   6383  CA  HID   411      16.522  -2.504  13.271
ATOM   6385  CB  HID   411      17.618  -1.675  12.575
ATOM   6388  CG  HID   411      18.782  -2.465  12.055
ATOM   6389  ND1 HID   411      18.954  -2.942  10.775
ATOM   6391  CE1 HID   411      20.168  -3.517  10.720
ATOM   6393  NE2 HID   411      20.788  -3.430  11.906
ATOM   6394  CD2 HID   411      19.901  -2.795  12.773
ATOM   6396  C   HID   411      16.077  -1.748  14.526
ATOM   6397  O   HID   411      16.302  -2.215  15.643
ATOM   6398  N   LYS   412      15.464  -0.575  14.318
ATOM   6400  CA  LYS   412      15.066   0.349  15.373
ATOM   6402  CB  LYS   412      14.769   1.727  14.743
ATOM   6405  CG  LYS   412      15.983   2.647  14.929
ATOM   6408  CD  LYS   412      16.115   3.746  13.869
ATOM   6411  CE  LYS   412      17.336   4.590  14.259
ATOM   6414  NZ  LYS   412      18.046   5.146  13.101
ATOM   6418  C   LYS   412      13.883  -0.189  16.178
ATOM   6419  O   LYS   412      13.772   0.125  17.360
ATOM   6420  N   TYR   413      13.043  -1.030  15.564
ATOM   6422  CA  TYR   413      11.895  -1.627  16.217
ATOM   6424  CB  TYR   413      10.835  -1.933  15.156
ATOM   6427  CG  TYR   413       9.438  -1.804  15.702
ATOM   6428  CD1 TYR   413       8.775  -0.567  15.592
ATOM   6430  CE1 TYR   413       7.498  -0.404  16.146
ATOM   6432  CZ  TYR   413       6.888  -1.483  16.819
ATOM   6433  OH  TYR   413       5.657  -1.315  17.365
ATOM   6435  CE2 TYR   413       7.558  -2.724  16.931
ATOM   6437  CD2 TYR   413       8.833  -2.882  16.371
ATOM   6439  C   TYR   413      12.279  -2.872  17.028
ATOM   6440  O   TYR   413      11.596  -3.182  18.004
ATOM   6441  N   ALA   414      13.376  -3.560  16.660
ATOM   6443  CA  ALA   414      13.900  -4.699  17.404
ATOM   6445  CB  ALA   414      14.955  -5.416  16.555
ATOM   6449  C   ALA   414      14.517  -4.265  18.738
ATOM   6450  O   ALA   414      14.441  -5.018  19.709
ATOM   6451  N   LEU   415      15.119  -3.065  18.782
ATOM   6453  CA  LEU   415      15.893  -2.584  19.918
ATOM   6455  CB  LEU   415      17.060  -1.711  19.418
ATOM   6458  CG  LEU   415      18.144  -1.463  20.493
ATOM   6460  CD1 LEU   415      19.064  -2.694  20.623
ATOM   6464  CD2 LEU   415      18.951  -0.185  20.183
ATOM   6468  C   LEU   415      15.012  -1.803  20.909
ATOM   6469  O   LEU   415      15.005  -2.136  22.094
ATOM   6470  N   THR   416      14.301  -0.765  20.428
ATOM   6472  CA  THR   416      13.605   0.251  21.236
ATOM   6474  CB  THR   416      14.169   1.662  20.939
ATOM   6476  CG2 THR   416      15.635   1.828  21.369
ATOM   6480  OG1 THR   416      14.078   1.955  19.562
ATOM   6482  C   THR   416      12.075   0.231  21.021
ATOM   6483  O   THR   416      11.362   0.920  21.752
ATOM   6484  N   GLY   417      11.564  -0.531  20.035
ATOM   6486  CA  GLY   417      10.149  -0.581  19.690
ATOM   6489  C   GLY   417       9.410  -1.581  20.568
ATOM   6490  O   GLY   417       9.145  -1.304  21.738
ATOM   6491  N   ASN   418       9.070  -2.731  19.973
ATOM   6493  CA  ASN   418       8.406  -3.844  20.631
ATOM   6495  CB  ASN   418       6.876  -3.628  20.588
ATOM   6498  CG  ASN   418       6.108  -4.602  21.484
ATOM   6499  OD1 ASN   418       5.492  -5.548  20.999
ATOM   6500  ND2 ASN   418       6.141  -4.363  22.797
ATOM   6503  C   ASN   418       8.919  -5.143  19.982
ATOM   6504  O   ASN   418      10.107  -5.442  20.098
ATOM   6505  N   ASN   419       8.040  -5.898  19.309
ATOM   6507  CA  ASN   419       8.314  -7.200  18.714
ATOM   6509  CB  ASN   419       7.408  -8.228  19.413
ATOM   6512  CG  ASN   419       7.815  -9.678  19.161
ATOM   6513  OD1 ASN   419       8.528 -10.267  19.972
ATOM   6514  ND2 ASN   419       7.359 -10.262  18.051
ATOM   6517  C   ASN   419       8.075  -7.104  17.205
ATOM   6518  O   ASN   419       7.057  -6.559  16.779
ATOM   6519  N   VAL   420       9.020  -7.620  16.404
ATOM   6521  CA  VAL   420       8.992  -7.535  14.945
ATOM   6523  CB  VAL   420       9.818  -6.324  14.436
ATOM   6525  CG1 VAL   420      11.273  -6.248  14.948
ATOM   6529  CG2 VAL   420       9.796  -6.239  12.897
ATOM   6533  C   VAL   420       9.412  -8.866  14.326
ATOM   6534  O   VAL   420      10.559  -9.288  14.449
ATOM   6535  N   TYR   421       8.463  -9.483  13.612
ATOM   6537  CA  TYR   421       8.672 -10.628  12.738
ATOM   6539  CB  TYR   421       7.381 -11.461  12.717
ATOM   6542  CG  TYR   421       7.011 -12.073  14.059
ATOM   6543  CD1 TYR   421       5.940 -11.546  14.807
ATOM   6545  CE1 TYR   421       5.616 -12.094  16.061
ATOM   6547  CZ  TYR   421       6.375 -13.167  16.581
ATOM   6548  OH  TYR   421       6.083 -13.675  17.813
ATOM   6550  CE2 TYR   421       7.440 -13.707  15.823
ATOM   6552  CD2 TYR   421       7.751 -13.162  14.565
ATOM   6554  C   TYR   421       9.070 -10.108  11.349
ATOM   6555  O   TYR   421       8.591  -9.054  10.935
ATOM   6556  N   MET   422       9.958 -10.825  10.641
ATOM   6558  CA  MET   422      10.575 -10.356   9.392
ATOM   6560  CB  MET   422      12.006  -9.868   9.683
ATOM   6563  CG  MET   422      12.376  -8.518   9.047
ATOM   6566  SD  MET   422      12.387  -8.447   7.235
ATOM   6567  CE  MET   422      13.006  -6.774   6.977
ATOM   6571  C   MET   422      10.574 -11.469   8.342
ATOM   6572  O   MET   422      10.807 -12.627   8.686
ATOM   6573  N   TYR   423      10.370 -11.108   7.064
ATOM   6575  CA  TYR   423      10.509 -12.023   5.935
ATOM   6577  CB  TYR   423       9.145 -12.539   5.446
ATOM   6580  CG  TYR   423       8.281 -11.576   4.638
ATOM   6581  CD1 TYR   423       8.518 -11.397   3.259
ATOM   6583  CE1 TYR   423       7.736 -10.500   2.512
ATOM   6585  CZ  TYR   423       6.679  -9.803   3.137
ATOM   6586  OH  TYR   423       5.952  -8.893   2.438
ATOM   6588  CE2 TYR   423       6.401 -10.018   4.505
ATOM   6590  CD2 TYR   423       7.215 -10.886   5.249
ATOM   6592  C   TYR   423      11.320 -11.428   4.783
ATOM   6593  O   TYR   423      11.476 -10.214   4.649
ATOM   6594  N   TYR   424      11.782 -12.339   3.920
ATOM   6596  CA  TYR   424      12.432 -12.073   2.654
ATOM   6598  CB  TYR   424      13.938 -12.285   2.813
ATOM   6601  CG  TYR   424      14.725 -12.180   1.521
ATOM   6602  CD1 TYR   424      15.515 -13.264   1.091
ATOM   6604  CE1 TYR   424      16.235 -13.182  -0.113
ATOM   6606  CZ  TYR   424      16.159 -12.010  -0.898
ATOM   6607  OH  TYR   424      16.848 -11.927  -2.075
ATOM   6609  CE2 TYR   424      15.370 -10.921  -0.466
ATOM   6611  CD2 TYR   424      14.658 -11.007   0.744
ATOM   6613  C   TYR   424      11.825 -13.022   1.622
ATOM   6614  O   TYR   424      11.995 -14.235   1.741
ATOM   6615  N   PHE   425      11.112 -12.478   0.623
ATOM   6617  CA  PHE   425      10.356 -13.298  -0.315
ATOM   6619  CB  PHE   425       9.109 -12.575  -0.837
ATOM   6622  CG  PHE   425       7.957 -13.549  -0.927
ATOM   6623  CD1 PHE   425       7.119 -13.715   0.190
ATOM   6625  CE1 PHE   425       6.172 -14.748   0.210
ATOM   6627  CZ  PHE   425       6.077 -15.636  -0.868
ATOM   6629  CE2 PHE   425       6.892 -15.456  -1.994
ATOM   6631  CD2 PHE   425       7.832 -14.411  -2.033
ATOM   6633  C   PHE   425      11.249 -13.778  -1.452
ATOM   6634  O   PHE   425      11.879 -12.952  -2.106
ATOM   6635  N   LYS   426      11.283 -15.098  -1.695
ATOM   6637  CA  LYS   426      12.212 -15.688  -2.653
ATOM   6639  CB  LYS   426      13.217 -16.602  -1.929
ATOM   6642  CG  LYS   426      14.554 -16.483  -2.671
ATOM   6645  CD  LYS   426      15.641 -17.470  -2.267
ATOM   6648  CE  LYS   426      16.822 -17.148  -3.208
ATOM   6651  NZ  LYS   426      17.661 -18.333  -3.453
ATOM   6655  C   LYS   426      11.525 -16.412  -3.816
ATOM   6656  O   LYS   426      11.995 -16.281  -4.947
ATOM   6657  N   HIP   427      10.434 -17.156  -3.569
ATOM   6659  CA  HIP   427       9.787 -17.965  -4.594
ATOM   6661  CB  HIP   427       9.102 -19.175  -3.944
ATOM   6664  CG  HIP   427       8.463 -20.098  -4.948
ATOM   6665  ND1 HIP   427       9.125 -20.981  -5.781
ATOM   6667  CE1 HIP   427       8.203 -21.607  -6.535
ATOM   6669  NE2 HIP   427       6.980 -21.153  -6.201
ATOM   6671  CD2 HIP   427       7.125 -20.215  -5.201
ATOM   6673  C   HIP   427       8.813 -17.110  -5.413
ATOM   6674  O   HIP   427       7.852 -16.572  -4.874
ATOM   6675  N   ARG   428       9.040 -17.023  -6.729
ATOM   6677  CA  ARG   428       8.106 -16.402  -7.662
ATOM   6679  CB  ARG   428       8.878 -15.969  -8.923
ATOM   6682  CG  ARG   428       7.985 -15.308  -9.980
ATOM   6685  CD  ARG   428       8.750 -15.010 -11.275
ATOM   6688  NE  ARG   428       7.834 -15.005 -12.427
ATOM   6690  CZ  ARG   428       7.320 -13.933 -13.053
ATOM   6691  NH1 ARG   428       7.654 -12.681 -12.712
ATOM   6694  NH2 ARG   428       6.444 -14.132 -14.045
ATOM   6697  C   ARG   428       6.976 -17.395  -7.959
ATOM   6698  O   ARG   428       7.251 -18.562  -8.246
ATOM   6699  N   SER   429       5.715 -16.923  -7.931
ATOM   6701  CA  SER   429       4.565 -17.725  -8.343
ATOM   6703  CB  SER   429       3.216 -17.027  -8.098
ATOM   6706  OG  SER   429       3.016 -16.668  -6.753
ATOM   6708  C   SER   429       4.661 -18.035  -9.837
ATOM   6709  O   SER   429       5.126 -17.213 -10.625
ATOM   6710  N   LEU   430       4.145 -19.202 -10.232
ATOM   6712  CA  LEU   430       4.008 -19.568 -11.640
ATOM   6714  CB  LEU   430       3.638 -21.056 -11.730
ATOM   6717  CG  LEU   430       3.997 -21.703 -13.087
ATOM   6719  CD1 LEU   430       4.723 -23.038 -12.831
ATOM   6723  CD2 LEU   430       2.745 -21.909 -13.967
ATOM   6727  C   LEU   430       2.962 -18.681 -12.338
ATOM   6728  O   LEU   430       3.106 -18.392 -13.526
ATOM   6729  N   ASN   431       1.946 -18.226 -11.585
ATOM   6731  CA  ASN   431       0.841 -17.387 -12.041
ATOM   6733  CB  ASN   431      -0.403 -17.814 -11.246
ATOM   6736  CG  ASN   431      -1.727 -17.353 -11.867
ATOM   6737  OD1 ASN   431      -2.262 -18.024 -12.738
ATOM   6738  ND2 ASN   431      -2.244 -16.218 -11.402
ATOM   6741  C   ASN   431       1.155 -15.876 -11.943
ATOM   6742  O   ASN   431       0.296 -15.059 -12.268
ATOM   6743  N   ASN   432       2.375 -15.501 -11.519
ATOM   6745  CA  ASN   432       2.821 -14.116 -11.365
ATOM   6747  CB  ASN   432       4.281 -14.124 -10.883
ATOM   6750  CG  ASN   432       4.829 -12.732 -10.571
ATOM   6751  OD1 ASN   432       4.925 -11.874 -11.445
ATOM   6752  ND2 ASN   432       5.204 -12.508  -9.314
ATOM   6755  C   ASN   432       2.669 -13.347 -12.699
ATOM   6756  O   ASN   432       3.197 -13.813 -13.710
ATOM   6757  N   PRO   433       1.963 -12.194 -12.732
ATOM   6758  CD  PRO   433       1.258 -11.594 -11.605
ATOM   6761  CG  PRO   433       0.466 -10.410 -12.162
ATOM   6764  CB  PRO   433       0.304 -10.752 -13.643
ATOM   6767  CA  PRO   433       1.581 -11.527 -13.979
ATOM   6769  C   PRO   433       2.660 -10.606 -14.571
ATOM   6770  O   PRO   433       2.593 -10.317 -15.766
ATOM   6771  N   TRP   434       3.645 -10.161 -13.774
ATOM   6773  CA  TRP   434       4.748  -9.310 -14.224
ATOM   6775  CB  TRP   434       5.466  -8.713 -13.005
ATOM   6778  CG  TRP   434       4.573  -7.849 -12.166
ATOM   6779  CD1 TRP   434       3.835  -8.261 -11.116
ATOM   6781  NE1 TRP   434       3.024  -7.232 -10.681
ATOM   6783  CE2 TRP   434       3.189  -6.105 -11.448
ATOM   6784  CZ2 TRP   434       2.571  -4.835 -11.455
ATOM   6786  CH2 TRP   434       3.006  -3.866 -12.367
ATOM   6788  CZ3 TRP   434       4.024  -4.172 -13.289
ATOM   6790  CE3 TRP   434       4.611  -5.459 -13.299
ATOM   6792  CD2 TRP   434       4.211  -6.445 -12.382
ATOM   6793  C   TRP   434       5.708 -10.102 -15.121
ATOM   6794  O   TRP   434       5.829 -11.314 -14.930
ATOM   6795  N   PRO   435       6.406  -9.458 -16.082
ATOM   6796  CD  PRO   435       6.329  -8.047 -16.426
ATOM   6799  CG  PRO   435       7.404  -7.786 -17.480
ATOM   6802  CB  PRO   435       7.746  -9.159 -18.053
ATOM   6805  CA  PRO   435       7.317 -10.155 -16.974
ATOM   6807  C   PRO   435       8.494 -10.740 -16.191
ATOM   6808  O   PRO   435       8.955 -10.168 -15.205
ATOM   6809  N   LYS   436       8.940 -11.917 -16.637
ATOM   6811  CA  LYS   436       9.799 -12.822 -15.878
ATOM   6813  CB  LYS   436       9.917 -14.123 -16.693
ATOM   6816  CG  LYS   436      10.052 -15.372 -15.818
ATOM   6819  CD  LYS   436      10.112 -16.605 -16.723
ATOM   6822  CE  LYS   436      10.375 -17.861 -15.900
ATOM   6825  NZ  LYS   436      10.478 -19.031 -16.784
ATOM   6829  C   LYS   436      11.188 -12.238 -15.591
ATOM   6830  O   LYS   436      11.787 -12.572 -14.568
ATOM   6831  N   TRP   437      11.682 -11.373 -16.490
ATOM   6833  CA  TRP   437      13.009 -10.783 -16.424
ATOM   6835  CB  TRP   437      13.383 -10.275 -17.823
ATOM   6838  CG  TRP   437      12.579  -9.122 -18.342
ATOM   6839  CD1 TRP   437      11.505  -9.193 -19.161
ATOM   6841  NE1 TRP   437      11.041  -7.925 -19.438
ATOM   6843  CE2 TRP   437      11.801  -6.960 -18.811
ATOM   6844  CZ2 TRP   437      11.760  -5.556 -18.789
ATOM   6846  CH2 TRP   437      12.719  -4.864 -18.033
ATOM   6848  CZ3 TRP   437      13.698  -5.566 -17.316
ATOM   6850  CE3 TRP   437      13.735  -6.967 -17.350
ATOM   6852  CD2 TRP   437      12.790  -7.701 -18.097
ATOM   6853  C   TRP   437      13.131  -9.691 -15.347
ATOM   6854  O   TRP   437      14.259  -9.349 -14.991
ATOM   6855  N   THR   438      12.011  -9.175 -14.805
ATOM   6857  CA  THR   438      12.033  -8.243 -13.679
ATOM   6859  CB  THR   438      10.687  -7.499 -13.487
ATOM   6861  CG2 THR   438      10.253  -6.676 -14.712
ATOM   6865  OG1 THR   438       9.635  -8.363 -13.107
ATOM   6867  C   THR   438      12.470  -8.993 -12.411
ATOM   6868  O   THR   438      13.410  -8.556 -11.753
ATOM   6869  N   GLY   439      11.824 -10.132 -12.110
ATOM   6871  CA  GLY   439      12.040 -10.935 -10.913
ATOM   6874  C   GLY   439      10.712 -11.278 -10.230
ATOM   6875  O   GLY   439       9.673 -11.357 -10.888
ATOM   6876  N   VAL   440      10.761 -11.479  -8.903
ATOM   6878  CA  VAL   440       9.621 -11.871  -8.077
ATOM   6880  CB  VAL   440      10.077 -12.266  -6.652
ATOM   6882  CG1 VAL   440       8.877 -12.750  -5.818
ATOM   6886  CG2 VAL   440      11.166 -13.354  -6.619
ATOM   6890  C   VAL   440       8.570 -10.754  -8.020
ATOM   6891  O   VAL   440       7.388 -11.072  -8.087
ATOM   6892  N   MET   441       8.988  -9.476  -7.930
ATOM   6894  CA  MET   441       8.143  -8.289  -7.743
ATOM   6896  CB  MET   441       7.280  -8.010  -8.996
ATOM   6899  CG  MET   441       7.873  -6.935  -9.919
ATOM   6902  SD  MET   441       7.607  -5.226  -9.369
ATOM   6903  CE  MET   441       7.306  -4.428 -10.961
ATOM   6907  C   MET   441       7.309  -8.329  -6.450
ATOM   6908  O   MET   441       6.585  -9.288  -6.183
ATOM   6909  N   HID   442       7.373  -7.240  -5.668
ATOM   6911  CA  HID   442       6.527  -7.028  -4.501
ATOM   6913  CB  HID   442       6.967  -5.796  -3.685
ATOM   6916  CG  HID   442       7.082  -4.444  -4.363
ATOM   6917  ND1 HID   442       7.081  -3.236  -3.700
ATOM   6919  CE1 HID   442       7.258  -2.260  -4.603
ATOM   6921  NE2 HID   442       7.379  -2.769  -5.839
ATOM   6922  CD2 HID   442       7.258  -4.154  -5.694
ATOM   6924  C   HID   442       5.051  -7.003  -4.914
ATOM   6925  O   HID   442       4.704  -6.433  -5.947
ATOM   6926  N   GLY   443       4.210  -7.675  -4.113
ATOM   6928  CA  GLY   443       2.818  -8.003  -4.408
ATOM   6931  C   GLY   443       2.564  -9.500  -4.652
ATOM   6932  O   GLY   443       1.406  -9.870  -4.838
ATOM   6933  N   ASP   444       3.602 -10.357  -4.631
ATOM   6935  CA  ASP   444       3.467 -11.809  -4.774
ATOM   6937  CB  ASP   444       4.778 -12.374  -5.357
ATOM   6940  CG  ASP   444       4.589 -13.716  -6.067
ATOM   6941  OD1 ASP   444       3.695 -13.781  -6.939
ATOM   6942  OD2 ASP   444       5.366 -14.644  -5.755
ATOM   6943  C   ASP   444       3.108 -12.475  -3.435
ATOM   6944  O   ASP   444       2.340 -13.433  -3.423
ATOM   6945  N   GLU   445       3.642 -11.932  -2.328
ATOM   6947  CA  GLU   445       3.477 -12.358  -0.940
ATOM   6949  CB  GLU   445       4.265 -11.421   0.001
ATOM   6952  CG  GLU   445       4.173  -9.914  -0.319
ATOM   6955  CD  GLU   445       5.408  -9.444  -1.087
ATOM   6956  OE1 GLU   445       5.429  -9.626  -2.319
ATOM   6957  OE2 GLU   445       6.334  -8.935  -0.429
ATOM   6958  C   GLU   445       2.017 -12.397  -0.485
ATOM   6959  O   GLU   445       1.632 -13.347   0.196
ATOM   6960  N   ILE   446       1.213 -11.389  -0.857
ATOM   6962  CA  ILE   446      -0.182 -11.293  -0.447
ATOM   6964  CB  ILE   446      -0.711  -9.836  -0.561
ATOM   6966  CG2 ILE   446       0.052  -8.917   0.413
ATOM   6970  CG1 ILE   446      -0.664  -9.260  -2.001
ATOM   6973  CD1 ILE   446      -2.036  -9.230  -2.683
ATOM   6977  C   ILE   446      -1.045 -12.310  -1.202
ATOM   6978  O   ILE   446      -2.028 -12.773  -0.636
ATOM   6979  N   SER   447      -0.670 -12.716  -2.427
ATOM   6981  CA  SER   447      -1.435 -13.691  -3.204
ATOM   6983  CB  SER   447      -0.867 -13.845  -4.625
ATOM   6986  OG  SER   447      -0.480 -12.607  -5.183
ATOM   6988  C   SER   447      -1.475 -15.058  -2.505
ATOM   6989  O   SER   447      -2.474 -15.761  -2.625
ATOM   6990  N   TYR   448      -0.432 -15.413  -1.735
ATOM   6992  CA  TYR   448      -0.376 -16.639  -0.940
ATOM   6994  CB  TYR   448       1.075 -16.869  -0.497
ATOM   6997  CG  TYR   448       2.040 -17.120  -1.636
ATOM   6998  CD1 TYR   448       2.904 -16.096  -2.059
ATOM   7000  CE1 TYR   448       3.794 -16.311  -3.122
ATOM   7002  CZ  TYR   448       3.842 -17.572  -3.754
ATOM   7003  OH  TYR   448       4.751 -17.800  -4.742
ATOM   7005  CE2 TYR   448       2.969 -18.602  -3.332
ATOM   7007  CD2 TYR   448       2.075 -18.374  -2.275
ATOM   7009  C   TYR   448      -1.299 -16.577   0.288
ATOM   7010  O   TYR   448      -1.870 -17.599   0.666
ATOM   7011  N   VAL   449      -1.452 -15.385   0.885
ATOM   7013  CA  VAL   449      -2.226 -15.131   2.098
ATOM   7015  CB  VAL   449      -1.799 -13.766   2.696
ATOM   7017  CG1 VAL   449      -2.587 -13.379   3.960
ATOM   7021  CG2 VAL   449      -0.293 -13.694   3.020
ATOM   7025  C   VAL   449      -3.724 -15.182   1.757
ATOM   7026  O   VAL   449      -4.471 -15.905   2.415
ATOM   7027  N   PHE   450      -4.140 -14.451   0.708
ATOM   7029  CA  PHE   450      -5.509 -14.416   0.200
ATOM   7031  CB  PHE   450      -5.662 -13.274  -0.828
ATOM   7034  CG  PHE   450      -5.819 -11.869  -0.247
ATOM   7035  CD1 PHE   450      -7.064 -11.455   0.261
ATOM   7037  CE1 PHE   450      -7.233 -10.163   0.784
ATOM   7039  CZ  PHE   450      -6.151  -9.270   0.817
ATOM   7041  CE2 PHE   450      -4.906  -9.668   0.305
ATOM   7043  CD2 PHE   450      -4.750 -10.953  -0.242
ATOM   7045  C   PHE   450      -5.931 -15.771  -0.405
ATOM   7046  O   PHE   450      -7.124 -16.073  -0.394
ATOM   7047  N   GLY   451      -4.975 -16.600  -0.869
ATOM   7049  CA  GLY   451      -5.213 -17.974  -1.309
ATOM   7052  C   GLY   451      -5.435 -18.126  -2.814
ATOM   7053  O   GLY   451      -6.234 -18.968  -3.221
ATOM   7054  N   ASP   452      -4.762 -17.301  -3.626
ATOM   7056  CA  ASP   452      -4.921 -17.256  -5.070
ATOM   7058  CB  ASP   452      -4.421 -15.898  -5.585
ATOM   7061  CG  ASP   452      -4.607 -15.757  -7.090
ATOM   7062  OD1 ASP   452      -3.567 -15.656  -7.788
ATOM   7063  OD2 ASP   452      -5.774 -15.758  -7.518
ATOM   7064  C   ASP   452      -4.309 -18.473  -5.798
ATOM   7065  O   ASP   452      -5.012 -19.017  -6.651
ATOM   7066  N   PRO   453      -3.091 -18.973  -5.475
ATOM   7067  CD  PRO   453      -2.058 -18.341  -4.669
ATOM   7070  CG  PRO   453      -0.729 -18.934  -5.135
ATOM   7073  CB  PRO   453      -1.096 -20.311  -5.685
ATOM   7076  CA  PRO   453      -2.591 -20.236  -6.029
ATOM   7078  C   PRO   453      -3.327 -21.476  -5.474
ATOM   7079  O   PRO   453      -3.230 -22.548  -6.070
ATOM   7080  N   LEU   454      -4.039 -21.331  -4.341
ATOM   7082  CA  LEU   454      -4.722 -22.413  -3.625
ATOM   7084  CB  LEU   454      -4.753 -22.061  -2.117
ATOM   7087  CG  LEU   454      -4.658 -23.268  -1.160
ATOM   7089  CD1 LEU   454      -4.308 -22.794   0.255
ATOM   7093  CD2 LEU   454      -5.934 -24.116  -1.083
ATOM   7097  C   LEU   454      -6.123 -22.673  -4.210
ATOM   7098  O   LEU   454      -6.603 -23.801  -4.170
ATOM   7099  N   ASN   455      -6.769 -21.639  -4.777
ATOM   7101  CA  ASN   455      -8.140 -21.660  -5.287
ATOM   7103  CB  ASN   455      -8.497 -20.207  -5.678
ATOM   7106  CG  ASN   455      -9.478 -19.956  -6.838
ATOM   7107  OD1 ASN   455     -10.375 -20.743  -7.123
ATOM   7108  ND2 ASN   455      -9.307 -18.809  -7.489
ATOM   7111  C   ASN   455      -8.302 -22.721  -6.404
ATOM   7112  O   ASN   455      -7.404 -22.836  -7.236
ATOM   7113  N   PRO   456      -9.416 -23.495  -6.428
ATOM   7114  CD  PRO   456     -10.442 -23.474  -5.395
ATOM   7117  CG  PRO   456     -11.479 -24.534  -5.735
ATOM   7120  CB  PRO   456     -11.075 -25.105  -7.090
ATOM   7123  CA  PRO   456      -9.649 -24.610  -7.353
ATOM   7125  C   PRO   456      -9.497 -24.277  -8.845
ATOM   7126  O   PRO   456      -9.053 -25.136  -9.606
ATOM   7127  N   ASN   457      -9.852 -23.047  -9.253
ATOM   7129  CA  ASN   457      -9.732 -22.561 -10.627
ATOM   7131  CB  ASN   457     -10.346 -21.152 -10.691
ATOM   7134  CG  ASN   457     -10.081 -20.437 -12.024
ATOM   7135  OD1 ASN   457      -9.128 -19.672 -12.132
ATOM   7136  ND2 ASN   457     -10.916 -20.690 -13.032
ATOM   7139  C   ASN   457      -8.268 -22.530 -11.079
ATOM   7140  O   ASN   457      -7.980 -22.868 -12.227
ATOM   7141  N   LYS   458      -7.360 -22.134 -10.177
ATOM   7143  CA  LYS   458      -5.946 -21.962 -10.464
ATOM   7145  CB  LYS   458      -5.398 -20.754  -9.678
ATOM   7148  CG  LYS   458      -5.574 -19.507 -10.561
ATOM   7151  CD  LYS   458      -5.288 -18.174  -9.872
ATOM   7154  CE  LYS   458      -5.380 -17.102 -10.962
ATOM   7157  NZ  LYS   458      -5.224 -15.739 -10.439
ATOM   7161  C   LYS   458      -5.178 -23.266 -10.260
ATOM   7162  O   LYS   458      -4.705 -23.796 -11.260
ATOM   7163  N   ARG   459      -5.094 -23.766  -9.011
ATOM   7165  CA  ARG   459      -4.167 -24.787  -8.513
ATOM   7167  CB  ARG   459      -4.781 -25.565  -7.322
ATOM   7170  CG  ARG   459      -6.128 -26.235  -7.649
ATOM   7173  CD  ARG   459      -6.536 -27.244  -6.562
ATOM   7176  NE  ARG   459      -7.036 -26.599  -5.338
ATOM   7178  CZ  ARG   459      -7.883 -27.151  -4.445
ATOM   7179  NH1 ARG   459      -8.325 -28.411  -4.594
ATOM   7182  NH2 ARG   459      -8.311 -26.435  -3.392
ATOM   7185  C   ARG   459      -3.592 -25.738  -9.589
ATOM   7186  O   ARG   459      -4.320 -26.434 -10.295
ATOM   7187  N   TYR   460      -2.258 -25.732  -9.705
ATOM   7189  CA  TYR   460      -1.470 -26.431 -10.729
ATOM   7191  CB  TYR   460      -1.111 -25.440 -11.865
ATOM   7194  CG  TYR   460      -0.675 -24.065 -11.375
ATOM   7195  CD1 TYR   460       0.584 -23.894 -10.770
ATOM   7197  CE1 TYR   460       0.889 -22.705 -10.086
ATOM   7199  CZ  TYR   460      -0.061 -21.657 -10.044
ATOM   7200  OH  TYR   460       0.192 -20.523  -9.334
ATOM   7202  CE2 TYR   460      -1.285 -21.788 -10.736
ATOM   7204  CD2 TYR   460      -1.578 -22.984 -11.410
ATOM   7206  C   TYR   460      -0.198 -27.065 -10.133
ATOM   7207  O   TYR   460       0.357 -27.977 -10.747
ATOM   7208  N   GLU   461       0.252 -26.599  -8.953
ATOM   7210  CA  GLU   461       1.484 -27.030  -8.301
ATOM   7212  CB  GLU   461       2.592 -26.000  -8.598
ATOM   7215  CG  GLU   461       3.980 -26.385  -8.071
ATOM   7218  CD  GLU   461       4.547 -27.592  -8.816
ATOM   7219  OE1 GLU   461       4.371 -28.718  -8.304
ATOM   7220  OE2 GLU   461       5.142 -27.369  -9.893
ATOM   7221  C   GLU   461       1.230 -27.201  -6.804
ATOM   7222  O   GLU   461       0.741 -26.283  -6.145
ATOM   7223  N   ILE   462       1.579 -28.384  -6.278
ATOM   7225  CA  ILE   462       1.334 -28.764  -4.886
ATOM   7227  CB  ILE   462       1.418 -30.310  -4.751
ATOM   7229  CG2 ILE   462       2.858 -30.848  -4.893
ATOM   7233  CG1 ILE   462       0.736 -30.816  -3.461
ATOM   7236  CD1 ILE   462      -0.775 -31.003  -3.636
ATOM   7240  C   ILE   462       2.262 -28.013  -3.906
ATOM   7241  O   ILE   462       1.876 -27.809  -2.756
ATOM   7242  N   GLU   463       3.450 -27.572  -4.357
ATOM   7244  CA  GLU   463       4.387 -26.788  -3.557
ATOM   7246  CB  GLU   463       5.763 -26.759  -4.244
ATOM   7249  CG  GLU   463       6.575 -28.031  -3.972
ATOM   7252  CD  GLU   463       7.956 -27.947  -4.620
ATOM   7253  OE1 GLU   463       8.816 -27.243  -4.048
ATOM   7254  OE2 GLU   463       8.132 -28.580  -5.683
ATOM   7255  C   GLU   463       3.892 -25.356  -3.338
ATOM   7256  O   GLU   463       4.203 -24.761  -2.309
ATOM   7257  N   GLU   464       3.118 -24.821  -4.290
ATOM   7259  CA  GLU   464       2.581 -23.467  -4.255
ATOM   7261  CB  GLU   464       2.471 -22.958  -5.705
ATOM   7264  CG  GLU   464       3.031 -21.539  -5.852
ATOM   7267  CD  GLU   464       3.329 -21.195  -7.307
ATOM   7268  OE1 GLU   464       2.592 -20.344  -7.844
ATOM   7269  OE2 GLU   464       4.294 -21.770  -7.856
ATOM   7270  C   GLU   464       1.245 -23.407  -3.495
ATOM   7271  O   GLU   464       0.890 -22.346  -2.987
ATOM   7272  N   ILE   465       0.553 -24.554  -3.373
ATOM   7274  CA  ILE   465      -0.603 -24.771  -2.505
ATOM   7276  CB  ILE   465      -1.346 -26.049  -2.970
ATOM   7278  CG2 ILE   465      -2.294 -26.622  -1.898
ATOM   7282  CG1 ILE   465      -2.096 -25.793  -4.290
ATOM   7285  CD1 ILE   465      -2.493 -27.091  -5.001
ATOM   7289  C   ILE   465      -0.134 -24.879  -1.048
ATOM   7290  O   ILE   465      -0.796 -24.331  -0.170
ATOM   7291  N   GLU   466       1.000 -25.558  -0.806
ATOM   7293  CA  GLU   466       1.622 -25.721   0.506
ATOM   7295  CB  GLU   466       2.733 -26.785   0.406
ATOM   7298  CG  GLU   466       2.225 -28.219   0.623
ATOM   7301  CD  GLU   466       2.026 -28.551   2.103
ATOM   7302  OE1 GLU   466       0.893 -28.940   2.456
ATOM   7303  OE2 GLU   466       3.016 -28.432   2.858
ATOM   7304  C   GLU   466       2.206 -24.401   1.025
ATOM   7305  O   GLU   466       2.174 -24.175   2.235
ATOM   7306  N   LEU   467       2.711 -23.536   0.128
ATOM   7308  CA  LEU   467       3.254 -22.227   0.485
ATOM   7310  CB  LEU   467       4.221 -21.725  -0.610
ATOM   7313  CG  LEU   467       5.080 -20.511  -0.183
ATOM   7315  CD1 LEU   467       6.143 -20.892   0.860
ATOM   7319  CD2 LEU   467       5.757 -19.883  -1.408
ATOM   7323  C   LEU   467       2.121 -21.223   0.736
ATOM   7324  O   LEU   467       2.268 -20.368   1.610
ATOM   7325  N   SER   468       0.992 -21.344   0.012
ATOM   7327  CA  SER   468      -0.217 -20.568   0.271
ATOM   7329  CB  SER   468      -1.275 -20.825  -0.806
ATOM   7332  OG  SER   468      -0.944 -20.206  -2.023
ATOM   7334  C   SER   468      -0.800 -20.914   1.638
ATOM   7335  O   SER   468      -1.234 -20.012   2.344
ATOM   7336  N   LYS   469      -0.776 -22.201   2.016
ATOM   7338  CA  LYS   469      -1.299 -22.715   3.276
ATOM   7340  CB  LYS   469      -1.242 -24.255   3.250
ATOM   7343  CG  LYS   469      -2.604 -24.916   3.472
ATOM   7346  CD  LYS   469      -2.480 -26.414   3.170
ATOM   7349  CE  LYS   469      -3.648 -27.194   3.770
ATOM   7352  NZ  LYS   469      -3.442 -28.641   3.610
ATOM   7356  C   LYS   469      -0.495 -22.185   4.466
ATOM   7357  O   LYS   469      -1.092 -21.807   5.471
ATOM   7358  N   LYS   470       0.842 -22.148   4.331
ATOM   7360  CA  LYS   470       1.775 -21.693   5.356
ATOM   7362  CB  LYS   470       3.214 -22.059   4.936
ATOM   7365  CG  LYS   470       3.704 -23.349   5.612
ATOM   7368  CD  LYS   470       5.025 -23.851   4.997
ATOM   7371  CE  LYS   470       4.892 -25.323   4.608
ATOM   7374  NZ  LYS   470       6.104 -25.823   3.943
ATOM   7378  C   LYS   470       1.654 -20.187   5.589
ATOM   7379  O   LYS   470       1.593 -19.776   6.743
ATOM   7380  N   MET   471       1.602 -19.385   4.514
ATOM   7382  CA  MET   471       1.508 -17.927   4.577
ATOM   7384  CB  MET   471       1.721 -17.344   3.171
ATOM   7387  CG  MET   471       3.203 -17.158   2.840
ATOM   7390  SD  MET   471       4.016 -15.828   3.772
ATOM   7391  CE  MET   471       3.419 -14.367   2.883
ATOM   7395  C   MET   471       0.152 -17.471   5.115
ATOM   7396  O   MET   471       0.098 -16.513   5.883
ATOM   7397  N   MET   472      -0.922 -18.170   4.726
ATOM   7399  CA  MET   472      -2.282 -17.906   5.166
ATOM   7401  CB  MET   472      -3.236 -18.696   4.251
ATOM   7404  CG  MET   472      -4.710 -18.671   4.660
ATOM   7407  SD  MET   472      -5.159 -20.084   5.709
ATOM   7408  CE  MET   472      -5.289 -21.433   4.512
ATOM   7412  C   MET   472      -2.443 -18.241   6.654
ATOM   7413  O   MET   472      -3.134 -17.500   7.346
ATOM   7414  N   ARG   473      -1.778 -19.295   7.159
ATOM   7416  CA  ARG   473      -1.841 -19.694   8.563
ATOM   7418  CB  ARG   473      -1.462 -21.177   8.714
ATOM   7421  CG  ARG   473      -2.750 -21.996   8.651
ATOM   7424  CD  ARG   473      -2.554 -23.498   8.823
ATOM   7427  NE  ARG   473      -3.876 -24.088   9.076
ATOM   7429  CZ  ARG   473      -4.225 -25.383   9.043
ATOM   7430  NH1 ARG   473      -3.330 -26.355   8.818
ATOM   7433  NH2 ARG   473      -5.513 -25.688   9.242
ATOM   7436  C   ARG   473      -0.967 -18.832   9.468
ATOM   7437  O   ARG   473      -1.400 -18.507  10.571
ATOM   7438  N   TYR   474       0.230 -18.453   9.007
ATOM   7440  CA  TYR   474       1.140 -17.600   9.751
ATOM   7442  CB  TYR   474       2.440 -17.421   8.953
ATOM   7445  CG  TYR   474       3.512 -18.498   9.033
ATOM   7446  CD1 TYR   474       3.918 -19.031  10.276
ATOM   7448  CE1 TYR   474       5.093 -19.800  10.370
ATOM   7450  CZ  TYR   474       5.873 -20.033   9.211
ATOM   7451  OH  TYR   474       7.071 -20.674   9.295
ATOM   7453  CE2 TYR   474       5.433 -19.556   7.957
ATOM   7455  CD2 TYR   474       4.261 -18.789   7.874
ATOM   7457  C   TYR   474       0.515 -16.221   9.988
ATOM   7458  O   TYR   474       0.601 -15.706  11.099
ATOM   7459  N   TRP   475      -0.117 -15.632   8.962
ATOM   7461  CA  TRP   475      -0.613 -14.261   9.008
ATOM   7463  CB  TRP   475      -0.729 -13.703   7.585
ATOM   7466  CG  TRP   475       0.549 -13.303   6.901
ATOM   7467  CD1 TRP   475       1.734 -13.956   6.942
ATOM   7469  NE1 TRP   475       2.658 -13.304   6.160
ATOM   7471  CE2 TRP   475       2.121 -12.190   5.555
ATOM   7472  CZ2 TRP   475       2.633 -11.239   4.657
ATOM   7474  CH2 TRP   475       1.790 -10.217   4.195
ATOM   7476  CZ3 TRP   475       0.465 -10.144   4.656
ATOM   7478  CE3 TRP   475      -0.035 -11.093   5.564
ATOM   7480  CD2 TRP   475       0.775 -12.153   6.027
ATOM   7481  C   TRP   475      -1.950 -14.145   9.748
ATOM   7482  O   TRP   475      -2.208 -13.086  10.316
ATOM   7483  N   THR   476      -2.776 -15.207   9.771
ATOM   7485  CA  THR   476      -4.028 -15.224  10.529
ATOM   7487  CB  THR   476      -5.053 -16.204   9.931
ATOM   7489  CG2 THR   476      -5.554 -15.736   8.560
ATOM   7493  OG1 THR   476      -4.537 -17.520   9.867
ATOM   7495  C   THR   476      -3.793 -15.541  12.008
ATOM   7496  O   THR   476      -4.565 -15.066  12.836
ATOM   7497  N   ASN   477      -2.740 -16.308  12.337
ATOM   7499  CA  ASN   477      -2.357 -16.610  13.714
ATOM   7501  CB  ASN   477      -1.643 -17.970  13.767
ATOM   7504  CG  ASN   477      -1.706 -18.609  15.158
ATOM   7505  OD1 ASN   477      -2.786 -18.971  15.620
ATOM   7506  ND2 ASN   477      -0.561 -18.758  15.826
ATOM   7509  C   ASN   477      -1.503 -15.483  14.314
ATOM   7510  O   ASN   477      -1.477 -15.323  15.532
ATOM   7511  N   PHE   478      -0.862 -14.660  13.468
ATOM   7513  CA  PHE   478      -0.283 -13.387  13.873
ATOM   7515  CB  PHE   478       0.628 -12.850  12.755
ATOM   7518  CG  PHE   478       0.993 -11.383  12.912
ATOM   7519  CD1 PHE   478       2.135 -10.997  13.639
ATOM   7521  CE1 PHE   478       2.385  -9.636  13.886
ATOM   7523  CZ  PHE   478       1.502  -8.657  13.399
ATOM   7525  CE2 PHE   478       0.384  -9.036  12.641
ATOM   7527  CD2 PHE   478       0.135 -10.394  12.390
ATOM   7529  C   PHE   478      -1.396 -12.389  14.220
ATOM   7530  O   PHE   478      -1.251 -11.662  15.200
ATOM   7531  N   ALA   479      -2.494 -12.366  13.443
ATOM   7533  CA  ALA   479      -3.614 -11.449  13.632
ATOM   7535  CB  ALA   479      -4.481 -11.423  12.361
ATOM   7539  C   ALA   479      -4.468 -11.818  14.854
ATOM   7540  O   ALA   479      -5.012 -10.922  15.498
ATOM   7541  N   LYS   480      -4.587 -13.116  15.171
ATOM   7543  CA  LYS   480      -5.414 -13.649  16.253
ATOM   7545  CB  LYS   480      -5.711 -15.132  15.970
ATOM   7548  CG  LYS   480      -6.996 -15.378  15.173
ATOM   7551  CD  LYS   480      -7.055 -16.858  14.767
ATOM   7554  CE  LYS   480      -8.491 -17.319  14.535
ATOM   7557  NZ  LYS   480      -8.531 -18.757  14.230
ATOM   7561  C   LYS   480      -4.719 -13.557  17.615
ATOM   7562  O   LYS   480      -5.341 -13.134  18.588
ATOM   7563  N   THR   481      -3.459 -14.010  17.675
ATOM   7565  CA  THR   481      -2.774 -14.391  18.914
ATOM   7567  CB  THR   481      -2.511 -15.921  18.963
ATOM   7569  CG2 THR   481      -3.353 -16.596  20.049
ATOM   7573  OG1 THR   481      -2.767 -16.596  17.744
ATOM   7575  C   THR   481      -1.467 -13.615  19.106
ATOM   7576  O   THR   481      -1.022 -13.469  20.244
ATOM   7577  N   GLY   482      -0.870 -13.115  18.014
ATOM   7579  CA  GLY   482       0.354 -12.330  18.014
ATOM   7582  C   GLY   482       1.485 -13.075  17.309
ATOM   7583  O   GLY   482       2.046 -12.557  16.348
ATOM   7584  N   ASN   483       1.798 -14.297  17.756
ATOM   7586  CA  ASN   483       2.878 -15.096  17.189
ATOM   7588  CB  ASN   483       3.382 -16.073  18.268
ATOM   7591  CG  ASN   483       4.699 -16.789  17.942
ATOM   7592  OD1 ASN   483       5.226 -16.717  16.835
ATOM   7593  ND2 ASN   483       5.249 -17.490  18.935
ATOM   7596  C   ASN   483       2.363 -15.808  15.926
ATOM   7597  O   ASN   483       1.347 -16.496  16.023
ATOM   7598  N   PRO   484       3.041 -15.699  14.762
ATOM   7599  CD  PRO   484       4.123 -14.770  14.474
ATOM   7602  CG  PRO   484       4.311 -14.750  12.960
ATOM   7605  CB  PRO   484       3.682 -16.054  12.476
ATOM   7608  CA  PRO   484       2.705 -16.485  13.580
ATOM   7610  C   PRO   484       2.833 -17.989  13.840
ATOM   7611  O   PRO   484       1.973 -18.755  13.410
ATOM   7612  N   SER   485       3.889 -18.388  14.566
ATOM   7614  CA  SER   485       4.212 -19.772  14.880
ATOM   7616  CB  SER   485       5.661 -19.893  15.369
ATOM   7619  OG  SER   485       6.542 -19.185  14.531
ATOM   7621  C   SER   485       3.258 -20.282  15.955
ATOM   7622  O   SER   485       3.031 -19.599  16.955
ATOM   7623  N   LYS   486       2.736 -21.499  15.751
ATOM   7625  CA  LYS   486       1.798 -22.144  16.662
ATOM   7627  CB  LYS   486       0.475 -22.420  15.919
ATOM   7630  CG  LYS   486      -0.700 -22.381  16.903
ATOM   7633  CD  LYS   486      -2.076 -22.416  16.234
ATOM   7636  CE  LYS   486      -3.096 -22.079  17.320
ATOM   7639  NZ  LYS   486      -4.485 -22.241  16.857
ATOM   7643  C   LYS   486       2.471 -23.345  17.345
ATOM   7644  O   LYS   486       1.951 -24.460  17.340
ATOM   7645  N   THR   487       3.667 -23.086  17.900
ATOM   7647  CA  THR   487       4.595 -24.078  18.445
ATOM   7649  CB  THR   487       6.028 -23.498  18.593
ATOM   7651  CG2 THR   487       7.051 -24.370  17.859
ATOM   7655  OG1 THR   487       6.170 -22.163  18.137
ATOM   7657  C   THR   487       4.129 -24.627  19.798
ATOM   7658  O   THR   487       4.294 -25.822  20.048
ATOM   7659  N   LEU   488       3.576 -23.764  20.671
ATOM   7661  CA  LEU   488       3.208 -24.121  22.043
ATOM   7663  CB  LEU   488       2.950 -22.850  22.879
ATOM   7666  CG  LEU   488       3.284 -23.026  24.380
ATOM   7668  CD1 LEU   488       4.777 -22.721  24.638
ATOM   7672  CD2 LEU   488       2.321 -22.192  25.257
ATOM   7676  C   LEU   488       1.963 -25.023  22.063
ATOM   7677  O   LEU   488       1.904 -25.965  22.854
ATOM   7678  N   GLU   489       0.993 -24.735  21.179
ATOM   7680  CA  GLU   489      -0.208 -25.535  20.951
ATOM   7682  CB  GLU   489      -1.265 -24.648  20.260
ATOM   7685  CG  GLU   489      -2.355 -24.206  21.242
ATOM   7688  CD  GLU   489      -3.308 -23.202  20.599
ATOM   7689  OE1 GLU   489      -2.945 -22.006  20.581
ATOM   7690  OE2 GLU   489      -4.382 -23.642  20.133
ATOM   7691  C   GLU   489       0.091 -26.804  20.137
ATOM   7692  O   GLU   489      -0.744 -27.707  20.111
ATOM   7693  N   GLY   490       1.269 -26.882  19.496
ATOM   7695  CA  GLY   490       1.729 -28.046  18.750
ATOM   7698  C   GLY   490       1.112 -28.177  17.350
ATOM   7699  O   GLY   490       1.277 -29.230  16.734
ATOM   7700  N   SER   491       0.398 -27.148  16.860
ATOM   7702  CA  SER   491      -0.323 -27.194  15.593
ATOM   7704  CB  SER   491      -1.365 -26.074  15.525
ATOM   7707  OG  SER   491      -2.210 -26.070  16.658
ATOM   7709  C   SER   491       0.642 -27.120  14.405
ATOM   7710  O   SER   491       0.543 -27.961  13.511
ATOM   7711  N   TRP   492       1.596 -26.168  14.418
ATOM   7713  CA  TRP   492       2.796 -26.237  13.579
ATOM   7715  CB  TRP   492       2.940 -25.104  12.530
ATOM   7718  CG  TRP   492       2.163 -23.818  12.601
ATOM   7719  CD1 TRP   492       2.718 -22.583  12.573
ATOM   7721  NE1 TRP   492       1.738 -21.622  12.492
ATOM   7723  CE2 TRP   492       0.479 -22.180  12.476
ATOM   7724  CZ2 TRP   492      -0.809 -21.630  12.408
ATOM   7726  CH2 TRP   492      -1.922 -22.488  12.391
ATOM   7728  CZ3 TRP   492      -1.726 -23.880  12.421
ATOM   7730  CE3 TRP   492      -0.428 -24.420  12.475
ATOM   7732  CD2 TRP   492       0.717 -23.589  12.531
ATOM   7733  C   TRP   492       4.027 -26.352  14.475
ATOM   7734  O   TRP   492       4.223 -25.544  15.378
ATOM   7735  N   VAL   493       4.849 -27.358  14.174
ATOM   7737  CA  VAL   493       6.042 -27.708  14.917
ATOM   7739  CB  VAL   493       6.004 -29.251  15.223
ATOM   7741  CG1 VAL   493       6.515 -29.540  16.653
ATOM   7745  CG2 VAL   493       4.724 -30.112  15.031
ATOM   7749  C   VAL   493       7.319 -27.357  14.118
ATOM   7750  O   VAL   493       8.323 -26.941  14.701
ATOM   7751  N   THR   494       7.251 -27.563  12.800
ATOM   7753  CA  THR   494       8.350 -27.383  11.876
ATOM   7755  CB  THR   494       8.344 -28.453  10.760
ATOM   7757  CG2 THR   494       9.771 -28.909  10.449
ATOM   7761  OG1 THR   494       7.561 -29.599  11.061
ATOM   7763  C   THR   494       8.379 -25.948  11.325
ATOM   7764  O   THR   494       9.459 -25.357  11.380
ATOM   7765  N   PRO   495       7.260 -25.372  10.816
ATOM   7766  CD  PRO   495       5.961 -25.985  10.573
ATOM   7769  CG  PRO   495       5.221 -25.086   9.582
ATOM   7772  CB  PRO   495       5.956 -23.748   9.594
ATOM   7775  CA  PRO   495       7.245 -23.987  10.386
ATOM   7777  C   PRO   495       7.366 -23.060  11.600
ATOM   7778  O   PRO   495       6.603 -23.157  12.563
ATOM   7779  N   LYS   496       8.349 -22.159  11.513
ATOM   7781  CA  LYS   496       8.744 -21.220  12.549
ATOM   7783  CB  LYS   496       9.957 -21.791  13.308
ATOM   7786  CG  LYS   496       9.720 -22.079  14.794
ATOM   7789  CD  LYS   496      10.985 -22.757  15.344
ATOM   7792  CE  LYS   496      10.938 -22.973  16.858
ATOM   7795  NZ  LYS   496      12.157 -23.685  17.275
ATOM   7799  C   LYS   496       9.121 -19.899  11.878
ATOM   7800  O   LYS   496       9.802 -19.896  10.850
ATOM   7801  N   TRP   497       8.720 -18.790  12.510
ATOM   7803  CA  TRP   497       8.976 -17.440  12.047
ATOM   7805  CB  TRP   497       7.637 -16.722  11.828
ATOM   7808  CG  TRP   497       7.706 -15.537  10.919
ATOM   7809  CD1 TRP   497       8.579 -14.512  11.016
ATOM   7811  NE1 TRP   497       8.354 -13.608  10.007
ATOM   7813  CE2 TRP   497       7.310 -13.998   9.203
ATOM   7814  CZ2 TRP   497       6.698 -13.423   8.087
ATOM   7816  CH2 TRP   497       5.688 -14.123   7.413
ATOM   7818  CZ3 TRP   497       5.265 -15.370   7.903
ATOM   7820  CE3 TRP   497       5.850 -15.912   9.065
ATOM   7822  CD2 TRP   497       6.894 -15.247   9.741
ATOM   7823  C   TRP   497       9.869 -16.743  13.086
ATOM   7824  O   TRP   497       9.418 -16.541  14.214
ATOM   7825  N   PRO   498      11.116 -16.367  12.740
ATOM   7826  CD  PRO   498      11.768 -16.607  11.459
ATOM   7829  CG  PRO   498      13.168 -16.000  11.555
ATOM   7832  CB  PRO   498      13.436 -15.936  13.059
ATOM   7835  CA  PRO   498      12.049 -15.758  13.678
ATOM   7837  C   PRO   498      11.728 -14.284  13.924
ATOM   7838  O   PRO   498      11.374 -13.549  13.001
ATOM   7839  N   VAL   499      11.921 -13.849  15.176
ATOM   7841  CA  VAL   499      11.903 -12.440  15.525
ATOM   7843  CB  VAL   499      11.667 -12.201  17.033
ATOM   7845  CG1 VAL   499      10.641 -11.086  17.246
ATOM   7849  CG2 VAL   499      11.262 -13.433  17.840
ATOM   7853  C   VAL   499      13.234 -11.841  15.085
ATOM   7854  O   VAL   499      14.294 -12.396  15.384
ATOM   7855  N   HID   500      13.165 -10.693  14.405
ATOM   7857  CA  HID   500      14.332  -9.909  14.045
ATOM   7859  CB  HID   500      13.933  -8.809  13.055
ATOM   7862  CG  HID   500      15.065  -7.992  12.481
ATOM   7863  ND1 HID   500      15.646  -6.876  13.042
ATOM   7865  CE1 HID   500      16.578  -6.425  12.184
ATOM   7867  NE2 HID   500      16.636  -7.198  11.088
ATOM   7868  CD2 HID   500      15.682  -8.201  11.276
ATOM   7870  C   HID   500      14.915  -9.322  15.324
ATOM   7871  O   HID   500      14.277  -8.503  15.986
ATOM   7872  N   THR   501      16.137  -9.754  15.641
ATOM   7874  CA  THR   501      16.962  -9.148  16.674
ATOM   7876  CB  THR   501      17.803 -10.219  17.401
ATOM   7878  CG2 THR   501      16.929 -11.274  18.100
ATOM   7882  OG1 THR   501      18.678 -10.870  16.504
ATOM   7884  C   THR   501      17.787  -8.020  16.042
ATOM   7885  O   THR   501      17.981  -7.991  14.823
ATOM   7886  N   ALA   502      18.262  -7.081  16.866
ATOM   7888  CA  ALA   502      18.960  -5.876  16.422
ATOM   7890  CB  ALA   502      19.126  -4.985  17.659
ATOM   7894  C   ALA   502      20.343  -6.141  15.788
ATOM   7895  O   ALA   502      21.008  -5.199  15.357
ATOM   7896  N   TYR   503      20.806  -7.401  15.803
ATOM   7898  CA  TYR   503      22.205  -7.763  16.022
ATOM   7900  CB  TYR   503      22.335  -7.725  17.571
ATOM   7903  CG  TYR   503      23.358  -8.515  18.390
ATOM   7904  CD1 TYR   503      23.922  -9.765  18.002
ATOM   7906  CE1 TYR   503      24.286 -10.699  18.984
ATOM   7908  CZ  TYR   503      24.126 -10.391  20.365
ATOM   7909  OH  TYR   503      24.300 -11.374  21.298
ATOM   7911  CE2 TYR   503      23.709  -9.079  20.754
ATOM   7913  CD2 TYR   503      23.345  -8.163  19.760
ATOM   7915  C   TYR   503      22.436  -9.104  15.297
ATOM   7916  O   TYR   503      23.394  -9.218  14.535
ATOM   7917  N   GLY   504      21.518 -10.077  15.440
ATOM   7919  CA  GLY   504      21.444 -11.279  14.611
ATOM   7922  C   GLY   504      20.717 -11.014  13.289
ATOM   7923  O   GLY   504      21.114 -11.569  12.265
ATOM   7924  N   LYS   505      19.711 -10.119  13.305
ATOM   7926  CA  LYS   505      18.957  -9.653  12.137
ATOM   7928  CB  LYS   505      19.848  -8.769  11.240
ATOM   7931  CG  LYS   505      20.411  -7.525  11.958
ATOM   7934  CD  LYS   505      21.839  -7.231  11.482
ATOM   7937  CE  LYS   505      22.377  -5.959  12.138
ATOM   7940  NZ  LYS   505      23.536  -6.203  13.011
ATOM   7944  C   LYS   505      18.259 -10.800  11.392
ATOM   7945  O   LYS   505      18.406 -10.939  10.178
ATOM   7946  N   GLU   506      17.524 -11.633  12.140
ATOM   7948  CA  GLU   506      16.915 -12.852  11.625
ATOM   7950  CB  GLU   506      16.612 -13.812  12.784
ATOM   7953  CG  GLU   506      17.869 -14.304  13.532
ATOM   7956  CD  GLU   506      17.839 -14.073  15.043
ATOM   7957  OE1 GLU   506      18.916 -13.741  15.579
ATOM   7958  OE2 GLU   506      16.764 -14.262  15.652
ATOM   7959  C   GLU   506      15.654 -12.551  10.809
ATOM   7960  O   GLU   506      14.892 -11.641  11.136
ATOM   7961  N   PHE   507      15.434 -13.359   9.764
ATOM   7963  CA  PHE   507      14.302 -13.262   8.850
ATOM   7965  CB  PHE   507      14.634 -12.291   7.702
ATOM   7968  CG  PHE   507      15.776 -12.714   6.790
ATOM   7969  CD1 PHE   507      17.095 -12.303   7.063
ATOM   7971  CE1 PHE   507      18.140 -12.646   6.188
ATOM   7973  CZ  PHE   507      17.872 -13.396   5.031
ATOM   7975  CE2 PHE   507      16.561 -13.825   4.765
ATOM   7977  CD2 PHE   507      15.517 -13.492   5.646
ATOM   7979  C   PHE   507      13.917 -14.645   8.306
ATOM   7980  O   PHE   507      14.715 -15.581   8.351
ATOM   7981  N   LEU   508      12.690 -14.761   7.772
ATOM   7983  CA  LEU   508      12.168 -15.976   7.159
ATOM   7985  CB  LEU   508      10.683 -16.156   7.537
ATOM   7988  CG  LEU   508      10.082 -17.495   7.059
ATOM   7990  CD1 LEU   508      10.742 -18.700   7.747
ATOM   7994  CD2 LEU   508       8.571 -17.511   7.322
ATOM   7998  C   LEU   508      12.350 -15.893   5.643
ATOM   7999  O   LEU   508      11.658 -15.124   4.978
ATOM   8000  N   THR   509      13.238 -16.732   5.102
ATOM   8002  CA  THR   509      13.396 -16.924   3.667
ATOM   8004  CB  THR   509      14.735 -17.625   3.339
ATOM   8006  CG2 THR   509      15.039 -17.534   1.836
ATOM   8010  OG1 THR   509      15.813 -17.055   4.058
ATOM   8012  C   THR   509      12.191 -17.742   3.185
ATOM   8013  O   THR   509      12.053 -18.912   3.544
ATOM   8014  N   LEU   510      11.322 -17.110   2.385
ATOM   8016  CA  LEU   510      10.084 -17.684   1.866
ATOM   8018  CB  LEU   510       8.967 -16.623   1.901
ATOM   8021  CG  LEU   510       8.307 -16.525   3.295
ATOM   8023  CD1 LEU   510       7.583 -15.185   3.465
ATOM   8027  CD2 LEU   510       7.327 -17.691   3.539
ATOM   8031  C   LEU   510      10.347 -18.305   0.492
ATOM   8032  O   LEU   510       9.926 -17.788  -0.543
ATOM   8033  N   ASP   511      11.055 -19.442   0.524
ATOM   8035  CA  ASP   511      11.298 -20.332  -0.604
ATOM   8037  CB  ASP   511      12.812 -20.599  -0.712
ATOM   8040  CG  ASP   511      13.244 -21.320  -1.993
ATOM   8041  OD1 ASP   511      12.516 -21.227  -3.006
ATOM   8042  OD2 ASP   511      14.330 -21.939  -1.941
ATOM   8043  C   ASP   511      10.494 -21.622  -0.386
ATOM   8044  O   ASP   511      10.348 -22.061   0.755
ATOM   8045  N   THR   512      10.003 -22.244  -1.470
ATOM   8047  CA  THR   512       9.256 -23.505  -1.399
ATOM   8049  CB  THR   512       8.697 -23.903  -2.779
ATOM   8051  CG2 THR   512       7.426 -23.120  -3.120
ATOM   8055  OG1 THR   512       9.664 -23.750  -3.806
ATOM   8057  C   THR   512      10.110 -24.648  -0.836
ATOM   8058  O   THR   512       9.571 -25.491  -0.120
ATOM   8059  N   ASN   513      11.422 -24.652  -1.115
ATOM   8061  CA  ASN   513      12.363 -25.595  -0.529
ATOM   8063  CB  ASN   513      13.582 -25.757  -1.455
ATOM   8066  CG  ASN   513      14.605 -26.809  -0.991
ATOM   8067  OD1 ASN   513      14.452 -27.445   0.049
ATOM   8068  ND2 ASN   513      15.663 -26.988  -1.782
ATOM   8071  C   ASN   513      12.735 -25.114   0.879
ATOM   8072  O   ASN   513      13.382 -24.078   1.030
ATOM   8073  N   ASN   514      12.350 -25.931   1.874
ATOM   8075  CA  ASN   514      12.623 -25.834   3.311
ATOM   8077  CB  ASN   514      14.143 -25.949   3.540
ATOM   8080  CG  ASN   514      14.575 -26.319   4.970
ATOM   8081  OD1 ASN   514      13.757 -26.491   5.869
ATOM   8082  ND2 ASN   514      15.886 -26.450   5.171
ATOM   8085  C   ASN   514      11.976 -24.644   4.052
ATOM   8086  O   ASN   514      11.529 -24.831   5.183
ATOM   8087  N   THR   515      11.875 -23.459   3.432
ATOM   8089  CA  THR   515      11.366 -22.226   4.043
ATOM   8091  CB  THR   515       9.835 -22.304   4.282
ATOM   8093  CG2 THR   515       9.225 -20.903   4.377
ATOM   8097  OG1 THR   515       9.162 -23.006   3.253
ATOM   8099  C   THR   515      12.186 -21.862   5.298
ATOM   8100  O   THR   515      11.675 -21.886   6.418
ATOM   8101  N   SER   516      13.487 -21.600   5.097
ATOM   8103  CA  SER   516      14.509 -21.591   6.145
ATOM   8105  CB  SER   516      15.848 -22.036   5.540
ATOM   8108  OG  SER   516      15.735 -23.284   4.900
ATOM   8110  C   SER   516      14.689 -20.220   6.808
ATOM   8111  O   SER   516      14.200 -19.211   6.304
ATOM   8112  N   ILE   517      15.445 -20.205   7.920
ATOM   8114  CA  ILE   517      15.917 -19.002   8.604
ATOM   8116  CB  ILE   517      16.172 -19.259  10.118
ATOM   8118  CG2 ILE   517      16.745 -17.970  10.777
ATOM   8122  CG1 ILE   517      14.881 -19.792  10.802
ATOM   8125  CD1 ILE   517      14.981 -20.144  12.300
ATOM   8129  C   ILE   517      17.160 -18.473   7.870
ATOM   8130  O   ILE   517      18.097 -19.223   7.598
ATOM   8131  N   GLY   518      17.150 -17.166   7.581
ATOM   8133  CA  GLY   518      18.308 -16.395   7.157
ATOM   8136  C   GLY   518      18.744 -15.421   8.256
ATOM   8137  O   GLY   518      17.971 -15.088   9.155
ATOM   8138  N   VAL   519      19.994 -14.950   8.154
ATOM   8140  CA  VAL   519      20.593 -13.943   9.031
ATOM   8142  CB  VAL   519      21.620 -14.544  10.028
ATOM   8144  CG1 VAL   519      20.951 -14.883  11.365
ATOM   8148  CG2 VAL   519      22.390 -15.771   9.506
ATOM   8152  C   VAL   519      21.260 -12.857   8.177
ATOM   8153  O   VAL   519      22.025 -13.170   7.265
ATOM   8154  N   GLY   520      20.994 -11.586   8.519
ATOM   8156  CA  GLY   520      21.618 -10.409   7.924
ATOM   8159  C   GLY   520      21.244 -10.236   6.445
ATOM   8160  O   GLY   520      22.037 -10.642   5.594
ATOM   8161  N   PRO   521      20.070  -9.655   6.117
ATOM   8162  CD  PRO   521      19.073  -9.175   7.062
ATOM   8165  CG  PRO   521      17.825  -8.808   6.257
ATOM   8168  CB  PRO   521      18.075  -9.314   4.836
ATOM   8171  CA  PRO   521      19.585  -9.565   4.744
ATOM   8173  C   PRO   521      20.331  -8.474   3.964
ATOM   8174  O   PRO   521      20.141  -7.285   4.227
ATOM   8175  N   ARG   522      21.159  -8.914   2.996
ATOM   8177  CA  ARG   522      21.936  -8.091   2.066
ATOM   8179  CB  ARG   522      21.069  -7.695   0.852
ATOM   8182  CG  ARG   522      21.050  -8.793  -0.224
ATOM   8185  CD  ARG   522      20.186  -8.399  -1.430
ATOM   8188  NE  ARG   522      20.745  -7.245  -2.152
ATOM   8190  CZ  ARG   522      20.374  -5.960  -2.005
ATOM   8191  NH1 ARG   522      19.401  -5.588  -1.160
ATOM   8194  NH2 ARG   522      21.003  -5.025  -2.723
ATOM   8197  C   ARG   522      22.636  -6.909   2.758
ATOM   8198  O   ARG   522      22.538  -5.771   2.306
ATOM   8199  N   LEU   523      23.313  -7.174   3.883
ATOM   8201  CA  LEU   523      23.843  -6.140   4.761
ATOM   8203  CB  LEU   523      24.455  -6.807   6.006
ATOM   8206  CG  LEU   523      23.563  -6.695   7.252
ATOM   8208  CD1 LEU   523      24.133  -7.620   8.349
ATOM   8212  CD2 LEU   523      23.502  -5.255   7.775
ATOM   8216  C   LEU   523      24.883  -5.245   4.076
ATOM   8217  O   LEU   523      24.822  -4.032   4.256
ATOM   8218  N   GLU   524      25.804  -5.834   3.294
ATOM   8220  CA  GLU   524      26.946  -5.146   2.687
ATOM   8222  CB  GLU   524      28.034  -6.187   2.346
ATOM   8225  CG  GLU   524      29.362  -5.919   3.073
ATOM   8228  CD  GLU   524      30.356  -7.089   3.005
ATOM   8229  OE1 GLU   524      30.129  -8.036   2.213
ATOM   8230  OE2 GLU   524      31.342  -7.019   3.769
ATOM   8231  C   GLU   524      26.555  -4.328   1.446
ATOM   8232  O   GLU   524      27.135  -3.264   1.225
ATOM   8233  N   GLN   525      25.579  -4.808   0.655
ATOM   8235  CA  GLN   525      25.082  -4.136  -0.546
ATOM   8237  CB  GLN   525      24.360  -5.153  -1.445
ATOM   8240  CG  GLN   525      25.344  -5.915  -2.340
ATOM   8243  CD  GLN   525      24.659  -6.977  -3.210
ATOM   8244  OE1 GLN   525      23.500  -6.839  -3.593
ATOM   8245  NE2 GLN   525      25.391  -8.042  -3.534
ATOM   8248  C   GLN   525      24.131  -2.991  -0.195
ATOM   8249  O   GLN   525      24.190  -1.935  -0.824
ATOM   8250  N   CYX   526      23.277  -3.203   0.814
ATOM   8252  CA  CYX   526      22.352  -2.203   1.319
ATOM   8254  CB  CYX   526      21.324  -2.910   2.209
ATOM   8257  SG  CYX   526      20.073  -1.876   3.009
ATOM   8258  C   CYX   526      23.092  -1.092   2.074
ATOM   8259  O   CYX   526      22.566   0.015   2.122
ATOM   8260  N   ALA   527      24.306  -1.347   2.602
ATOM   8262  CA  ALA   527      25.090  -0.367   3.353
ATOM   8264  CB  ALA   527      26.395  -1.003   3.852
ATOM   8268  C   ALA   527      25.434   0.882   2.534
ATOM   8269  O   ALA   527      25.716   1.920   3.130
ATOM   8270  N   PHE   528      25.403   0.794   1.192
ATOM   8272  CA  PHE   528      25.657   1.915   0.300
ATOM   8274  CB  PHE   528      25.738   1.428  -1.153
ATOM   8277  CG  PHE   528      25.979   2.546  -2.152
ATOM   8278  CD1 PHE   528      24.893   3.125  -2.836
ATOM   8280  CE1 PHE   528      25.104   4.179  -3.740
ATOM   8282  CZ  PHE   528      26.405   4.659  -3.965
ATOM   8284  CE2 PHE   528      27.493   4.091  -3.280
ATOM   8286  CD2 PHE   528      27.282   3.034  -2.376
ATOM   8288  C   PHE   528      24.591   3.000   0.479
ATOM   8289  O   PHE   528      24.946   4.140   0.756
ATOM   8290  N   TRP   529      23.299   2.656   0.374
ATOM   8292  CA  TRP   529      22.199   3.607   0.525
ATOM   8294  CB  TRP   529      20.982   3.111  -0.263
ATOM   8297  CG  TRP   529      21.055   3.375  -1.732
ATOM   8298  CD1 TRP   529      21.195   2.446  -2.700
ATOM   8300  NE1 TRP   529      21.195   3.053  -3.934
ATOM   8302  CE2 TRP   529      21.094   4.424  -3.827
ATOM   8303  CZ2 TRP   529      21.056   5.466  -4.769
ATOM   8305  CH2 TRP   529      20.947   6.792  -4.317
ATOM   8307  CZ3 TRP   529      20.883   7.059  -2.938
ATOM   8309  CE3 TRP   529      20.913   6.007  -2.002
ATOM   8311  CD2 TRP   529      21.009   4.661  -2.422
ATOM   8312  C   TRP   529      21.810   3.845   1.988
ATOM   8313  O   TRP   529      21.329   4.929   2.316
ATOM   8314  N   LYS   530      22.000   2.841   2.853
ATOM   8316  CA  LYS   530      21.505   2.849   4.224
ATOM   8318  CB  LYS   530      21.431   1.393   4.716
ATOM   8321  CG  LYS   530      20.679   1.237   6.047
ATOM   8324  CD  LYS   530      20.753  -0.208   6.558
ATOM   8327  CE  LYS   530      20.698  -0.215   8.086
ATOM   8330  NZ  LYS   530      21.318  -1.431   8.633
ATOM   8334  C   LYS   530      22.385   3.706   5.145
ATOM   8335  O   LYS   530      21.848   4.308   6.074
ATOM   8336  N   ASN   531      23.705   3.770   4.889
ATOM   8338  CA  ASN   531      24.659   4.447   5.765
ATOM   8340  CB  ASN   531      25.397   3.403   6.622
ATOM   8343  CG  ASN   531      26.279   4.031   7.721
ATOM   8344  OD1 ASN   531      26.035   5.148   8.162
ATOM   8345  ND2 ASN   531      27.289   3.291   8.159
ATOM   8348  C   ASN   531      25.657   5.312   4.993
ATOM   8349  O   ASN   531      25.854   6.461   5.373
ATOM   8350  N   TYR   532      26.292   4.778   3.939
ATOM   8352  CA  TYR   532      27.449   5.406   3.304
ATOM   8354  CB  TYR   532      28.148   4.395   2.385
ATOM   8357  CG  TYR   532      29.264   4.988   1.541
ATOM   8358  CD1 TYR   532      29.061   5.213   0.165
ATOM   8360  CE1 TYR   532      30.083   5.780  -0.615
ATOM   8362  CZ  TYR   532      31.313   6.137  -0.017
ATOM   8363  OH  TYR   532      32.315   6.678  -0.776
ATOM   8365  CE2 TYR   532      31.509   5.924   1.368
ATOM   8367  CD2 TYR   532      30.486   5.348   2.141
ATOM   8369  C   TYR   532      27.083   6.672   2.529
ATOM   8370  O   TYR   532      27.819   7.651   2.619
ATOM   8371  N   VAL   533      25.954   6.664   1.806
ATOM   8373  CA  VAL   533      25.438   7.829   1.104
ATOM   8375  CB  VAL   533      24.345   7.429   0.082
ATOM   8377  CG1 VAL   533      23.529   8.640  -0.392
ATOM   8381  CG2 VAL   533      24.971   6.777  -1.165
ATOM   8385  C   VAL   533      25.018   8.898   2.130
ATOM   8386  O   VAL   533      25.549   9.996   2.015
ATOM   8387  N   PRO   534      24.158   8.628   3.141
ATOM   8388  CD  PRO   534      23.294   7.461   3.231
ATOM   8391  CG  PRO   534      22.497   7.574   4.526
ATOM   8394  CB  PRO   534      22.788   8.963   5.090
ATOM   8397  CA  PRO   534      23.779   9.634   4.132
ATOM   8399  C   PRO   534      24.959  10.232   4.918
ATOM   8400  O   PRO   534      24.905  11.410   5.272
ATOM   8401  N   ASP   535      26.016   9.442   5.170
ATOM   8403  CA  ASP   535      27.205   9.872   5.902
ATOM   8405  CB  ASP   535      27.969   8.632   6.391
ATOM   8408  CG  ASP   535      29.168   9.004   7.260
ATOM   8409  OD1 ASP   535      28.928   9.387   8.426
ATOM   8410  OD2 ASP   535      30.304   8.898   6.747
ATOM   8411  C   ASP   535      28.097  10.765   5.033
ATOM   8412  O   ASP   535      28.673  11.722   5.546
ATOM   8413  N   LEU   536      28.174  10.471   3.725
ATOM   8415  CA  LEU   536      28.912  11.245   2.736
ATOM   8417  CB  LEU   536      29.014  10.419   1.434
ATOM   8420  CG  LEU   536      29.874  11.055   0.324
ATOM   8422  CD1 LEU   536      31.370  10.998   0.657
ATOM   8426  CD2 LEU   536      29.608  10.338  -1.005
ATOM   8430  C   LEU   536      28.224  12.598   2.489
ATOM   8431  O   LEU   536      28.921  13.596   2.330
ATOM   8432  N   THR   537      26.880  12.641   2.485
ATOM   8434  CA  THR   537      26.101  13.856   2.232
ATOM   8436  CB  THR   537      24.647  13.501   1.848
ATOM   8438  CG2 THR   537      23.933  14.682   1.177
ATOM   8442  OG1 THR   537      24.609  12.431   0.927
ATOM   8444  C   THR   537      26.142  14.802   3.442
ATOM   8445  O   THR   537      26.016  16.014   3.264
ATOM   8446  N   ALA   538      26.349  14.258   4.655
ATOM   8448  CA  ALA   538      26.425  15.017   5.897
ATOM   8450  CB  ALA   538      26.282  14.056   7.083
ATOM   8454  C   ALA   538      27.731  15.817   6.016
ATOM   8455  O   ALA   538      27.705  16.907   6.588
ATOM   8456  N   ILE   539      28.848  15.297   5.474
ATOM   8458  CA  ILE   539      30.164  15.940   5.527
ATOM   8460  CB  ILE   539      31.289  14.916   5.812
ATOM   8462  CG2 ILE   539      31.122  14.284   7.206
ATOM   8466  CG1 ILE   539      31.403  13.841   4.710
ATOM   8469  CD1 ILE   539      32.846  13.416   4.438
ATOM   8473  C   ILE   539      30.481  16.795   4.280
ATOM   8474  O   ILE   539      31.555  17.397   4.228
ATOM   8475  N   SER   540      29.578  16.860   3.285
ATOM   8477  CA  SER   540      29.778  17.619   2.049
ATOM   8479  CB  SER   540      29.016  16.957   0.894
ATOM   8482  OG  SER   540      29.630  15.734   0.558
ATOM   8484  C   SER   540      29.395  19.083   2.267
ATOM   8485  O   SER   540      28.228  19.434   1.992
ATOM   8486  OXT SER   540      30.292  19.835   2.709
TER   
ATOM   8487  C1  MOL   541       9.712  11.415 -19.392
ATOM   8491  S1  MOL   541       9.360   9.896 -18.936
ATOM   8492  O1  MOL   541       8.287   9.370 -20.032
ATOM   8493  O2  MOL   541      10.757   9.093 -19.026
ATOM   8494  S2  MOL   541       8.609   9.927 -16.995
ATOM   8495  C3  MOL   541       6.864   9.494 -17.209
ATOM   8498  C4  MOL   541       5.907   9.958 -16.109
ATOM   8501  C5  MOL   541       6.359   9.640 -14.647
ATOM   8504  C6  MOL   541       5.579   8.612 -13.847
ATOM   8507  C7  MOL   541       6.549   7.778 -12.948
ATOM   8510  C8  MOL   541       6.049   7.197 -11.614
ATOM   8513  C9  MOL   541       4.744   6.397 -11.622
ATOM   8516  C10 MOL   541       4.955   4.854 -11.427
ATOM   8519  C11 MOL   541       3.738   4.054 -10.942
ATOM   8522  C12 MOL   541       3.483   2.687 -11.664
ATOM   8525  C13 MOL   541       2.221   2.534 -12.514
ATOM   8528  C14 MOL   541       0.884   2.141 -11.855
ATOM   8531  C15 MOL   541       0.869   1.362 -10.511
ATOM   8534  C2  MOL   541       1.351  -0.099 -10.594
ATOM   8537  C16 MOL   541       1.296  -0.716  -9.161
ATOM   8540  C17 MOL   541       2.086  -2.018  -8.965
ATOM   8543  C18 MOL   541       2.188  -2.321  -7.458
ATOM   8546  N1  MOL   541       3.055  -3.461  -7.079
ATOM   8547  C20 MOL   541       2.287  -4.276  -6.142
ATOM   8551  C21 MOL   541       3.531  -4.316  -8.178
ATOM   8555  C19 MOL   541       4.207  -2.932  -6.346
TER   
END   
